# Supplementary material for: Natural variation in the consequences of gene overexpression and its implications for evolutionary trajectories
Source: eLife. 2021 Aug 2;10:e70564. doi: 10.7554/eLife.70564 (PMC8352584; doi:10.7554/eLife.70564)
Supplement: Figure 1—source data 1. [file elife-70564-fig1-data1.txt]

UNIQID	BY4743_log2_Fitness_Score_Rep1	BY4743_log2_Fitness_Score_Rep2	BY4743_log2_Fitness_Score_Rep3	BC187_log2_Fitness_Score_Rep1	BC187_log2_Fitness_Score_Rep2	BC187_log2_Fitness_Score_Rep3	DBVPG1373_log2_Fitness_Score_Rep1	DBVPG1373_log2_Fitness_Score_Rep2	DBVPG1373_log2_Fitness_Score_Rep3	YJM978_log2_Fitness_Score_Rep1	YJM978_log2_Fitness_Score_Rep2	YJM978_log2_Fitness_Score_Rep3	NCYC3290_log2_Fitness_Score_Rep1	NCYC3290_log2_Fitness_Score_Rep2	NCYC3290_log2_Fitness_Score_Rep3	Y12_log2_Fitness_Score_Rep1	Y12_log2_Fitness_Score_Rep2	Y12_log2_Fitness_Score_Rep3	YJM1389_log2_Fitness_Score_Rep1	YJM1389_log2_Fitness_Score_Rep2	YJM1389_log2_Fitness_Score_Rep3	YJM1592_log2_Fitness_Score_Rep1	YJM1592_log2_Fitness_Score_Rep2	YJM1592_log2_Fitness_Score_Rep3	YJM1273_log2_Fitness_Score_Rep1	YJM1273_log2_Fitness_Score_Rep2	YJM1273_log2_Fitness_Score_Rep3	YPS128_log2_Fitness_Score_Rep1	YPS128_log2_Fitness_Score_Rep2	YPS128_log2_Fitness_Score_Rep3	YPS163_log2_Fitness_Score_Rep1	YPS163_log2_Fitness_Score_Rep2	YPS163_log2_Fitness_Score_Rep3	YPS606_log2_Fitness_Score_Rep1	YPS606_log2_Fitness_Score_Rep2	Y2209_log2_Fitness_Score_Rep1	Y2209_log2_Fitness_Score_Rep2	Y2209_log2_Fitness_Score_Rep3	Y389_log2_Fitness_Score_Rep1	Y389_log2_Fitness_Score_Rep2	Y389_log2_Fitness_Score_Rep3	Y7568_log2_Fitness_Score_Rep1	Y7568_log2_Fitness_Score_Rep2	Y7568_log2_Fitness_Score_Rep3
YDL176W	-0.241706	-0.210133	-0.174498	0.012711	0.15839	-0.371969	-0.392317	0.270452	-0.590356	0.499571	-0.278102	0.328501	0.337772	-0.613694	-0.326064	-0.975955	-0.126912	-0.855052	0	0.339916	0.079853	0.66808	0.37752	-0.512706	-0.123575	0.126973	0.736966	0.292451	-0.29716	-0.788976	0.554056	-0.320432	0.085117	1.030768	-0.125656	-0.692427	0.212197	-0.485427	0.604459	0.221791	0.37889	0.16665	-0.178146	-0.2144
YGR187C	-0.068172	0.640458	-0.023587	0.37707	0.896907	0.479993	0.00E+00	0.00E+00	0.00E+00	-1.06413	-0.628031	1.750022	2.535423	0.706269	1.1361	-1.129283	-0.610053	1.054448	0.332196	1.160465	0.834576	0.297681	-0.21205	-0.0229	0.115477	-0.043069	-1.031027	-0.067114	0.868755	-1.044394	0.432111	0.066342	0.421827	0.48328	0.1843	-0.455679	1.788496	-1.181607	0.125531	-0.394279	-0.517848	0.314109	-0.415037	-0.045804
YKL172W	0.268196	-0.345996	-0.618129	-0.128156	0.29844	0.382944	-0.780219	0.268489	-1.050626	0.16378	0.114864	0.166249	2.519867	0.237039	0.050626	0	0.76626	-0.70543	-0.787455	-0.888969	0.014797	0.149747	0.106915	0.544321	-0.539366	-0.077168	-0.186878	-0.658719	-0.211269	0.600593	0.090603	0.044394	-0.340229	0.561282	-1.303801	0.946362	0.743819	0.111893	0.445626	0.066089	-0.602036	-0.321928	-0.152647	0.006024
YNL314W	0.312213	0.120294	-0.155871	0.57447	0.115477	0.013421	-0.37707	-0.265345	0.091922	0.948367	-0.392915	0.466466	2.311944	0.058103	0.34645	0.233199	-0.426009	0.206451	0.131245	0.207442	-0.167727	0.460361	1.325319	0.329921	0.679378	0.770866	-0.186151	0.491612	0.132755	1.223965	-0.594744	0.08017	-0.670692	0.668198	0.573342	0.212661	0.584963	-0.121306	0.409255	0.879706	0.38448	0.211504	0.718818	0.024453
YJL066C	0	0.19592	0.059706	-0.105933	-0.375821	-0.2862	-1.600904	-0.704544	-0.852443	0.484851	0.186608	0.458341	2.569856	-0.02272	0.411532	-0.091922	0.204014	-0.217392	-0.150825	-0.100111	-0.379589	0.245538	0.255501	0.514041	0.170596	0.171712	-0.31639	0.036119	0.110183	0.168337	0.217805	0.057572	0.145383	-0.094763	0.597189	0.150839	-0.352573	0.186285	0.130223	-0.180321	0.267162	-0.069003	-0.221821	0.344365
YNR032C-A	-0.242977	-0.381871	-0.417235	-0.022281	0.258636	-0.09281	-1.408085	0.09818	-1.199938	0.216575	0.103978	0.575685	1.296775	-0.14743	-1.592698	-0.393342	-0.425454	-0.148099	-0.588322	-0.429113	-1.43644	-0.241008	-0.308122	0.494765	0.5025	-0.718229	0	-0.528379	-0.735478	-0.320492	0.688913	0.553852	0.044531	0.61573	0.163106	-0.014167	0.380345	0.045804	0.458329	0.080618	0.428015	0.235771	0.370915	0.438624
YDR252W	-0.244338	0.17897	0.310701	-0.106309	-0.397964	-0.03199	0.118105	-0.302563	-0.111031	-0.79481	-0.3254	-0.081428	-0.522167	0.624663	0.996776	0.127235	1.158954	0.212629	-0.066427	-0.241008	0.747234	0.042644	0.121306	0.519867	0.932437	0.145851	-0.649943	-0.683265	-0.206451	-0.040264	-0.26559	-0.487049	-0.24972	0.182771	-1.526194	0.35925	0.620507	0.610588	0.124851	-0.044669	0.140321	0.401205	0.286051	-0.028197
YGR268C	-0.09818	-0.263034	-0.178706	-0.114171	-0.723482	-1.115477	-0.080989	0.035624	0.267622	-0.454313	0.244153	-0.274941	0.415037	0.129283	0.22556	-0.084392	-0.142444	-0.674014	-0.007305	0.631913	0.511113	0.317341	0.206451	0.956931	0.03279	0.179909	-0.925038	-0.976541	-1.272253	-0.965235	-0.115477	-0.096215	-0.947533	0.320274	-1.526194	0.589912	-0.392317	0.715631	0.190331	0.444975	0.468954	0.147845	-0.503433	0.081877
YCL016C	0.040264	0.172837	0.17148	0.611146	0.084889	0.31034	0.302563	0.323697	0.36257	0	-0.200299	-1.415037	-0.84483	-0.123575	0.974005	-0.372659	-0.084392	-0.678072	0.843094	0.938072	1.154975	0.265345	0.115477	-0.31034	0.133267	0.045088	-1.017487	0.038474	-0.60073	-0.161062	-0.017922	-0.047306	0.36995	0.00E+00	0.00E+00	-0.396517	-0.17148	1.089267	-0.380031	-0.102362	0.259387	0.579424	0.409391	0.331621
YPR046W	-0.005925	0.36257	0.147041	0.00E+00	0.00E+00	0.00E+00	0.00E+00	0.00E+00	0.00E+00	0.00E+00	0.00E+00	0.00E+00	0.151722	0.531782	0.647023	0.00E+00	0.00E+00	0.00E+00	0.930737	2.064955	0.090198	-0.388271	-1.037475	0.082462	0.00E+00	0.00E+00	0.00E+00	0.00E+00	0.00E+00	0.00E+00	-0.152674	0.09643	0.405992	0.00E+00	0.00E+00	-1.125531	1.584963	0.247928	-0.275634	1.847997	0.040642	0.192645	-0.765535	-0.523562
YPR068C	0.243494	0.284251	0.439461	-0.383915	0.016583	0.179108	-0.528496	-0.300081	-0.254814	0.149378	-0.854149	-1.060542	0.168271	-0.192645	0.468769	0.04182	-0.31824	-0.153079	0.467679	0.428687	0.554031	0.490212	0.403191	0.093464	0.513704	0.305185	-0.154416	0.316146	-0.214125	0.231326	0.152003	-0.027112	0.285061	0.28534	-0.420399	-0.475809	1.072756	-0.035333	0.098628	0.083328	-0.151206	0.031027	-0.136204	0.173065
YGR252W	-1.287577	-0.189034	-0.148863	0.228416	0.170553	-0.291531	-0.106128	-0.337035	-0.108524	-0.263034	-0.084213	0.975197	0.566347	-0.91983	0.837729	-0.705095	-0.249978	-0.36995	-0.622	-0.441127	-0.300305	-0.276961	-0.177998	0.013547	-0.137974	0.091052	-0.634206	-0.253494	-0.443171	0.349942	0.007475	0.075949	0.012278	0.00E+00	0.00E+00	-0.013806	0.784611	0.192645	0.304006	0.869654	0.810522	0.096368	0.126912	-0.037614
YBL069W	0.029595	-0.021695	-0.248347	0.257559	0.011184	0.466781	-0.676424	-0.914609	-0.448358	0.019496	-0.224248	0.427862	-0.453857	-0.205975	0.515541	0.079567	0.125531	-0.80609	-0.60738	-0.499102	-0.980764	-0.648288	-0.291554	-0.415037	-0.387482	0.007777	-0.389042	0.257011	-0.360176	-0.112475	-0.339486	-0.537657	-0.483517	0.767733	0.618196	-0.198546	0.569615	1.480432	0.436986	0.5115	0.278631	-0.670354	-0.012384	-0.011874
YDR222W	0.133267	0.185867	0.750641	0.309328	0.562314	-0.317111	-0.070389	-0.238787	0.037353	-1.463247	-0.119961	0.258312	1.192645	-0.081137	0.55687	-0.850424	-0.804276	0.059706	-0.30212	-0.041027	0.261328	-0.006513	1.222392	-0.188762	-1.174029	-1.241008	-2.135515	0.482782	-0.199033	0.010971	-0.409113	-0.054107	0.120681	0.097882	0.6868	0.331621	0.172467	-0.005475	0.316214	0.215428	0.773724	0.109163	0.272203	-0.282239
YNR066C	-0.013462	-0.226592	-0.067114	0.04254	0.379952	0.082462	0.128188	-0.456229	-0.186878	-0.641952	0.251836	-0.36257	0.864078	0.298249	0.447188	-0.243749	0.059348	-0.210897	-0.088485	0.040746	0.203533	0.240642	0.193772	-0.654733	-0.049753	0.068972	0.384565	-0.286621	0.107163	0.60374	-0.695994	-0.26154	-0.170885	-0.352561	-0.226633	-0.082462	0.233391	0.823411	-0.014797	0.307784	0.793314	-0.099193	0.31982	0.211976
YOR174W	0.187627	-0.161751	-0.036526	0.00453	0.223194	0.129432	-0.086761	-0.660842	-0.282035	-0.827713	0.303011	-0.236877	0.408085	-0.378512	0.246915	-0.974005	0.622195	-1.937716	-0.51334	0.075949	0.297573	0.10497	0.387023	-0.035499	0.531024	-0.485427	-1.27151	0.228765	0.331088	0.102714	-0.070735	-0.194322	-0.302563	0.308302	-0.493772	-0.065291	-0.304855	0.486376	0.036394	0.519778	0.367143	0.152003	-0.328749	-0.02301
YML127W	-0.724366	0.369234	-0.514573	0.00E+00	0.00E+00	0.00E+00	0.00E+00	0.00E+00	0.00E+00	0.00E+00	0.00E+00	0.00E+00	0.854149	0.463947	0.812914	0.00E+00	0.00E+00	0.00E+00	0.00E+00	0.00E+00	0.00E+00	0.00E+00	0.00E+00	0.00E+00	0.00E+00	0.00E+00	0.00E+00	0.00E+00	0.00E+00	0.00E+00	0.00E+00	0.00E+00	0.00E+00	0.00E+00	0.00E+00	0.00E+00	0.00E+00	0.00E+00	1.432959	0.165059	1.917538	-0.137504	1	-0.289507
YDL069C	-0.034352	0.392317	0.051225	0.278301	0.445944	0.100305	0.00E+00	0.00E+00	0.00E+00	-0.569366	0.271302	-0.77259	0.00E+00	0.00E+00	0.00E+00	0.539639	0.844349	-1.351985	0.389567	0.471504	0.428843	-0.275634	-0.475638	0.334001	-0.263034	-0.577545	-0.620152	0.00E+00	0.00E+00	0.00E+00	-0.140863	-0.959358	-0.954196	0.445805	0.473806	-0.31259	0.453173	0.026232	1.202556	0.31034	0.749534	0.172061	0.454176	0.014214
YLR415C	0.292265	0.060121	0.466263	0.439213	0.501946	0.638402	-0.39402	-0.660224	-0.370368	-1.355331	-0.757576	-1.513923	-0.088614	-0.055709	1.045088	0.416175	0.231508	-0.616259	0.243059	0.779708	0.860856	0.583962	0.359373	0.160977	-0.472068	-0.435839	-0.937603	0.18257	0.245017	0.817871	-0.561879	-0.802554	-1.156869	1.047841	0.1843	0.186621	0.260026	0.111893	0.671013	0.608517	0.851555	0.070922	0.331286	0.068129
YBL035C	0.819428	-0.186413	1.039528	0.473931	1.037475	-1.469485	0.00E+00	0.00E+00	0.00E+00	0.00E+00	0.00E+00	0.00E+00	0.00E+00	0.00E+00	0.00E+00	0.00E+00	0.00E+00	0.00E+00	1	0.862496	4.149747	-0.137504	0.251539	-0.807355	0.00E+00	0.00E+00	0.00E+00	0.00E+00	0.00E+00	0.00E+00	0.00E+00	0.00E+00	0.00E+00	0.00E+00	0.00E+00	0.00E+00	0.00E+00	0.00E+00	0.00E+00	0.00E+00	0.00E+00	0.067114	0.111031	-1.5025
YDR312W	0.00E+00	0.00E+00	0.00E+00	0.00E+00	0.00E+00	0.00E+00	0.00E+00	0.00E+00	0.00E+00	0.353637	0.691878	0.710493	0.00E+00	0.00E+00	0.00E+00	0.00E+00	0.00E+00	0.00E+00	0.00E+00	0.00E+00	0.00E+00	0.00E+00	0.00E+00	0.00E+00	0.00E+00	0.00E+00	0.00E+00	0.00E+00	0.00E+00	0.00E+00	0.00E+00	0.00E+00	0.00E+00	0.00E+00	0.00E+00	0.00E+00	0.00E+00	0.00E+00	0.688056	2.273018	1.807355	0.00E+00	0.00E+00	0.00E+00
YGR248W	0.00E+00	0.00E+00	0.00E+00	0.00E+00	0.00E+00	0.00E+00	0.00E+00	0.00E+00	0.00E+00	0.00E+00	0.00E+00	0.00E+00	0.00E+00	0.00E+00	0.00E+00	-1.115477	-2.137504	-0.612977	0.00E+00	0.00E+00	0.00E+00	0.00E+00	0.00E+00	0.00E+00	0.00E+00	0.00E+00	0.00E+00	0.00E+00	0.00E+00	0.00E+00	0.00E+00	0.00E+00	0.00E+00	0.00E+00	0.00E+00	0.00E+00	0.00E+00	0.00E+00	0.00E+00	0.00E+00	0.00E+00	0.00E+00	0.00E+00	0.00E+00
YPL252C	0.00E+00	0.00E+00	0.00E+00	0.00E+00	0.00E+00	0.00E+00	0.00E+00	0.00E+00	0.00E+00	0.00E+00	0.00E+00	0.00E+00	2.190184	1.955606	2.847281	0.00E+00	0.00E+00	0.00E+00	0.00E+00	0.00E+00	0.00E+00	0.00E+00	0.00E+00	0.00E+00	0.00E+00	0.00E+00	0.00E+00	0.00E+00	0.00E+00	0.00E+00	0.00E+00	0.00E+00	0.00E+00	0.00E+00	0.00E+00	0.00E+00	0.00E+00	0.00E+00	0.00E+00	0.00E+00	0.00E+00	0.00E+00	0.00E+00	0.00E+00
YBR091C	0.375509	0.353309	0.299088	0.61471	0.238787	-0.085836	-0.316027	-0.121991	-0.089797	0.021695	-0.015471	-0.153983	0.576501	1.170596	0.841496	-0.14439	-0.761061	-0.624133	0.073002	0.232318	0.783791	0.02148	0.285402	0.383329	0.343954	0.162271	0.654276	-0.051225	1.110306	0.283269	-0.576349	-0.189971	-0.315305	-1.08471	-0.240791	0.2205	0.378512	-0.503238	0.362044	0.39486	0.321928	-0.067463	0.026232	-0.052949
YOL044W	-0.025385	0.141246	0.410788	-0.081684	0.626783	0.022578	-1.61891	-1.62293	-0.906891	-1.428533	0.474141	0.293196	0.528248	0.8009	1.883807	0.049753	-0.312468	-0.332805	-0.08017	0.461904	0.418911	0.794353	-0.261807	0.318822	1.087463	0.24552	0.045324	0.205942	-0.568049	0.076103	0.007475	0.163081	0.538347	0.60627	0.354225	-0.364696	-0.363922	0.656301	-0.379378	0.63743	1.056076	-0.045804	-0.321928	-0.044788
YBR173C	0.026472	-0.330149	-0.215013	-0.341468	0.384341	-0.341037	-0.592889	-0.459432	-0.572846	-0.371718	0.355428	0.7507	-0.215729	0.40576	0.72289	-0.416925	-0.509555	0.179634	-0.025626	0.136851	0.125531	0.442943	1.434628	0.168123	0.666125	0.20014	0.242326	-0.293914	-0.506737	0.100012	0.142872	0.428731	0.509395	0.841734	0.341169	1.14828	-0.267812	-0.348728	0.441598	0.443607	0.745071	0.32073	-0.016551	0.284009
YER092W	-1.970854	-1.216318	-2.421464	0.00E+00	0.00E+00	0.00E+00	0.00E+00	0.00E+00	0.00E+00	0.00E+00	0.00E+00	0.00E+00	0.00E+00	0.00E+00	0.00E+00	0.00E+00	0.00E+00	0.00E+00	0.00E+00	0.00E+00	0.00E+00	0.00E+00	0.00E+00	0.00E+00	0.00E+00	0.00E+00	0.00E+00	0.00E+00	0.00E+00	0.00E+00	0.00E+00	0.00E+00	0.00E+00	0.00E+00	0.00E+00	0.00E+00	0.00E+00	0.00E+00	0.321928	0.415037	0.222392	0.00E+00	0.00E+00	0.00E+00
YGR147C	0.00E+00	0.00E+00	0.00E+00	0.00E+00	0.00E+00	0.00E+00	0.00E+00	0.00E+00	0.00E+00	0.00E+00	0.00E+00	0.00E+00	0.00E+00	0.00E+00	0.00E+00	0.736966	-0.398549	-3.70044	1.584963	1.222392	0.893085	1.652077	1.398549	0.584963	0.836501	0.668794	3.247928	0.00E+00	0.00E+00	0.00E+00	0.00E+00	0.00E+00	0.00E+00	0.00E+00	0.00E+00	0.00E+00	0.00E+00	0.00E+00	0.00E+00	0.00E+00	0.00E+00	0.00E+00	0.00E+00	0.00E+00
YDR257C	-3.087463	-1.530515	-2	0.00E+00	0.00E+00	0.00E+00	0.00E+00	0.00E+00	0.00E+00	0.00E+00	0.00E+00	0.00E+00	1.760812	0.321928	2.5025	0.00E+00	0.00E+00	0.00E+00	1.527247	1.906891	2.321928	0.00E+00	0.00E+00	0.00E+00	0.00E+00	0.00E+00	0.00E+00	0.00E+00	0.00E+00	0.00E+00	-1.807355	0.542527	0.684498	0.00E+00	0.00E+00	0.00E+00	0.00E+00	0.00E+00	0.00E+00	0.00E+00	0.00E+00	0.099536	0.584963	0.440573
YLR033W	0.07203	0.219445	0.049244	0.214809	-0.437131	0.063286	-1	-0.10218	-0.367732	0.086622	0.272137	0.524551	1.075664	1.198644	1.210567	0.187045	0.602091	-0.042394	0.928497	0.943176	0.728647	0.598473	0.758543	0.719191	1.079539	0.866968	1.183425	-0.258403	-1.110747	-0.234776	0.008412	-0.154171	-0.527932	0.312539	0.72862	0.408465	0.285754	0.483209	0.560715	0.702672	0.316735	0.377235	0.091874	0.134212
YGR146C-A	-0.091922	0.013056	0.224706	-0.536053	-0.147557	-0.901596	0.00E+00	0.00E+00	0.00E+00	0.463776	0.328054	0.75336	-0.277338	0.188204	0.668379	-0.055709	0.482601	-2.073581	-0.131245	0.550869	-0.022961	1.630477	-1.161155	0.388565	0.863679	0.563901	0.495325	0.338624	-0.750771	-1.052196	-1.321928	-1.70044	-1.533432	-0.139157	0.836377	-0.224873	1.033947	-0.455945	0.368926	0.843094	0.410862	-0.065963	0.296982	-0.21546
YLR246W	-0.123058	-0.246356	0.211055	0.448358	0.39927	-0.099175	-0.029884	0.195973	-0.189875	0.195256	-0.06413	0.565199	0.135	1.417506	1.092259	-0.571352	-1.039893	-1.047697	0.056095	-0.09067	-0.268748	0.009715	-0.989658	-0.55141	0.722219	-0.031161	0.147467	0.378512	-0.800131	-0.368867	-0.2824	-0.960472	-0.870365	0.234301	0.494868	-0.132307	-0.036526	-0.164119	0.656855	0.602784	0.545434	-0.046626	0.416625	0.34645
YFL016C	-0.069434	-0.052076	0.092512	-0.088718	-0.231791	-0.353637	0.306498	0.357862	0.286449	-0.07386	-0.168244	-0.190206	0.038732	0.358236	0.762808	-0.227722	-0.781076	-0.49254	0.241175	0.377384	0.091028	-0.183988	-0.357829	-0.359403	0.233052	0.221812	0.461134	-0.066442	-0.33479	-0.415037	-0.086384	-0.146453	0.049798	0.722645	0.50943	0.493694	0.187799	-0.083345	0.079211	0.496702	0.229421	-0.209648	-0.061208	-0.050626
YPL002C	0.072078	0.089267	0.206216	0.176878	0.35967	0.427816	0.081116	0.251132	0.287116	0.114993	-0.394279	-0.164696	-0.002597	-0.036681	0.009238	-0.017764	0.052277	-0.083021	0.403065	0.397048	0.635767	0.578862	0.229269	0.740057	0.420399	0.431157	0.107983	0.172924	-0.443171	-0.788496	-0.392317	-0.9631	-1.084392	0.330328	0.151878	0.123111	-0.181688	0.265982	0.355536	0.117413	0.058215	0.072879	0.168656	0.225198
YDR101C	-0.024592	-0.232472	-0.080844	0.098125	-0.285722	-0.454333	0.10953	0.150399	0.146841	0.478611	-0.014048	0.376721	0.463438	0.917538	-0.026967	-0.595934	-0.013504	-0.324351	-0.297494	-0.040642	-0.513771	-0.314247	-0.118181	-0.297494	0.745485	0.62521	0.32713	0.856824	0.793109	0.627254	-0.638492	-0.962032	-2.053439	-0.110588	-0.098772	-0.194771	-0.173737	0.320065	-0.023523	0.248821	0.150679	0.227321	0.41622	0.206172
YJR011C	-0.327805	0.048499	0.013056	0.00E+00	0.00E+00	0.00E+00	0.00E+00	0.00E+00	0.00E+00	0.00E+00	0.00E+00	0.00E+00	1.534777	-0.14439	0.516124	-0.326501	0.494765	0.495957	-0.29956	-0.49304	-0.099536	0.690316	0.073249	-0.180572	0.056584	0.455195	0.492396	0.00E+00	0.00E+00	0.00E+00	-1.169925	-1.652077	-2.938599	0.00E+00	0.00E+00	1.539159	0.148099	-1.226276	0.16665	0.841302	-0.055495	-0.540568	0.308122	0.584963
YGR035W-A	0.385122	0.357686	0.291916	0.383989	1.050814	0.318252	-0.180836	-0.307784	0.280901	0.319068	0.523952	-0.080812	0.705039	0.939535	0.681178	-0.022484	-0.412694	-0.355095	-0.657112	-0.458488	-1	0.19805	0.623329	0.165465	0.036994	-0.221387	0.012881	-0.403897	-0.130872	1.219064	-1.408582	-1.354283	-1.918031	-1.013627	-0.729727	0.226029	0.482152	0.024045	-0.137974	-0.138561	0.447902	0.274175	0.327757	0.404523
YGR231C	-0.316634	-0.0129	0.106915	-0.162271	-0.344216	-0.374635	0.131706	0.465887	0.68147	0	0.648156	0.725825	-1.095038	-0.252766	0.671617	-0.146486	-0.169925	0.965235	-0.983698	-1.081196	-0.805562	0.350033	0.100763	0.299986	0.019718	0.159657	-1.966833	-0.905731	0.441598	-0.462972	-0.061401	0.195635	0.2824	1.182771	-0.657438	-0.079727	-0.567889	-0.153296	-0.287487	0.033947	-0.049753	-0.222392	-0.039966	-0.104469
YDR487C	0.15451	0.017175	0.442943	-0.495957	0.884523	-0.074001	0.802726	0.923538	1.22303	0.00E+00	0.00E+00	0.00E+00	-0.936059	-0.208108	0.062156	0.00E+00	0.00E+00	0.00E+00	-1.981853	-0.518467	-1.703282	0.00E+00	0.00E+00	0.00E+00	-1.765535	0.469485	-2.228819	0.00E+00	0.00E+00	0.00E+00	0.00E+00	0.00E+00	0.00E+00	0.567796	0.219234	-0.068172	-0.7176	0.387023	-1.045804	0.165059	1.91427	-0.89812	-1.044394	-0.160465
YLR412C-A	1.420843	0.155069	0.759567	-0.448096	0.23502	-0.189661	0.00E+00	0.00E+00	0.00E+00	-0.569366	0.11382	0.304153	-1.257798	-0.214125	-0.162939	-0.04182	-1.057715	0.668794	-0.351844	-0.814444	-0.837271	0.858824	1.033167	0.803857	-0.208587	-0.219313	-0.896495	-0.68966	-1.166358	-1.056143	-0.662965	-0.863938	-0.526748	-0.433901	-0.008345	0.954676	0.331844	-0.516791	-0.50166	-0.472936	0.811555	-0.060968	0.135352	0.269607
YLR011W	0.485427	-0.078003	-0.376148	-0.289507	0.791413	-0.707819	0.243926	-0.142019	0.035624	-0.121991	1.943416	-1.124328	-0.271302	0.893085	0.226771	1.530515	-1	0.91427	0.415037	-1.070389	-1.509014	1.057333	0.523562	3.375039	0.196397	0.820021	-1.453718	1.025535	-1.302563	-0.389042	-0.657112	0.920566	0.044394	0.030768	-0.718839	1.564785	-0.119299	0.422691	1.257798	1.917538	0.832273	0.879706	-0.667425	-0.369234
YCL011C	0.27711	0.304006	0.246915	-0.115477	-0.507795	-0.409391	-0.161192	-0.202734	-0.29289	-0.052467	0.245112	-1.533432	-0.837729	-1.722466	-1.347923	-0.920566	-0.634716	0.415037	0.116814	0.267104	-0.208317	1.793549	-1.660911	0.912537	-0.407658	-0.058103	-0.862496	0.224706	-0.372809	0.944291	0.00E+00	0.00E+00	0.00E+00	0.00E+00	0.00E+00	0.00E+00	0.00E+00	0.00E+00	-0.912537	-0.38529	-0.575502	0.309684	-0.074001	-0.222392
YEL057C	-0.163886	0.383329	-0.009523	-0.23816	-0.292608	-0.162136	-0.026291	-0.260026	-0.112183	-0.345775	0.253757	-1.368387	0.067114	-0.912537	-2.058894	-0.647894	-0.035624	0.374927	0.660344	0.204618	0.248949	0.872496	0.20296	0.734903	1.013135	0.604459	-2.413559	1.172467	-0.621488	0.899836	-2.115477	-0.891294	-1.544321	0.123877	-0.163623	-0.169127	0.006854	0.037755	-1.102811	-0.02148	1	0.032133	0.130847	0.224168
YJR003C	0.210218	0	-0.449307	0.30895	-0.337035	-0.432315	0.216709	0.217905	0.046543	0.00E+00	0.00E+00	0.00E+00	0.308122	-1.115477	-0.554589	-0.268489	-0.400538	0.136062	-0.035189	-0.494264	-0.496832	0.566347	-0.395138	0.116409	0.628684	0.296982	0.279224	0.078855	-1.153246	0.284977	-0.759737	-0.133267	-0.492205	0.00E+00	0.00E+00	0.11456	-0.189195	0.126633	-0.565063	-0.159199	-0.552541	-0.146841	-0.011405	0.237864
YDL097C	-0.747234	-1.251539	-0.925999	0.206451	0.983126	0.021374	0.149378	-0.189825	0.611435	-1.476438	0.271302	-0.044394	-1.50696	-0.770518	1.473931	-0.241008	0.04891	-0.612977	-0.777608	-0.476438	-1.584963	0.347923	-0.902703	0.160465	0.688056	-1.251539	-0.642448	1.025535	-1.823122	-0.465664	0.00E+00	0.00E+00	0.00E+00	0.00E+00	0.00E+00	0.678072	-0.14439	0.921145	-0.389947	-1.485427	1.342392	0.246161	-0.118644	0.16711
YNR019W	-0.591915	-0.4441	0.019109	-0.131245	-1	-1.707819	0.00E+00	0.00E+00	0.00E+00	0.266787	0.419903	0.205469	0	0.091922	0.501194	1.736966	-0.214125	-0.478047	-0.125531	-0.929611	-0.652077	0.966833	-0.678072	-0.882643	0.00E+00	0.00E+00	0.00E+00	0.00E+00	0.00E+00	0.00E+00	0.00E+00	0.00E+00	0.00E+00	0.00E+00	0.00E+00	0.247928	-0.509674	0.537657	-2.222392	0.369234	-0.552541	0.415037	0.082462	0.197939
YMR130W	-0.485427	-0.527932	-0.182203	0.201634	0.801873	-0.484162	0.271872	0.063362	0.823122	-1.345329	1.103623	0.03365	-0.847997	0.514573	0.060121	1.979822	-0.189825	0.127379	-0.487665	-0.409391	-0.744161	0.945138	-1.518873	-0.606336	0.214739	-0.202817	-1.843881	1.480805	-0.775127	0.899836	-1.031027	-1.058894	-2	1.312539	1.21631	0.455679	-0.632629	0.068172	-1.96782	-1.370368	-0.089267	0.48089	-0.139403	-0.014355
YIR003W	0.130961	-0.185867	-0.154328	-0.208587	0.947533	-0.4975	0.379237	0.116142	0.375291	-0.375621	0.715271	0.780219	-0.893085	-0.59323	-1	-0.240134	0.704993	-1.125531	-0.317482	0.391768	0.432959	0.604862	-0.141554	0.397964	0.614109	-1.287577	-0.752907	0.171368	-1.093976	0.683526	-0.296241	0.759949	-0.0268	0.00E+00	0.00E+00	0.631032	-0.249359	0.007736	-0.787151	0.116324	0.556948	-0.074001	-0.232173	0.213404
YCR059C	0.125531	-0.070389	0.287194	0.091792	0.468387	-0.071083	-0.091148	-0.342323	0.014214	-0.715547	0.361888	0.501337	-0.56579	-0.584963	-0.448461	0.004544	0.536362	0.078802	0.326703	0.513288	0.436517	0.711495	0.226068	0.469114	0.497958	-0.004707	-0.136021	0.758611	-0.846228	0.242667	-0.611075	0.070104	-0.294905	0.247259	0.058769	0.131245	0.332297	-0.15557	-0.374396	-0.290128	-0.184679	0.329965	0.383625	0.23483
YBR059C	-1.084889	-0.836501	-2.488286	0.00E+00	0.00E+00	0.00E+00	0.00E+00	0.00E+00	0.00E+00	0.00E+00	0.00E+00	0.00E+00	0.00E+00	0.00E+00	0.00E+00	0.00E+00	0.00E+00	0.00E+00	0.00E+00	0.00E+00	0.00E+00	0.00E+00	0.00E+00	0.00E+00	0.00E+00	0.00E+00	0.00E+00	0.00E+00	0.00E+00	0.00E+00	0.00E+00	0.00E+00	0.00E+00	0.00E+00	0.00E+00	0.00E+00	0.00E+00	0.00E+00	0.00E+00	0.00E+00	0.00E+00	0.00E+00	0.00E+00	0.00E+00
YBR103W	0.00E+00	0.00E+00	0.00E+00	-0.773724	2.718818	-2.153805	-1	1.152003	-2	0.00E+00	0.00E+00	0.00E+00	-0.584963	0.874469	-4.209453	0.00E+00	0.00E+00	0.00E+00	0.00E+00	0.00E+00	0.00E+00	0.00E+00	0.00E+00	0.00E+00	0.00E+00	0.00E+00	0.00E+00	0.00E+00	0.00E+00	0.00E+00	-2.459432	0.411069	0.902703	1.878765	1.759209	0.321928	-0.392317	0.645717	0.00E+00	0.00E+00	0.00E+00	1.691878	-0.169925	1.662965
YBR169C	0.00E+00	0.00E+00	0.00E+00	0.00E+00	0.00E+00	0.00E+00	0.00E+00	0.00E+00	0.00E+00	0.00E+00	0.00E+00	0.00E+00	0.00E+00	0.00E+00	0.00E+00	0.00E+00	0.00E+00	0.00E+00	-3.115477	-0.628031	-0.289507	0.00E+00	0.00E+00	0.00E+00	0.00E+00	0.00E+00	0.00E+00	0.00E+00	0.00E+00	0.00E+00	0.00E+00	0.00E+00	0.00E+00	0.00E+00	0.00E+00	0.00E+00	0.00E+00	0.00E+00	0.00E+00	0.00E+00	0.00E+00	0.00E+00	0.00E+00	0.00E+00
YIL158W	-0.678072	-0.888969	-0.510195	-0.047306	0.459432	0.633218	0.00E+00	0.00E+00	0.00E+00	-0.469485	1.854149	-1.343954	-1.273018	0.040642	-0.887525	0.00E+00	0.00E+00	0.00E+00	-0.866733	-0.621488	-0.252766	1.82103	1.540568	-0.962525	0.00E+00	0.00E+00	0.00E+00	-1.083416	-0.089637	-0.038474	-0.356144	0	0.415037	0.00E+00	0.00E+00	0.00E+00	0.00E+00	0.00E+00	-0.415037	-0.274175	0.331206	-0.016679	0.472068	0.867896
YAL067C	0.245851	0.18619	0.265401	-0.625876	0.300509	-0.521285	0.247928	-0.430453	0.181026	-0.953541	0.346278	-0.439821	-0.237329	0.018262	0.198684	-0.226771	-0.203747	0.258734	0.259583	0.767166	0.389476	0.535881	0.455327	0.499052	-0.037153	0.043439	-1.487794	0.731183	-0.295685	0.035624	0.057063	0.131426	0.196006	0.63023	-0.078735	-0.156119	0.111031	-0.075288	0	0.278535	0.735297	-0.450166	-0.608575	-0.524336
YJL072C	-0.617913	-0.255257	0.158262	0.427993	1.114399	-0.212545	0.146592	0.242701	0.197807	-1.611435	0.78182	-0.112475	-0.9732	0.554312	1.050626	-0.186413	0.690316	2.321928	0.096215	1.336525	0.217357	2.156276	-0.474372	0.386468	1.612443	-0.174029	0.226771	-0.893085	-1.022368	-1.86507	-0.693897	0.391687	0.509014	1.165697	0.991655	0.52745	-0.222392	1.367732	-1.086157	0.154328	1.64689	0.346803	0.09818	-0.042644
YIL096C	-0.074255	-0.116864	0.4441	-0.039985	0.242237	-0.616025	-0.140752	-0.137119	0.00756	-0.876342	0.569499	-0.083096	-0.80838	-0.272372	-0.232493	-0.173829	-0.321928	-1.088729	-0.586538	0.027376	0.12956	0.862753	0.143154	0.254421	0.713188	-0.823122	-0.452127	0.465327	-0.689299	-0.171611	-0.931828	-0.200001	0.04142	0.011909	0.435839	0.521096	-0.211875	0.010589	-0.63124	0.812373	1.320016	0.440387	0.099811	-0.123328
YOR099W	0.149481	0	0.06201	-0.32389	0.296856	-0.392959	-0.119073	-0.145519	-0.06745	-1.31104	0.474486	-0.602665	-0.515328	-0.738802	0.241706	-0.090765	0.778973	-0.886343	-0.380763	0.417481	0.443919	0.744743	1.062061	0.534877	0.519671	-0.361228	-0.46307	0.180803	-0.713974	-0.087251	-0.503938	-0.021695	-0.126109	0.445805	0.731194	0.563318	0	0.385654	-0.677277	0.211055	0.950612	0.34645	0.153431	-0.034953
YML013W	0.452512	0.241008	0.691878	0.00E+00	0.00E+00	0.00E+00	0.00E+00	0.00E+00	0.00E+00	0.00E+00	0.00E+00	0.00E+00	-0.489385	0.27684	0.127379	0.00E+00	0.00E+00	0.00E+00	0.00E+00	0.00E+00	0.00E+00	0.00E+00	0.00E+00	0.00E+00	0.00E+00	0.00E+00	0.00E+00	0.00E+00	0.00E+00	0.00E+00	0.00E+00	0.00E+00	0.00E+00	0.00E+00	0.00E+00	0.00E+00	0.00E+00	0.00E+00	-0.074001	0.222392	0.884523	0.00E+00	0.00E+00	0.00E+00
YNL117W	0.00E+00	0.00E+00	0.00E+00	-0.485427	0.263034	-2.690316	-0.63743	0	0.807355	-2.974005	2.153805	-3.096862	-2.378512	1	0.289507	0.00E+00	0.00E+00	0.00E+00	-1.584963	-1	-0.222392	0.00E+00	0.00E+00	0.00E+00	2.415037	-1.440573	-2.115477	0.00E+00	0.00E+00	0.00E+00	-1.485427	0.956931	0.584963	2.25316	0.00E+00	0.906891	-1.392317	1.569366	-2.321928	1.273018	3.969626	0.621488	-0.485427	-2.087463
YDR165W	0.126912	-0.212153	-0.610588	-0.014427	1	0.227893	0.42711	0.15078	0.438573	-2.321928	0.584963	-1.959358	-0.077306	-0.090198	-0.38109	-1.475338	1.765535	-1.331206	-0.045443	-0.017074	-0.550197	1.606658	1.285402	-0.123148	1.148392	-0.056034	-3.567685	0.601082	-2.275634	-0.850519	-0.482782	0.186816	0.282035	0.030768	0.544196	0.094122	-0.528176	0.121306	-0.31271	0.624742	2.222392	-0.039528	-0.576192	-0.364411
YCR008W	-1.440573	-1.035624	-1.485427	-1.536053	1.716207	-2.196397	-1	1.917538	-1.459432	-4.336283	2.536053	-4.450033	-3.643856	-2.5025	-3.222392	0.00E+00	0.00E+00	0.00E+00	-1.273018	-0.70044	-3.906891	0.00E+00	0.00E+00	0.00E+00	1.925999	-0.847997	-5.129283	0.00E+00	0.00E+00	0.00E+00	-2.321928	0.423808	-0.716207	2.693733	0.795735	0.392317	-2.070389	-1.149941	-4.672425	-0.36257	2.108524	0.616671	0.192645	0.111031
YIL083C	0.485427	-1.099536	-0.963474	-0.285672	2.681824	-0.509949	0.111031	2.096463	1.241008	-2.567685	4.496426	-3.750771	-0.306661	2.954196	-0.215013	0	0.06413	2	1.611435	-0.293731	-1.63005	0.00E+00	0.00E+00	0.00E+00	2.378512	-0.331206	-3.169925	1.960829	1.530515	0.824558	-1.068172	0.723669	0.721699	0.00E+00	0.00E+00	0.867896	-0.683526	0.098915	-1.634716	0.241008	3.795859	0.724366	-0.621488	0.718229
YDR235W	0.584963	-1.584963	-2.115477	0.00E+00	0.00E+00	0.00E+00	1.378512	2.13245	0.63743	-5.78136	2.893085	-6.906891	-1.222392	-0.628031	-5.022368	0.00E+00	0.00E+00	0.00E+00	1.478047	0.222392	-1.906891	0.00E+00	0.00E+00	0.00E+00	0.00E+00	0.00E+00	0.00E+00	0.00E+00	0.00E+00	0.00E+00	-4	0.899071	0.893085	0.00E+00	0.00E+00	0.00E+00	0.00E+00	0.00E+00	0.00E+00	0.00E+00	0.00E+00	0.536053	-1.222392	1.925999
YOL144W	-0.011588	-0.305292	-0.398549	0.197262	0.54374	0.126757	0.186413	0.15277	0.168682	-1.49783	0.967334	-2.589861	0.217905	0.715271	0.645018	-0.566103	0.380031	0.606989	0.558967	0.342602	0.781654	1.237579	0.578536	0.086509	1.118644	0.172837	-3.528379	0.978196	0.017278	0.111893	-1.392317	-0.035624	0.285402	-0.191625	0.795735	0.272372	-0.295456	0.595268	-1.76275	0.246311	2.569532	0.339975	-0.490326	0.493539
YDL213C	-0.431339	-1.371094	-0.736966	0.045166	0.866998	-0.226771	-0.23644	-0.121562	-0.122857	-2.197301	1.543443	-1.801096	-1.13465	-0.259087	-0.163058	-1.316474	-0.241008	1.657112	0.257332	0.354843	-0.151206	2.165586	1.465664	-0.306103	1.604459	-0.759866	-4.611435	0.249172	-0.321928	0.37025	-2.244622	0.192645	0.559809	1.030768	1.991655	0.310701	-0.373043	0.318822	-2.491853	0.068172	3.017347	-0.200465	0.050041	0.530515
YHR177W	-0.462972	-1.439112	-0.736966	-0.937264	0.915388	-0.135655	-0.584963	0.956279	0.047829	-3.544321	2.573865	-3.661966	-1.088537	0.060754	-0.139725	0.673499	0.529253	1.547488	0.517848	0.536599	-0.478972	3.735325	-0.854802	-0.100402	2.952171	-0.505235	-7.554589	1.36347	-1.275634	-0.937112	-1.050626	-0.354843	0.604862	0.352696	2.795735	0.915111	0.384341	0.192645	-3.250543	0.482601	2.863019	-0.156726	-0.206451	0.270648
YOL031C	0.209453	-1.916477	-0.662965	-0.337035	1.485427	-0.222392	-0.979241	1.09586	-0.594744	-3.315776	2.208769	-2.956733	-1.065095	-0.343954	-1.321928	0.123575	2.225881	2.288245	0.248123	1.554905	-0.221746	2.292451	-0.045804	0.219966	2.696608	-1	-4.790077	1.270423	-0.289507	-0.09629	-1.892494	0.615031	1.467779	-0.495301	1.824304	0.485427	-0.175087	0.579782	-2.798366	0.123011	3.777123	0.320969	-0.351472	0.38882
YPL074W	-0.393011	-0.809178	-0.556393	-0.068172	-0.132755	-0.202308	0.521166	0.45873	0.376563	-1.476438	0.799701	-2.179324	-1.452512	0.119053	-0.079227	-0.074962	1.481869	1.547488	-0.203872	0.4975	0.271805	1.876989	0.016874	0.347923	3.228819	-1	-3.678072	2.264828	1.298341	0.787006	-1.662965	0.608809	0.514573	0.367803	2.228694	0.624491	-0.481533	-0.561879	-2.533432	-0.268196	2.334984	0.119582	-0.10188	-0.841935
YNL084C	-0.399803	-0.569366	-0.280108	-0.11036	0.517848	0.464886	-0.015597	0.211504	0.263034	-0.90092	1.026635	-1.051715	-0.134749	-0.149378	0.1686	-0.340229	1.140863	0.861803	-0.713696	0.324351	-0.244538	1.476099	-0.359816	0.315096	0.902445	-0.227601	-2.77444	0.00E+00	0.00E+00	0.00E+00	-1.793549	-1.31366	-0.353637	-0.009874	0.553534	-0.241818	0.658963	-0.059379	-1.171543	0.298658	1.971241	0.31999	0.109624	0.389212
YLR066W	-0.150679	-0.652939	-1.331844	0.117458	1.303069	0.263034	-0.406625	-0.311202	-1.383329	-1.716207	1.070389	-2.652077	-1.174926	0.404696	1.574694	-1.10806	-1.226509	0.657112	-0.070389	1.212994	-0.403356	1.816693	-0.079072	0.033683	1.611435	0.035189	-2.567685	2.567685	0.758992	0.646821	-1.447459	0.206029	-0.130061	0.00E+00	0.00E+00	0.158698	0.113211	0.536344	-1.349584	1.022368	2.099536	1.254317	0.161463	0.948285
YDR255C	-0.451696	-0.876265	0.304006	0	1.343542	-0.523247	0.076351	0.126141	0.982298	-2.180035	1.698173	-0.692457	-0.057881	1.206451	0.415037	0.348895	2.386058	0.959811	0.736966	1.495325	0.250323	1.667703	0.921526	1.33039	0.67423	-0.807355	-1.376563	0.40018	-1.310788	0.708234	-0.596458	0.230006	0.639002	0.668198	0.544196	0.98505	-0.097697	0.09921	-1.117039	0.103836	1.796467	0.061029	0.224706	-0.053242
YMR098C	-1	-3.369234	-2.321928	-2.467126	4.269461	-2.275858	2.666757	6.361066	2.286157	-8.055282	5.316766	-7.876517	3.225823	7.189825	1.269461	0.00E+00	0.00E+00	0.00E+00	6.282382	6.813444	4.174371	6.34493	-0.874469	0.267104	7.98982	1.960829	-2.228819	0.00E+00	0.00E+00	0.00E+00	-0.280108	4.123558	4.855428	5.409665	8.643731	1.297681	-0.442518	0.552372	-4.930737	1.874469	5.044394	2.086071	0.459432	1.26628
YML007C-A	-1.007342	-1.364997	-1.254071	0.286923	1.741467	-1.049007	0.39266	2.04889	1.31664	-2.529619	2.284615	-3.693698	0.941429	2.199796	0.518873	-0.017702	2.496702	3.996528	1.533259	2.397015	0.471804	2.721099	0.206451	-0.229371	3.308027	-0.139064	-3.403722	2.664483	0.076351	0.552541	-1.504792	0.708574	0.563682	0.497644	2.608966	1.150679	-0.010196	0.608046	-2.142958	1.486213	3.440906	0.750972	0.823749	0.810459
YNL307C	-0.736966	-0.369234	-0.074001	0	1.807355	-1.047306	0	0.115477	-0.874469	-2.375039	2.187627	-1.289507	-0.685891	1.115477	-1.121991	1.152003	-0.321928	-0.056584	-0.160465	1.527247	-0.065588	0.00E+00	0.00E+00	0.00E+00	1.857981	0.23816	-0.295456	0.00E+00	0.00E+00	0.00E+00	0.392317	0.70044	1.652077	0.00E+00	0.00E+00	1.70044	0.415037	1.584963	0.201634	2.039528	1.387023	0	1.70044	0.289507
YDL139C	0.149613	0.331768	0.196738	-0.009017	0.211128	-0.010595	0.238668	0.251539	0.021878	-1.26034	0.354917	-0.438121	-0.685532	-0.188445	-0.35973	0.616123	0.398549	0.312787	0.352881	1.060474	0.937536	0.843351	0.643856	0.650971	0.69972	0.282521	0.712064	0.437267	0.128786	0.222948	0.34196	0.353637	0.564181	0.153624	0.745611	0.338416	0.747373	0.444353	0.262113	0.353637	0.608614	0.302686	0.443769	-0.00453
YHR179W	0.297681	0.185867	0.464404	0.574694	0.185556	0.385193	-1.065888	-0.984733	-0.26039	-1.866733	-0.501305	-0.790208	-0.661415	0.14439	0.230613	-0.765535	-0.0199	-0.683328	0.465123	0.213134	-0.051139	0.874469	0.399171	0.379237	0.758579	-0.152003	-1.25634	0.320689	0.217905	0.514573	-0.321928	-0.167945	-0.532221	0.101157	1.032774	0.101695	0.175367	2.334154	-0.657287	0.231326	0.816554	0.184154	-0.00877	0.314434
YPR005C	0.373043	0.617427	0.715432	0.184425	0.754668	-0.041921	0.253883	0.135932	0.280108	-0.754543	0.09474	0.048156	-1.391856	0.250172	0.158698	0.345497	-0.495325	-0.20236	0.381194	0.089051	-0.152522	0.209336	-0.097122	0.055577	0.395692	0.184032	-1.479168	0.841697	0.511967	0.019673	-0.030861	0.007777	-0.215729	0.172787	0.299777	-0.271302	0.175367	0.448933	0.238067	0.102967	0.806626	0.018556	-0.029265	0.225355
YCL036W	-0.36257	-0.470891	0.189478	0.17897	0.88718	0.094948	0.00E+00	0.00E+00	0.00E+00	-0.943966	0.923379	0.170841	-1.257798	0.549339	1.419903	1.959358	-1.024662	-1.367371	0.351074	0.863365	0.275007	1.048363	-0.045804	-0.547488	0.957772	-0.127379	-0.514573	0.455499	0.076351	-0.292608	-0.824913	0.419539	0.550693	1.561282	0.518201	1.024112	0.164387	1.079227	-1.928447	-1.10188	0.467779	0.052151	-0.418829	-0.029344
YBR034C	-1.974005	-2.584963	-1.024662	-1.559427	-0.423808	0.070389	-0.469485	-0.269607	-0.584963	-2.78136	0.332575	-2.722466	0.00E+00	0.00E+00	0.00E+00	2.473931	-1.087463	-1.934905	-0.053439	-0.192645	1.402965	0.688798	1.415037	2.263034	1.528379	0.234465	-4.643856	-1.008665	0.042228	1.208108	-2.751321	-1.5025	0.514573	0.00E+00	0.00E+00	0.969626	1.033947	-0.285402	-3.714246	-2.321928	-1.084064	0	0	-2.670936
YGL057C	0.488101	0.402437	0.244419	0.206451	-0.24664	0.215729	0.00E+00	0.00E+00	0.00E+00	-0.436099	-0.367732	1.125531	0.12589	0.683043	0.908852	0.237864	0.775568	0.657112	-0.142019	-0.232173	0.490986	-0.190331	-1.540568	0.415037	0.00E+00	0.00E+00	0.00E+00	0.00E+00	0.00E+00	0.00E+00	0.81381	1.077207	0.6751	0.00E+00	0.00E+00	0.00E+00	0.00E+00	0.00E+00	-0.859822	-1.056584	0.184425	-0.357552	-0.31034	-0.403356
YKL100C	-1.490986	-1.410933	-1.584963	-0.76184	-1.765535	-0.526069	0.00E+00	0.00E+00	0.00E+00	-0.542149	0.446256	0.769387	-0.734106	0.95818	2.306661	1.415037	-0.174029	2.603341	-0.777608	-0.106915	-0.626185	1.722466	0.375039	0.89743	2.392317	0.545434	-1.881356	0.00E+00	0.00E+00	0.00E+00	1.067745	1.38109	1.182864	0.445805	2.643731	-0.408465	-1	-1.095759	-3.459432	-1.169925	-1.63743	-0.032421	-0.866733	0
YGR063C	0.160465	-0.061401	0.353637	0.876011	0.710493	1.472753	-0.10497	0.026967	-0.415037	-0.457473	-1.217905	1.155278	0.00E+00	0.00E+00	0.00E+00	1.415037	0.842459	-0.76184	0.525091	0.104337	1.415037	-0.72316	0.27208	0.381429	-1.6746	0.943416	-0.22741	-0.454032	0.812914	1.529253	1.096215	1.192645	-0.061401	-0.74684	-0.941231	0.963474	2.321928	-0.410632	1.30117	0.303392	0.678072	0.878321	0.804276	0.82415
YGR132C	-0.106915	0.34192	0.225767	0.155518	0.198904	1.034488	0.00E+00	0.00E+00	0.00E+00	-0.611435	-1.013547	-0.538866	-0.384823	-0.471869	-1.066832	-0.213779	-0.885064	0.649814	-0.212153	-0.273565	-0.217231	-1.095157	-0.282035	-0.309855	0.347099	0.33039	0.492114	-0.230298	0.681639	-0.687532	0.206451	0.251185	1.156119	1.097882	0.058769	-0.696931	1.929611	0.119053	1.067114	0.480482	0.554589	0.112475	-0.055282	0.263034
YMR112C	0.183293	0.204745	0.218772	0.188632	0.603666	0.314511	-0.465664	0.152735	-0.4441	0.190684	-0.758379	-0.849757	-0.648362	0.213038	0.191008	-1.453051	0.095578	-0.666956	0.327687	-0.587946	0.208947	0.223506	0.02435	0.391509	-0.292451	0.153951	0.242857	-1.429508	0.495325	0.321928	0.396798	0.248679	0.264263	0.073836	-0.289154	-0.208947	0.712019	0.081993	0.69534	0.186219	0.235955	0.364054	-0.02327	-0.046543
YGL233W	0.55687	0.354182	0.129283	0.00E+00	0.00E+00	0.00E+00	-0.117238	-0.032865	0.189825	0.00E+00	0.00E+00	0.00E+00	0.270089	-0.195016	-2.023333	0.00E+00	0.00E+00	0.00E+00	0.00E+00	0.00E+00	0.00E+00	0.514573	-1.874469	-0.415037	0.00E+00	0.00E+00	0.00E+00	0.00E+00	0.00E+00	0.00E+00	0.00E+00	0.00E+00	0.00E+00	0.00E+00	0.00E+00	0.00E+00	0.00E+00	0.00E+00	0.334419	0.893085	-0.415037	0.00E+00	0.00E+00	0.00E+00
YDL027C	2.807355	0.678072	0.678072	0.00E+00	0.00E+00	0.00E+00	0.00E+00	0.00E+00	0.00E+00	-1.039528	-0.621488	-0.652077	0.00E+00	0.00E+00	0.00E+00	0.00E+00	0.00E+00	0.00E+00	0.00E+00	0.00E+00	0.00E+00	0.00E+00	0.00E+00	0.00E+00	0.00E+00	0.00E+00	0.00E+00	0.00E+00	0.00E+00	0.00E+00	0.00E+00	0.00E+00	0.00E+00	0.00E+00	0.00E+00	0.00E+00	0.00E+00	0.00E+00	0.00E+00	0.00E+00	0.00E+00	0.00E+00	0.00E+00	0.00E+00
YKL197C	0.00E+00	0.00E+00	0.00E+00	-0.347923	0.660514	0.799701	0.00E+00	0.00E+00	0.00E+00	0.00E+00	0.00E+00	0.00E+00	0.00E+00	0.00E+00	0.00E+00	-0.462343	2.359896	1.63941	0.00E+00	0.00E+00	0.00E+00	0.00E+00	0.00E+00	0.00E+00	0.00E+00	0.00E+00	0.00E+00	0.00E+00	0.00E+00	0.00E+00	0.00E+00	0.00E+00	0.00E+00	0.00E+00	0.00E+00	-0.061401	-0.070389	-1.096215	0.00E+00	0.00E+00	0.00E+00	-0.669851	-0.722466	-0.176878
YPL201C	0.122857	0.503695	0.447861	0.078657	0.012175	0.409644	0.453807	0.223158	0.135588	0.280652	-0.25048	0.385784	-0.127171	-0.767709	-0.454137	-0.234246	0.692818	0.074697	-0.200403	0.026767	0.015825	0.293047	-0.128324	-0.275634	-0.095816	0.200782	-0.098338	0.490051	0.418953	-0.159356	-0.005581	0.209847	0.342281	0.386911	0.341169	-0.165878	-0.055014	-0.396201	0.040358	-0.270089	-0.540568	-0.326651	0.298523	0.407878
YLR312C	0.042064	0.237864	0.027707	0.112768	-0.3614	-0.25634	-0.425808	-0.213595	-0.590676	0.590745	0.353016	0.640104	-0.609868	-0.980789	-0.653269	0	1.227667	0.734476	-0.30189	0.126448	0.546634	0.209453	0.142958	-0.094859	0.129635	0.495695	0.35591	-0.111893	0.712423	-0.23349	0.274016	0.424498	0.166725	0.668198	-0.941231	0.13852	0.012384	0.81263	0.029344	0.103505	0.222392	0.356144	-0.777608	-0.573735
YPL086C	0.394779	0.225138	0.473679	0.027631	0.343821	0.122336	-0.123111	-0.30527	-0.687532	-0.25285	-0.297905	0.768245	-1.641388	0.056216	-0.070389	-0.413967	-0.187959	0.114589	0.179108	0.570651	1.044007	0.189661	0.581619	0.309577	0.748338	-0.125896	0.197939	0.453366	0.577309	0.436592	-0.172077	0.091792	0.207595	0.910473	-0.085621	-0.276632	0.512359	-0.47592	-0.368867	-0.408392	0.213109	-0.080039	-0.399607	0.077755
YDR228C	-0.237039	0.231873	-0.088456	0.022937	0.152925	0.244935	-0.285561	0.075617	-0.473601	0.104899	-0.143949	-0.250677	-0.533874	-1.019194	0.020178	-0.330149	0.289187	-0.223941	-0.173536	-0.451284	-0.029049	0.692457	0.808802	0.581047	0.347923	0.099536	0.228493	0.075219	0.076149	0.621977	0.242977	0.400671	0.440066	0.10877	0.515147	0.469485	0.017487	-0.388142	0	0	-0.228397	0.242927	-0.159908	-0.120076
YOR070C	0.389042	0.069605	0.122172	0.405095	0.231873	0.149848	-0.256442	0.273648	-0.232291	0.035514	-0.250999	-0.173927	-1.771376	-0.129283	-1.673499	-0.765535	-0.536433	-0.271027	0.228624	0.23417	0.249359	0.232661	-0.423102	-0.138052	-0.031413	0.253932	-0.041942	0.059809	-0.923649	0.483322	0.054824	0.037233	0.314636	-0.508391	0.058769	-0.012384	-0.228571	-0.140415	0.346866	0.086588	0.20294	0.117997	0.783062	0.222392
YDL159W-A	0.399037	0.271484	0.217477	0.144705	0.111235	0.022111	0.253033	0.350114	0.453718	-0.028855	0.120166	-0.028345	-0.713172	-0.021695	-0.728404	-0.038994	-0.423808	-0.573865	0.223068	0.402371	0.787815	0.506185	-0.127513	0.239779	-0.36804	-0.301381	-0.893085	0.530515	-0.6746	-0.123631	0.361314	0.364411	0.5025	0.78976	0.008143	-0.523097	-0.104072	-0.660958	0.335486	0.329646	0.205319	0.056584	0.332382	0.244914
YDL175C	-0.11211	0.160077	0.460974	0.09271	0.178848	-0.018777	0	-0.05056	0.169925	0.061401	-0.606658	-0.537373	-0.636453	-0.789103	-0.66073	-0.984233	-0.7022	-0.263034	0.522678	0.222392	0.302699	0.365492	-0.176207	0.43338	-0.498027	-0.550814	-0.902025	0.238348	-1.118181	-0.209671	0.042125	0.185498	0.078179	0.506347	0.308128	0.279824	0.112348	-0.028569	-0.318682	0.656347	0.530515	-0.116814	-0.078657	0.204571
YGL117W	0.341369	0.536682	0.596995	-0.198226	0.615336	0.094859	0.00E+00	0.00E+00	0.00E+00	-0.387023	-0.166358	0.227069	-1.015213	-1.225016	-0.776104	-0.505235	-0.259087	-0.688056	0.078003	0.045804	1	-0.441838	-0.327886	1.074425	-0.415037	-0.748461	-0.957565	0.837447	0.389947	-0.423075	0.451107	-0.28102	0.85726	-0.554195	0.506228	-0.076351	0.138236	0.440573	0.294183	0.054966	0.140481	0.53952	0.83715	0.77259
YGR195W	0.450585	0.264862	0.210316	-0.057926	0.094595	-0.096608	-0.045877	-0.053055	-0.053396	-0.347099	0.175191	0.290838	-0.346176	-0.592528	-0.435769	-0.329018	0.413277	-0.031772	0.249458	0.749934	0.562443	0.274084	0.110867	0.075134	-0.476438	-0.226276	-0.327403	0.657858	0.302324	-0.126153	-0.071893	-0.586749	0.14702	0.012846	0.129158	0.341037	0.782941	0.687034	0.074001	-0.039528	-0.131912	0.406854	0.229026	0.343566
YOR059C	0.459432	-0.415037	0.137504	0.836501	0.174498	-0.657894	0.00E+00	0.00E+00	0.00E+00	-1.201634	-1.667425	-0.067114	0.00E+00	0.00E+00	0.00E+00	-1.802554	-1.874469	1.027481	-0.159199	0.198546	1.27684	0.825971	0.128324	-0.328054	0.00E+00	0.00E+00	0.00E+00	0.572184	0.148392	0.018777	0.00E+00	0.00E+00	0.00E+00	-0.039622	-0.246086	0.199309	0.030057	0.195551	1.854149	0.496676	0.448985	0.14055	0.440573	-0.030246
YNR038W	0.298658	0.872765	0.449526	0.63743	0.370368	-0.610053	0.00E+00	0.00E+00	0.00E+00	-1	-1.387023	-1.289507	-2.650254	-0.714246	-0.608421	0.00E+00	0.00E+00	0.00E+00	-0.047306	-0.192645	2.478047	0.143364	0.882643	0.024248	0.00E+00	0.00E+00	0.00E+00	0.00E+00	0.00E+00	0.00E+00	0.00E+00	0.00E+00	0.00E+00	0.00E+00	0.00E+00	0.00E+00	0.00E+00	0.00E+00	0.599913	0.349334	0.243926	-0.121991	0.037475	-0.605721
YDL189W	0.336596	0.293872	0.295045	-0.091716	-0.404984	-0.395692	-0.056436	-0.168398	-0.063466	0.345541	-0.004152	0.301464	-1.186413	-0.495527	-0.61317	-0.608941	-0.592017	0.36434	0.514927	0.572384	1.007848	0.098355	0.157852	0.491498	-0.074768	-0.191426	-0.351472	1.071161	0.396201	0.121395	0.622244	0.061928	0.444037	-0.191625	-0.182239	0.203359	0.270648	-0.152578	0.163101	0.436099	0.393407	-0.236352	0.261775	-0.02148
YJL003W	0.249901	0.334069	0.432959	0.188072	0.016679	-0.148099	-0.307853	-0.134893	-0.301611	-0.405712	-0.288057	-0.74693	-0.40113	-0.459783	-0.247381	0.027612	-0.226509	0.274016	0.24174	-0.138064	0.070967	0.173954	-0.212774	0.230654	-0.120925	-0.346239	-0.249028	0.078003	0.128218	0.208179	0.225828	0.31946	0.40284	0.545341	0.297556	0.135183	0.459769	0.517109	0.522332	0.696395	0.622897	0.086898	0.185446	-0.073486
YMR302C	0.379493	0.403722	0.636409	-0.455679	-0.469485	-0.561879	0.00E+00	0.00E+00	0.00E+00	-0.36257	-1	-1.874469	0.086588	-1.065802	-1.397147	-0.552541	-0.415037	0.621488	0.415037	0.259387	1.212994	0.628031	-0.568284	0.082462	0.321928	0.06413	0.485427	0.00E+00	0.00E+00	0.00E+00	0.00E+00	0.00E+00	0.00E+00	0.00E+00	0.00E+00	-0.540568	-0.678072	0.392317	0.964376	0.917538	0.708537	0.087463	-0.137504	0.819428
YOR242C	0.350647	0.304153	0.057428	0.174605	-0.377975	-0.175572	-0.58724	-0.465472	-0.587137	-0.579157	-0.670079	-0.365995	0.115477	-0.366916	-0.082857	-0.053439	-0.082462	0.251836	-0.08573	0.276654	0.245112	0.7849	-0.482316	-0.206029	0.173829	-0.066089	-0.378512	0.45628	0.543362	0.644634	0.289507	0.417506	0.521537	-0.701036	-0.356269	-0.134165	-0.366494	-0.539159	0.518131	0.443769	0.354212	0.122436	0.214265	-0.020066
YMR251W	0.321928	1.306661	-0.351472	0.428843	-0.292181	-0.234465	0.00E+00	0.00E+00	0.00E+00	0.00E+00	0.00E+00	0.00E+00	0.00E+00	0.00E+00	0.00E+00	0.00E+00	0.00E+00	0.00E+00	0.14439	0.439984	0.878694	1.023847	-0.479993	1.160465	0.00E+00	0.00E+00	0.00E+00	2.656169	-0.094416	1.158592	0.00E+00	0.00E+00	0.00E+00	0.00E+00	0.00E+00	0.938599	-0.584963	-0.632268	0.516015	0.832543	1.17897	-0.816288	0.158262	0.137504
YMR101C	0.419456	0.31034	0.021165	0.178501	-0.171228	-0.465411	-0.600303	-0.323335	-0.272187	-0.423808	-0.648237	-0.409562	-0.777608	-1.278426	0	-0.381249	-0.025917	-0.321928	0.296393	0.793934	1.02284	0.633525	-0.040077	0.605316	0.556066	0.506695	0.303616	0.88438	0.568747	0.202044	0.528724	0.519048	0.714987	-0.342691	0.272894	0.004352	0.093427	0.033834	0.769669	0.674834	0.854596	-0.028249	0.166489	0.378866
YGL061C	0.184849	0	0.165976	-0.321129	-0.385929	-0.179225	-0.274909	-0.317647	-0.672488	-0.68218	-0.345012	-0.736966	0.353309	-0.558162	-0.404015	-0.075288	0.54684	0.268382	0.299118	0.691574	0.973689	0.289668	0.372464	0.242678	-0.644076	-0.659274	-0.682971	0.254085	0.285478	0.057267	0.070655	0.127953	0.11144	0.378691	-0.049755	-0.301403	-0.348346	0.507965	0.810361	0.376645	0.348832	-0.120546	-0.068987	0.008989
YKR035W-A	0.15078	-0.073002	-0.010888	-0.645891	-0.906891	-0.203872	-0.361598	-0.094778	0.188267	-0.355659	-1.067904	-1.471621	-0.04891	-0.59323	-0.502042	-0.051301	0.44387	-0.447459	-0.059706	0.238611	0.795801	0.460004	0.431822	0.651458	-0.518467	-0.466126	-0.415037	0.827636	-0.332382	0.778828	0.455284	0.164119	0.05612	0.479752	0.857135	0.025311	0.316146	0.791601	0.461638	0.929611	0.379981	0.451258	0.364664	0.454795
YOL014W	-0.109267	0.137192	0.305765	-0.278535	-0.634047	-0.293359	-0.473371	-0.933911	-0.171368	-1.049925	-0.742504	-0.980371	-0.399607	-0.103538	0.509816	0.277534	0.106915	0.099536	0.238594	0.368807	0.555923	0.306103	0.456149	1.21864	-0.147754	-0.206451	-1.324311	1.110599	0.581596	0.845352	0.126912	-0.066892	-0.15374	-0.350662	-0.152735	0	-0.216679	0.034976	0.789653	0.462287	0.740913	0.281182	0.02061	0.143939
YJL059W	-0.057333	0.098778	0.062284	-0.143364	-0.987061	-0.664133	-0.13993	-0.131912	-0.373975	-0.451107	0.30895	-0.112658	-1.124696	-0.346803	-1.507484	-0.047697	-0.076962	-0.192645	0.023207	0.192645	0.226915	0.490986	-0.122256	-0.084889	0.72677	0.337035	0.249978	-0.445411	-0.6746	-0.990219	0.462866	0.429766	0.555963	0.00E+00	0.00E+00	0.157952	0.058417	-0.276124	0.301827	0.288676	0.292782	-0.153079	-0.257388	-0.009984
YCR084C	1.459432	-0.925999	-0.485427	0.00E+00	0.00E+00	0.00E+00	0.00E+00	0.00E+00	0.00E+00	0.00E+00	0.00E+00	0.00E+00	0.00E+00	0.00E+00	0.00E+00	0.00E+00	0.00E+00	0.00E+00	0.00E+00	0.00E+00	0.00E+00	1.777608	-1.338802	0.866733	0.847997	0.401098	0.692676	0.00E+00	0.00E+00	0.00E+00	1.015942	0.454566	0.76184	0.00E+00	0.00E+00	0.00E+00	0.00E+00	0.00E+00	0.691878	0.459432	0.752072	-1.070389	-1.584963	-1.459432
YJR002W	1.169925	0	-0.552541	0.00E+00	0.00E+00	0.00E+00	0.00E+00	0.00E+00	0.00E+00	0.00E+00	0.00E+00	0.00E+00	0.00E+00	0.00E+00	0.00E+00	0.00E+00	0.00E+00	0.00E+00	0.00E+00	0.00E+00	0.00E+00	0.00E+00	0.00E+00	0.00E+00	0.00E+00	0.00E+00	0.00E+00	0.00E+00	0.00E+00	0.00E+00	0.00E+00	0.00E+00	0.00E+00	0.00E+00	0.00E+00	0.00E+00	0.00E+00	0.00E+00	0.061401	1.374396	0.928447	-2.169925	-2.736966	-1.263034
YLR135W	0.287487	-0.012023	-0.112303	-0.115477	-0.241706	-0.405256	-0.308339	-0.457079	-0.736966	-1.295985	-0.304855	-0.599176	-2.751321	-2.497015	-2.155918	-0.608941	-0.107756	-0.33927	0.136266	-0.291682	-0.450815	0.577057	-0.047165	1.020122	-0.024747	0.062612	0.461331	-1.804529	-0.818553	-0.484034	0.189132	0.191048	0.23012	0.984225	0.852318	0.540568	0.353179	-0.050881	0.342888	0.491591	0.138216	-0.569532	-0.771731	-0.357217
YDL169C	-1.025535	-0.4975	-0.40439	0.843881	0.204358	0.389947	0.00E+00	0.00E+00	0.00E+00	0.00E+00	0.00E+00	0.00E+00	0.00E+00	0.00E+00	0.00E+00	0.00E+00	0.00E+00	0.00E+00	1.791413	1.029146	0.721284	0.690316	-0.777608	0.836501	0.00E+00	0.00E+00	0.00E+00	0.00E+00	0.00E+00	0.00E+00	0.851477	0.669027	1.126377	1.146245	1.824304	0.00E+00	0.00E+00	0.00E+00	-0.311944	1.099536	-0.82103	-0.736966	-1.253757	-0.862496
YNL245C	-0.234956	-0.047877	-0.115786	-0.046668	-0.112374	0.121518	-1.28883	-1	-0.864599	-0.012824	0.417235	0.439285	-1.25952	-1.276518	-0.857981	-0.135066	0.498638	0.541894	0.563079	0.077243	0.324351	-0.025179	-0.029835	-0.200762	0.320164	0.610788	0.447274	-0.831358	-0.73588	-0.24687	0.450456	0.19487	0.534202	0.234301	0.597189	-0.339486	-0.498508	-0.242361	-0.300509	-0.106539	-0.569491	-0.234465	-0.459879	-0.247462
YJL145W	0.34027	0.278133	0.530515	0.015213	-0.114993	-0.251016	-0.584963	-0.435171	-0.120133	-0.005256	0.360237	-0.061227	-1.544321	-0.736966	-0.330752	0.044055	0.166526	-0.219117	0.213152	0.297347	0.08816	-0.192645	0.390864	-0.023568	-0.126532	-0.521698	-0.055925	-0.435697	-0.851298	-0.283649	0.063079	0.160673	0.142019	-0.104392	0.255166	0.208108	0.435215	0.529253	-0.135117	-0.097297	-0.245112	-0.31982	0.013338	0.186731
YHR097C	-0.377235	-0.635236	-0.284568	-0.155736	-0.195787	-0.426059	-0.652077	-1.27208	-0.560715	-1.265894	-0.168754	-0.161062	-3.321928	-3.121015	-1.516576	0.738225	0.722466	1.519138	0.029146	0.202662	0.3842	0.720314	0.309991	0.383915	-0.066803	-0.307573	-2.060641	-0.865458	-1.415037	-1.965235	-0.067399	0.411532	0.031709	0.643744	-0.147682	0.198644	0.913195	0.947877	-0.271484	0.149941	0.248949	-0.259292	-0.459432	-0.09474
YBR212W	-0.012039	0.152003	-0.271433	0.834692	0.603883	0.477012	-0.563429	-1.718818	-1.208108	-0.775568	0.049753	-0.041223	-1.539159	-0.511673	0.247348	0.3167	1.098224	0.758071	0.008388	0.277158	0.052295	0.850214	0.7326	0.698619	-0.200299	-0.151278	-0.364997	-0.889523	-0.985403	-0.691878	-0.368782	-0.617384	-0.052467	-0.191625	-0.044325	0.673772	0.420108	0.574606	0.155278	0.131912	-0.667177	0.067114	0.194503	-0.17818
YLR449W	0.049658	0.339206	-0.132939	-0.275634	-0.552541	-0.263034	0.00E+00	0.00E+00	0.00E+00	0.00E+00	0.00E+00	0.00E+00	-1.505528	-1.444785	-1.026867	0.00E+00	0.00E+00	0.00E+00	-0.77259	1.054448	0.415037	-1.056584	1.389042	0.719892	0.934905	-0.164631	-0.208947	0.00E+00	0.00E+00	0.00E+00	0.00E+00	0.00E+00	0.00E+00	0.00E+00	0.00E+00	0.906891	-0.454566	-0.954196	0.471306	0.798366	0.02272	0.736966	1.415037	0.788496
YGL231C	0.544613	0.584963	0.460592	-0.372275	0.025179	0.223233	-0.09437	-0.187627	-0.100284	0.141753	0.020178	0.530937	-1.473371	-1.060205	-1.040834	0.090032	-0.143939	-0.486355	0.160694	0.97665	-0.192151	0.240051	0.900867	0.629085	-0.73061	-0.268489	-0.389327	0.2824	0.729103	-0.279759	0.229264	-0.013145	0.156033	0.757007	0.256708	0.081137	-0.144101	-0.381307	-0.216811	0.247553	0.044394	0.330571	0.433719	0.398341
YBR276C	-0.020759	-0.232834	-0.163746	-0.23078	-0.498027	-0.388402	0.186816	-0.100929	-0.209096	0.613645	-0.199672	0	-0.765535	-1.100801	-1.21042	-0.940761	-0.371969	-0.99444	-0.507886	0.606519	0.886132	-0.785261	0.033553	-0.430634	0.076131	-0.025385	0.958973	0.536868	1.493246	0.329848	0.482393	-0.092259	-0.074768	0.402736	0.594822	-0.111031	-0.116193	1.07215	-0.069902	-0.070821	-0.681959	-0.044854	-0.366782	-0.516576
YGR163W	-0.218346	-0.796908	-0.415037	0.00E+00	0.00E+00	0.00E+00	0.00E+00	0.00E+00	0.00E+00	0.00E+00	0.00E+00	0.00E+00	-1.874469	-2.954196	-3.304855	0.00E+00	0.00E+00	0.00E+00	0.00E+00	0.00E+00	0.00E+00	0.00E+00	0.00E+00	0.00E+00	0.00E+00	0.00E+00	0.00E+00	0.00E+00	0.00E+00	0.00E+00	0.00E+00	0.00E+00	0.00E+00	0.00E+00	0.00E+00	0.00E+00	0.00E+00	0.00E+00	0.00E+00	0.00E+00	0.00E+00	0.00E+00	0.00E+00	0.00E+00
YLL035W	0.055763	-0.053724	-0.039637	0.592388	0.469485	0.146686	-0.146841	-0.48089	-0.245112	-0.34606	-0.257651	-0.345644	-0.178642	-1.234055	-0.72322	-0.074639	0.079727	-0.845423	0.09163	0.076816	-0.024412	0	0.345854	0.220769	0.204175	0.234257	0.864963	0.687061	0.264273	0.708234	0.345432	0.505424	-0.178765	0.182771	-0.263159	0.437974	-0.019046	0.622153	0.564352	0.537417	0.890027	-0.063425	0.143125	-0.27486
YJR062C	0.385025	0.514573	0.347923	0.115477	-0.263034	-0.321928	0.00E+00	0.00E+00	0.00E+00	0.297386	0.222392	-0.106915	-2.947533	-2.04182	-1.306661	0.032421	0.142019	-0.934905	1.856265	0.325095	1.410632	-0.043721	0.154723	-0.314873	0.505235	-0.263034	-0.741688	0.00E+00	0.00E+00	0.00E+00	0.00E+00	0.00E+00	0.00E+00	1.293802	1.174246	2.954196	0.36257	-0.285402	0.189825	0.103836	0.785261	0.590356	0.606989	0.304006
YCR043C	0.121243	-0.220599	-0.055763	0.125853	-0.105933	-0.090321	-0.626673	-1.355095	-0.668253	-0.074318	-0.301509	-0.665931	-1.240464	-1.446135	-0.639668	-0.701579	0.140863	-0.080022	-0.209543	-0.247762	0.050824	0.246994	-0.139005	-0.025738	-0.546894	-0.525398	-0.078267	-0.019365	-0.182394	0.421024	0.12413	0.156384	0.125095	0.38071	0.354225	-0.056382	0.883807	0.14401	0.220806	0.049188	0.095711	-0.01427	-0.180736	0.119024
YDR147W	0.293131	0.339206	0.380871	-0.05846	-0.355553	-0.816486	-0.41033	-0.31719	-0.661831	-0.598902	-0.858446	-0.367732	-1.701919	-2.191426	-1.287733	-0.74592	0.079727	-0.247411	-0.339656	0.284977	0.32827	0.026967	0.203656	0.313389	-0.517747	-0.112059	-0.051715	1	0.383201	0.129581	0.726982	0.469788	0.282639	0.378691	0.402723	0.281122	-0.222392	0.453226	0.213595	-0.20114	0.268489	-0.206072	-0.151412	-0.057485
YBR180W	-0.017209	0.411725	0.485427	-0.612114	-0.391191	-0.088809	-0.839064	-0.640576	-0.989193	-0.114495	-0.005393	-0.25745	0.034557	-0.870549	-1.022196	0.155394	-0.039465	0.259432	0.147731	0.686169	0.65804	0.566281	0.622663	0.466802	0.131857	0.021453	0.210275	0.327445	0.384392	1.057267	0.301509	-0.074318	-0.060825	0.228994	0.291968	-0.092315	-0.304209	0.600393	0.1127	-0.249278	-0.266619	-0.143863	-0.196397	-0.209792
YNL325C	0.006049	0.054908	0.370368	-0.814444	-0.337035	-0.513996	-0.778279	-1.046693	-1.542213	0.040452	-0.835051	-0.310543	-0.871267	-1.872244	-1.932886	-0.073596	0.647961	0.116212	-0.294666	0.527082	0.33779	0.118343	0.115085	0.186501	0.23872	0.350655	0.286219	0.432959	0.47782	0.453077	0.015767	-0.349807	-0.411195	0.577717	0.200788	-0.170371	-0.176697	-0.35925	0.034599	-0.171543	-0.145781	-0.2205	-0.401516	-0.370767
YBR133C	0.137504	0.085117	0.327431	0.049658	-0.028797	-0.082462	0.022484	-0.031709	-0.093464	-0.23967	-0.057031	-0.406424	-0.177787	-0.418226	-1.310642	0.562595	0.735694	0.250323	0.076314	0.404295	0.493622	0.370268	0.390708	-0.258031	0.029369	0.193172	0.575247	1.187516	0.437649	0.840411	0.077479	0.127669	0.26018	0.28534	0.089796	0.185389	0.004801	-0.052123	0.339024	0.523994	0.513139	-0.087133	-0.047306	-0.145263
YGL250W	0.069332	0.512586	0.286713	0.169385	0.216037	0.234234	0.099849	-0.124371	-0.027051	0.064572	-0.456789	-0.442143	-0.642448	-1.557057	-1.055041	0.070753	0.60224	0.069751	0.259272	0.448712	0.094704	0.656698	-0.46245	-0.139635	0.630175	-0.088287	0.299797	1.126433	-0.028234	1.179501	0.450393	0.39727	0.487921	-0.06038	0.225879	0.239951	0.084496	0.561504	0.449244	0.624361	0.495208	0.172837	-0.029029	0.033834
YDR092W	-0.013297	0	0.012491	0.094465	0.118395	0.741932	-0.202243	-0.713477	-0.245756	0.094948	0.187627	0.556948	-0.860275	-1.574236	-1.126757	0.160465	0.976541	0.606519	0.23816	0.597086	0.082893	0	0.340491	-0.407948	0.347539	0.596458	0.606179	0.291135	0.694587	0.347271	0.581171	0.171441	0.446608	0.85298	-0.075532	0.067114	-0.243271	-0.026717	0.469485	0.393664	0.379287	-0.169925	-0.074478	-0.406817
YAR023C	0.276632	0.274175	0.195334	0.443446	-0.158504	0.301002	-0.245683	-0.301555	-0.366322	0.472305	0.135545	0.76184	-0.437639	-0.895811	-1.156628	-0.557857	-0.164745	-0.306279	0.147154	0.169925	-0.051887	0.076513	-0.125068	0.139403	0.311493	0.613391	0.320192	-0.194503	-0.185556	0.239417	0.259796	0.057031	-0.203163	0.28534	0.366891	0.158473	0.752341	0.44302	0.509788	0.086464	0.149975	0.238787	0.196773	0.320871
YML018C	0.080524	0.151038	0.021893	0.436099	0.046845	0.019172	-0.687532	-0.593375	-0.497958	0.063659	-0.010531	-0.111814	-0.752341	-1.147127	-1.591037	0.56758	0.19447	0.164959	-0.007777	0.421036	0.01543	-0.336049	0.202144	0.437686	0.29134	-0.343821	0.42164	0.373634	0.73024	0.062888	0.152647	-0.020759	0.193048	0.293802	0.380697	0.574236	0.550693	0.117764	0.126094	0.268128	0.100694	0.11382	-0.165711	0
YOL131W	0.231326	-0.118644	0.584963	0.508147	0.504473	0.678072	0.00E+00	0.00E+00	0.00E+00	0.57836	0.350497	0.886343				0.241008	1.024662	0.485427	0.796467	1.50696	0.753085	0.086415	-0.300509	-0.257798	0.415037	0.527932	0.501546	0.00E+00	0.00E+00	0.00E+00	0.660911	0.656516	0.385654	0.919736	1.058769	1.022368	2.690316	-1.213595	1.169925	0.63941	0.937264	0.830075	-0.378512	0.592576
YLR364W	0.292181	0.37151	0.104337	0.062931	0.250918	0.118855	-0.219966	-0.190755	-0.250894	0.142019	0.36257	-0.09849	-1.461731	-1.023847	-1.874469	0.01852	-0.218535	0.095523	-0.159692	0.127893	0.090198	0.23417	0.068531	0.339149	-0.234465	0.342106	-0.122422	0.465327	-0.074306	0.386021	-0.246546	-0.214366	-0.34499	0.052463	0.773367	0.831088	0.300256	0.670295	0.791025	0.727431	0.748053	0.135246	0.060943	0.155045
YBR262C	0.124806	-0.334118	-0.12063	-0.226571	-0.108624	-0.270703	-0.263034	-0.290492	-0.388565	-0.046232	0.14941	-0.14196	-0.667425	-0.521346	-1.560715	0.308426	0.490734	0.057485	0.237668	0.684991	0.653459	0.262752	-0.231051	0.285445	0.552866	0.330504	0.41033	0.81681	0.673499	0.687676	0.386405	0.230298	0.149258	0.244665	0.187667	0.56923	0.469154	0.635071	0.887602	0.324116	0.668794	0.316515	0.294319	0.318754
YCL050C	-0.098302	-0.203092	0.058894	0.252714	0.129441	0.181639	-0.398699	-0.044025	-0.477187	0.363459	0.153697	0.215729	-0.383915	-1.107498	-1.043069	-0.40002	-0.119095	-0.106401	0.25814	0.523108	0.212347	0.403709	0.327189	0.434618	0.22366	0.21925	0.506536	0.215978	0.966244	0.756633	0.57332	0.467205	0.592709	0.824317	0.317856	0.400682	0.245596	0.357261	0.450295	0.484349	0.304973	0.267801	0.235216	0.315029
YIL102C	0.241212	0.179389	0.273114	0.279382	0.205225	0.238019	-0.587505	-0.562153	-0.12603	0.047441	0.20294	0.77285	-0.982298	-0.710794	-1.537266	-0.667177	-0.080531	-0.711056	0.226276	0.298265	1.004921	0.36308	0.139088	0.506678	0.029953	0.27503	0.604648	0.862941	0.704948	0.75224	0.192034	0.244043	0.27793	0.25316	0.526274	0.198501	0.039116	0.280108	0.56922	0.659967	0.436891	0.421094	0.396517	0.291723
YNL323W	-0.321928	-0.675998	0.511253	0.298806	0.673054	0.139606	-0.463711	-0.318076	-0.138355	-1.100492	0.20444	-0.407175	-1.84212	-2.123382	-1.115477	-0.438324	1.270089	0.86148	0.118126	0.566165	0.338802	1.266646	0.33034	0.432385	0.140863	-0.883486	0.083939	0.31904	0.199141	0.322706	-0.057257	0.381975	0.475045	0.152074	-0.33716	1.092364	-0.066427	0.65361	-0.181282	0.682074	0.963881	0.424805	0.27684	0.052467
YDR070C	-0.956931	-1	-0.812914	0.148323	0.349872	0.487587	-0.358327	-0.301054	-0.158002	0.11832	0.24157	0.256261	-0.222392	-4.121015	-1.302563	-0.856726	-0.06731	-0.821358	-0.092364	-0.327853	-0.343954	-0.201959	-0.045804	-0.343349	0.517199	0.368387	0.50726	0.106215	0.740502	0.391269	0.395672	-0.081838	-0.217846	-0.139157	-0.142865	0.621488	-0.034689	0.59732	0.045088	0.402883	0.008082	-0.099823	0.174969	0.242156
YPR106W	-0.366674	-0.297681	-0.263034	-0.114712	-0.309142	-0.14594	-0.357997	-0.308772	-0.418501	-0.08648	0.239827	0.266691	0	-1.242857	-1.004833	-1.017922	-0.590654	-0.254573	0.198684	-0.066208	0.090714	0.105554	0.361456	0.078674	0.201112	-0.218115	-0.275942	0.405992	0.138795	0.230452	0.209558	-0.0369	0.024662	0.069242	0.96566	0.428989	0.590438	-0.245851	0.346957	0.186413	0.244503	-0.203909	-0.271805	-0.248437
YLR013W	0.096618	-0.391281	-0.39899	-0.006664	-0.079434	0.006314	0.251062	0.202338	0.274491	-0.401021	-0.197037	-0.298179	-1.296311	-1.093512	-0.784662	-0.014548	-0.250868	0.445095	0.843274	0.513645	1.236399	-0.091996	-0.226276	0.048544	0.858824	0.823881	0.573185	0.853958	0.190199	0.799027	0.067114	-0.517399	-0.584963	0.402736	0.473806	0.753717	0.326501	-0.096215	0.15078	-0.293196	-0.229279	-0.344181	0.017278	-0.328749
YJL213W	0.237864	-0.012384	0.056143	0.537151	0.704669	0.147899	0.628031	0.314161	0.374136	0.403022	0.413351	-0.011013	-0.792342	-1.676303	-1.239007	0.093867	-0.082989	0.478047	0.633872	0.493409	0.221387	-0.101003	0.169925	0.906891	0.638362	0.864246	1.059348	0.638664	0.844129	-0.052196	0.258859	-0.221253	0.253033	0.583309	-0.641671	0.217098	-0.144141	0.200622	-0.478302	0.016583	0	0.350186	0.280522	0.179706
YJL019W	-0.06413	0.194701	0.105678	-0.200533	-0.096215	-0.281487	0.715857	0.584963	0.349942	-0.003283	0.12521	0.077011	-0.48693	-1.711875	-0.762961	-0.117085	0.669083	-0.180963	0.917792	1.179786	0.807926	0.552173	0.040479	-0.104869	0.921997	1.429784	1.359854	-0.093487	-0.043888	-0.76209	0.570664	0.470004	0.463059	-0.009874	0.233856	-0.021437	0.173406	-0.331099	-0.502136	-0.617913	-0.310788	-0.285794	-0.26039	-0.496625
YJR104C	-0.068172	-0.190522	0.277735	-0.237751	-0.053978	0.184425	-1.168123	-0.859556	-0.633728	-1.439912	-0.347271	-0.63804	-0.443234	-1.117836	-1.464963	-0.124515	-0.083722	0.112475	0.126912	0.291091	0.538497	0.21201	-0.489038	-0.158698	-0.263034	-0.719505	0.047113	-0.470166	-0.360133	-0.164159	-0.392076	0.249978	0.203142	-0.068768	-0.163623	0.623666	0.147875	0.430754	0.485427	0.243271	0.58774	0.159478	0.424688	0.072628
YFR017C	0.010861	-0.201082	0.059379	0.484424	0.543666	0.275007	-0.479344	-0.471981	-0.705783	-0.141356	0.109148	0.231483	-0.214125	-0.088201	0.289507	-0.486739	-0.147382	0.176099	-0.074141	0.134501	0.446167	-0.073278	0.148392	0.271577	0.073278	0.240073	0.520363	-0.09542	0.145907	-0.475338	0.042525	0.022111	-0.230298	0.384405	0.006302	0.500942	0.443607	0.673835	0.138425	-0.009672	0.121464	0.182094	-0.098875	0.14439
YIL160C	0.131245	-0.954196	0.584963	-0.938599	0.275634	0.63743	0.00E+00	0.00E+00	0.00E+00	1.257798	1.165424	0.274622	-1.534777	-0.176878	0.807355	-0.268489	2.432959	-0.331206	0.099536	-0.917538	2.321928	0.155278	0.226276	1	0.00E+00	0.00E+00	0.00E+00	0.00E+00	0.00E+00	0.00E+00	1.031027	1.678072	1.044394	0.445805	1.210772	0.544321	-0.192645	1.087463	0.838249	1.415037	0.664816	0.330149	0.70044	0.366782
YPL229W	-0.420492	-0.264184	-0.153157	0.00E+00	0.00E+00	0.00E+00	0.00E+00	0.00E+00	0.00E+00	0.00E+00	0.00E+00	0.00E+00	-0.860328	-0.613583	-0.126141	0.00E+00	0.00E+00	0.00E+00	0.00E+00	0.00E+00	0.00E+00	0.00E+00	0.00E+00	0.00E+00	0.693897	0.820451	0.646363	0.00E+00	0.00E+00	0.00E+00	0.00E+00	0.00E+00	0.00E+00	0.00E+00	0.00E+00	0.00E+00	0.00E+00	0.00E+00	1.632268	0.378512	1.584963	0.00E+00	0.00E+00	0.00E+00
YOR031W	0.143233	0.013056	0	0.573039	0.436864	0.743225	-0.101165	0.062379	-0.360443	0.302563	0.312342	0.313777	-0.493738	-0.32288	-0.439784	-0.696093	0.034765	-0.156969	0.04182	0.1981	1.00965	0.082101	-0.020368	0.345497	0.303069	0.486625	0.11757	-0.865458	-0.823122	-0.198329	0.131597	-0.030215	-0.465664	0.00E+00	0.00E+00	0.932886	0.736966	0.424315	0.899266	0.514573	0.907924	-0.050984	0.041223	-0.291604
YAR020C	0.126448	0.393965	0.251872	0.56895	0.261729	0.745603	0.081481	0.32681	-0.017594	0.582201	0.66265	0.501319	-0.298224	-0.002788	-0.081037	-0.012039	-0.076683	-0.785383	0.122796	0.122719	0.348388	0.448685	-0.174233	-0.00304	0.56999	0.459136	0.351321	-0.291838	-0.281472	-0.257332	-0.095625	0.156119	-0.340828	0.470467	0.089796	0.134301	0.327941	0.108524	0.743765	0.263511	0.508752	0.573991	0.638205	0.506718
YDR304C	-0.180572	-0.029747	0.784987	0.406703	0.631411	0.752222	-0.496071	-0.34002	-0.284303	0.212792	0.281938	0.320206	-1.721284	0.438121	0.068387	-0.246982	-0.079567	-0.075101	0.261232	0.163218	0.266547	0.151565	0.071339	0.111109	0.030224	0.23456	0.139725	-0.003423	0.159458	-0.142133	0.310189	0.242614	0.141628	0.109938	-0.101696	0.110266	0.398549	-0.129691	0.608809	0.498428	0.772902	0.527205	0.622726	0.288686
YGL054C	-0.008797	0.013462	0.271147	0.181838	0.393664	0.28157	-1.30117	-1.343954	-0.720846	0.485915	0.368807	0.269607	0.154201	-0.125827	0.08636	0.033788	0.283793	-0.969068	0.637063	0.586736	0.973365	0.527352	0.308753	-0.04142	0.045365	0.350595	0.462825	-0.814444	0.274175	0.882867	0.142688	0.294687	0.255115	0.506347	0.363624	0.309189	0.301579	0.019808	0.964376	0.654503	0.597902	0.639302	0.050626	0.124179
YIL134W	0.029504	-0.321928	-0.093109	-0.367509	-0.548011	0.035405	-0.967085	-0.661198	-0.841935	-0.192645	-0.24718	0.425973	-0.467606	-0.25745	-0.347165	0.368645	-0.76184	-0.18206	1.542458	1.479408	1.343051	0.591966	0.472068	0.291091	-0.128156	0.228701	0.028014	0.077827	0.397335	0.538759	0.420332	0.475473	0.18852	0.18903	0.631348	1.099536	0.5025	0.397909	0.329812	0.057715	0.22512	-0.17727	-0.233719	-0.138874
YER168C	-0.44302	-0.193429	0.13691	0.398549	0.065095	0.407302	-0.726746	0.017541	-0.432405	0.464185	0.584963	0.584963	-0.164275	-0.383787	-0.333424	-0.029245	0.004275	0.130346	0.557906	0.67872	0.96072	0.348636	0.492084	0.246512	0.303491	0.695521	0.584963	0.154034	0.304048	0.112183	-0.023459	0.701477	0.18786	0.634839	0.592201	0.566103	0.804744	0.786719	-0.203931	0.051761	-0.309597	0.4899	0.152003	0.243003
YCR009C	0.425885	0.328054	0.245538	0.335321	0.192645	0.197939	-0.127513	-0.25486	-0.087759	0.652587	-0.149975	0.149447	-0.665016	-0.005759	-0.943693	0.746145	0.345497	0.295574	0.52953	0.952849	0.671465	0.127425	0.490726	0.174305	0.016834	0.41622	0.398866	0.212629	0.264273	-1.101361	0.141911	0.634716	0.461731	0.228214	0.488453	0.110591	0.305755	0.03592	0.720899	0.3106	0.454208	0.26939	0.498602	0.362067
YJR097W	0.294542	0.148963	0.143909	0.251392	0.097141	0.383472	-0.200913	-1.126532	-0.121015	0.642721	0.460769	0.79152	-0.455452	0.33787	-0.073421	-0.096934	0.634047	-0.085551	0.476321	0.622072	1.068544	0.489223	0.615031	0.424771	0.050788	0.037475	0.181562	-0.09811	0.035624	-0.74086	0.448985	0.639728	0.084742	0.053488	0.412406	0.221664	0.453173	0.250918	0.538552	0.740241	0.406754	0.578823	0.390459	0.090995
YNL093W	0.183005	-0.243926	0.070922	0.033815	0.147041	-0.0199	-0.444939	0.313815	-0.133954	0.084213	0.065423	0.093976	-0.225016	-0.239131	-0.137107	0.343389	0.785427	0.358166	-0.198394	0.822604	0.510075	0.3198	0.554589	0.534336	0.245612	0.497295	0.504043	0.212629	-1.088056	-0.044788	0.36196	0.157337	0.044243	0.348508	0.593105	0.431988	0.706846	0.591596	0.764845	0.410838	0.287194	0.263034	0.061164	0.323155
YGL258W	0.293731	0.656926	0.189825	-0.801454	-1.027481	-0.770518	0.00E+00	0.00E+00	0.00E+00	0.224432	-0.246438	-0.485427	-0.341691	-1.454176	-0.921997	0.118644	0.457207	-1.273018	0.173332	0.60598	1.616671	-0.912537	-0.678072	-1.053439	-0.078003	0.241008	-0.54157	0.00E+00	0.00E+00	0.00E+00	0.157541	-0.678072	-0.247928	1.824317	-0.381804	0.453366	0.216811	-0.112894	0.793909	0.562936	0.542652	-0.234465	-0.344648	0.278716
YHR044C	-0.013175	-0.010417	0.018859	-1	1.378512	-0.082462	-0.63743	-1.906891	-0.970854	0.00E+00	0.00E+00	0.00E+00	-0.446064	0.200913	0.251539	0.00E+00	0.00E+00	0.00E+00	-0.158698	1.214125	2.242857	-1.459432	-1.807355	-0.415037	1.857981	-0.29956	-1.415037	0.00E+00	0.00E+00	0.00E+00	0.509674	-0.10257	0.356144	0.00E+00	0.00E+00	-1.14543	0.285402	1.906891	0.547488	-0.111031	0.807355	-0.777608	-0.222392	0.63743
YML083C	0.356935	0.921997	0.415037	0.00E+00	0.00E+00	0.00E+00	0.00E+00	0.00E+00	0.00E+00	0.00E+00	0.00E+00	0.00E+00	0.00E+00	0.00E+00	0.00E+00	-0.055495	0.155278	0.054448	0.222392	1.067114	0.847997	1.282934	-0.142019	0.527247	0.00E+00	0.00E+00	0.00E+00	0.00E+00	0.00E+00	0.00E+00	0.00E+00	0.00E+00	0.00E+00	1.668198	2.129158	-0.29956	-0.537028	0.399607	-0.906891	0.222392	-1	0	-0.584963	0.736966
YLR345W	-0.065588	0.132195	0.114936	0.239188	0.055495	0.089399	-1.238512	-1.212994	-0.679822	-0.335966	0.492868	0.283009	0.071161	-0.061401	-0.359081	0.103311	-0.026184	-0.035275	-0.099108	0.429586	0.068713	0.507538	0.048296	0.242945	0.657112	0.808904	-1.310788	-0.910363	-0.580846	-0.441705	-0.140598	-0.543935	-0.576501	0.350946	1.058769	0.248821	-0.037968	-0.210218	0.087873	0.165285	-0.496762	-0.014007	-0.057428	0.158546
YKR065C	-0.096676	0.315202	-0.471072	1.054448	0.187627	1.199309	0.00E+00	0.00E+00	0.00E+00	0.00E+00	0.00E+00	0.00E+00	-0.8468	0.181838	0.341616	-0.881356	0.552541	0.157541	-0.327165	1.021062	2.765535	0.00E+00	0.00E+00	0.00E+00	0.00E+00	0.00E+00	0.00E+00	0.00E+00	0.00E+00	0.00E+00	0.341037	0.099536	0.137504	0.00E+00	0.00E+00	0.459432	-0.748461	0.087463	0.00E+00	0.00E+00	0.00E+00	-1.440573	-1.125531	0.099536
YOR306C	-0.306103	-0.428843	-0.127756	0.331621	0.490326	0.949374	-0.587772	-0.800691	-0.59172	-1.006314	0.072512	-0.123011	-0.98388	-0.27208	-0.283793	-0.078003	-0.295007	0.107641	-0.317615	0.097611	0.840522	0.846455	0.080731	0.305936	0.451509	0.607417	-0.846526	0.146841	-0.635844	-0.697437	-0.369234	-0.162553	0.114171	0.137683	0.151878	0.518131	-0.869213	-0.381307	-0.035624	0.244237	0.153246	-0.594744	-0.50696	-0.280108
YNL260C	-0.874469	-0.169925	-0.530515	-0.072756	-0.06413	0.127756	0.160465	-0.921997	0.241008	-0.948775	-0.623852	-1.342392	0.00E+00	0.00E+00	0.00E+00	0.293731	1.463947	0.981384	0.49304	0.50696	1.600904	-0.153805	0.294447	-0.355095	-0.522227	-0.542793	-1.109624	0.189034	0.284303	1.076621	-0.178092	0.010054	0.087463	0.00E+00	0.00E+00	1.922832	-0.610053	1.090198	-0.646363	0.558295	0.115477	-0.179324	0.454566	0.019109
YLR306W	0.201298	0.344759	-0.23483	0.202158	0.331578	0.704777	-0.119451	-0.279854	-0.176044	-0.557482	-0.79556	-0.565938	-0.192645	-0.840644	0.099536	0.290111	1.250808	0.554744	0.152003	0.621134	0.74789	-0.109287	0.088387	0.26403	-1.289507	-0.485427	-1.139163	0.474352	-0.120504	0.993602	0.344357	0.777941	0.300348	0.55272	0.594822	0.081196	-0.070199	0.693262	0.09402	-0.03201	0.134777	0.069146	-0.019025	0.163499
YKR060W	-0.49976	-0.264132	-0.069162	0.481127	-0.045986	0.238572	-0.63743	-0.40024	-0.30849	-0.41276	0.14464	-0.22619	0.601134	0.330149	-0.036759	-0.247928	0.375388	0.078802	-0.200648	0.289906	0.504397	0.014214	0.133724	-0.141869	0.003399	0.133166	0.277781	0.154034	0.221694	0.37025	0.09724	0.421904	0.53927	0.168271	0.016949	0.324311	0.421551	0.220729	0.238067	0.57447	0.391901	-0.178564	-0.097847	0.059943
YLR064W	0.149056	0.669851	-0.045563	0.638261	0.170933	0.276061	-1.459432	-1.106915	-1.08153	-0.690672	-0.941583	-0.459432	1.537657	-0.719892	-0.956498	-0.052214	0.824633	0.521139	0.943416	1.252166	0.81104	-1.19592	-1.361188	-1.207325	0.01543	0.651654	0.637038	0.505133	0.446481	0.41276	0.707607	0.471668	0.692521	0.00E+00	0.00E+00	0.738954	0.688056	0.191481	0.789867	0.48755	0.576599	0.124545	0.264	-0.021614
YNR073C	-0.528819	-0.015513	-0.040077	0.129432	0.396201	0.238787				-1.719163	0.878536	-1.064609	0.856784	2.029265	2.254421	1.029544	2.156689	1.364505	0.547488	0.670054	1.45302	0.75456	1.841935	0.724893	0.960107	-0.297386	-3.603341	-0.093976	-0.644669	-0.595455	-0.054966	0.4397	0.68281	0.218395	1.163106	-0.333556	-0.231326	-0.143087	-1.152003	0.745427	0.969838	-0.009045	-0.940294	0.046393
YCR071C	-0.106915	0.610053	-0.311944	0.023084	0.595158	0.192645	0.00E+00	0.00E+00	0.00E+00	0.553254	0.046921	-0.324129	0.00E+00	0.00E+00	0.00E+00	4.087463	3.574315	3.484436	2.879146	2.627361	3.089637	0.360176	1.38109	-0.051839	0.071083	-0.387023	0.263034	-0.230298	0.627191	-0.499571	0.079072	0	0.805562	0.00E+00	0.00E+00	-0.543824	-0.740241	-0.511253	-0.843274	-0.026472	-0.618129	0.279154	-0.574236	-0.188762
YLR065C	0.042435	0.222392	0.247928	0.202308	0.046867	-0.086341				0.109411	0.284143	0.225292	-0.422943	-0.574236	-0.634206	4.123965	3.84837	4.21029	3.628691	3.976471	3.954433	0.360402	-0.257981	-0.39626	-0.410188	-0.498663	0.130397	0.371969	0.603934	0.614035	0.164588	0.351354	0.533716	-0.139157	-1.243794	0.017756	0.213746	0.564878	0.108524	-0.526748	-0.796837	0.107756	0.297998	0.251539
YML030W	-0.237579	0.029344	-0.34861	-0.429508	-0.511899	-0.641546				-0.827163	-0.969626	-2.241758	-1.201634	-2.085167	-0.906891	2.944326	2.408269	3.058671	3.030786	2.923587	3.276083	0.207893	0.180154	0.573069	-0.341557	-0.402326	0.085167	1.027568	1.47468	0.75774	0.645335	0.997403	0.752907	1.137683	0.511281	0.398164	-0.313891	0.128105	0.377948	0.194269	-0.12785	0.068987	0.152578	-0.091839
YNL036W	0.066412	-0.040819	0.029884	-0.423971	-0.354212	0	-3.922832	-4.025535	-6.741467	0.076621	-0.02281	-0.469135	-0.726499	-0.087111	-0.119213	4.187856	4.706864	4.017804	2.454608	2.703485	2.959986	0.359474	0.254573	0.819008	2.063804	1.975113	2.370956	2.767606	1.993779	2.336417	0.753956	0.79481	0.794616	1.287107	1.274498	-0.187331	0.327687	0.216886	-0.236537	-0.011345	-0.359295	0.190103	-0.126141	0.075004
YJR042W	0.345775	0.532014	0.273565	-0.292451	-0.119053	-0.45799				-0.026472	-0.896164	0.184425	-4.121015	-3.822002	-1.370838	5.518965	5.802957	5.714719	2.327414	2.28192	2.390641	-1.206451	-2.920566	-1.765535	-0.584963	-1.285402	-2.423211	0.00E+00	0.00E+00	0.00E+00	0.00E+00	0.00E+00	0.00E+00	0.00E+00	0.00E+00	-0.287981	-0.334419	-0.079727	-1.169925	-0.790547	-1.824428	0.276518	0.257496	-0.210567
YER028C	0.208108	0.125976	-0.006573	0.326124	0.389596	-0.014904	-1.21394	-0.886587	-0.705681	0.382857	0.184108	0.516398	0.480456	-0.051006	-0.098853	0.302337	0.824346	0.322523	0.168237	0.690604	0.660036	0.087384	0.401688	0.663152	0.577487	0.583324	0.604448	0.475423	0.351746	0.78189	0.701907	0.752257	0.560064	0.880036	0.685442	0.09132	0.169925	-0.029604	0.090704	-0.02469	0.324825	0.083223	0.043744	-0.137979
YNL067W-B	0.977747	1.013675	0.741932	0.702684	0.485427	0.361867	-5.169925	-3.169925	-3.369234	0.313452	1.013984	1.074255	1.029174	2.832191	2.917862	2.188445	3.614227	3.183495	2.804383	2.686732	3.173582	1.11613	1.281698	2.416915	1.290515	1.169925	1.925999	0.297681	0.856636	-0.117133	1.752479	1.991685	1.756588	2.623343	2.667578	1.213532	1.257011	0.931936	1.723242	1.31946	1.13465	0.947307	0.959003	0.659552
YFL056C	0.658693	0.649093	0.924973	0.945138	1.273923	0.804276				0.70044	0.278301	0.043502	1.47833	1.277046	1.032915	0.748461	1.654311	0.536753	1.624009	1.111814	1.702095	0.152851	-0.10497	0.739236	0.826807	0.945074	1.279336	0.205114	1.462972	1.494054	0.862168	0.644447	1.06692	-0.679726	0.544196	-0.175087	1.110183	0.190331	1.572362	1.807355	0.93587	1.691534	0.989508	0.803857
YAL001C	-0.738735	-0.453458	-0.444412	-1.617384	-1.554589	-0.801774				-1.912537	-1.425306	-2.149747	6.832621	4.638665	4.694235	4.967351	5.531248	5.656773	2.891866	2.990801	3.153194	2.007495	2.953003	1.097697	1.598768	1.278859	1.294743	1.971864	2.440573	2.020331	2.506791	1.642968	1.646363	4.521093	4.012965	-0.109411	-0.691878	0.099536	-0.320401	-0.496305	-1.005218	-0.484359	0.006603	-0.405413
YER109C	0.438884	-0.817136	-0.485427	0	-0.857042	-0.364997	0.00E+00	0.00E+00	0.00E+00	-1.797507	-1.232661	-2.196397	-1.668379	-2.355481	-0.521953	4.063812	3.303589	3.82564	0.418065	0.91396	0.108934	0.867362	0.892391	0.269187	-0.16601	-0.275107	0.347923	4.131128	4.12749	2.641993	0.096676	0.098404	0.605282	3.045718	2.61131	-0.794681	0.237039	0.403356	0.312883	-0.264972	-0.050626	-1.169925	-0.716928	-0.852443
YER059W	0.83399	0.669851	0.70044	0.736966	0.119299	0.38529	0.00E+00	0.00E+00	0.00E+00	-1.867896	-0.277534	0.398549	-0.678072	-3.035624	0.736966	0.68147	2.707819	2.408085	0.784271	0.292782	0.347923	0.202629	0.371094	0.570749	1.492914	1.685267	1.636439	0.00E+00	0.00E+00	0.00E+00	0.00E+00	0.00E+00	0.00E+00	0.00E+00	0.00E+00	-0.760049	0.130061	-0.730813	0.304855	0.172837	0.097847	-0.973033	0.037475	-0.547488
YOR120W	0.232081	0.182719	0.491114	0.175978	0.179324	0.731065	-0.421138	-1.573185	-1	-0.10164	0.047589	0.108312	-0.227234	-0.292355	-0.091148	2.920221	2.748803	2.849666	1.32484	1.600904	1.902445	0.024248	0.083832	1.194173	1.100164	0.970854	-0.715271	3	1.480401	2.133062	-4.491853	-3.643856	-4.087463	-0.554195	-0.048146	-0.047618	-0.372418	-0.330149	-0.110054	0.392701	0.257158	0.059589	-0.123575	-0.136779
YPR125W	1.532874	1.222392	0.908577	-0.070389	0.077168	-0.078855				1.25634	0.304855	-0.611435	0.00E+00	0.00E+00	0.00E+00	5.058894	4.859525	5.855587	3.368254	3.118684	2.768795	3.453547	3.257721	3.518236	3.988	3.852443	3.821729	5.068671	5.626185	4.542774				5.867269	6.613358	0.79886	0.767827	1.422691	-3.035624	-1.015942	-2.149747	-1.205469	-2.15056	-1.23816
YKL148C	0.285515	0.180309	0.127235	0.005496	-0.073421	-0.265524	0.074273	0.206123	-0.211504	-0.447459	-0.63743	-0.353179	1.337035	0.327229	0.338896	0.755675	0.903492	0.277248	1.379539	1.446011	0.919609	0.711112	1.615769	0.336049	-0.628031	-0.365649	-0.432667	0.902559	1.164572	0.75284	-1.448461	-2.68281	-2.526546	0.00E+00	0.00E+00	0.349646	1.276568	0.097649	0.287232	0.433955	0.395332	-0.111031	-0.309006	-0.297523
YPL230W	0.121679	0.106915	-0.18927	-0.222392	-0.327071	-0.873803	-0.482486	-0.729402	-0.386082	-0.747692	0.172837	-0.566013	0.037475	0.52693	0.456176	0.55116	0.542107	1.012053	0.660396	0.331327	1.090572	0.270904	-0.068064	0.264365	0.298312	0.280892	0.571622	0.24633	0.200913	0.048674	-0.292094	-0.424735	-0.256817	0.123877	0.027742	-1.149653	-1.519053	-1.485427	0.115652	0.952694	0.603214	-0.144558	-0.437285	-0.354665
YOR212W	0.225292	0.199938	-0.189195	-0.343954	-0.308631	-0.366782	0.00E+00	0.00E+00	0.00E+00	-0.557482	0.407878	-0.192645	-0.731352	0.470142	0.641546	0.009102	0.04182	-0.885136	-0.300233	0.123382	0	-0.210567	0.857042	-0.494765	0.374237	0.266075	0.249028	0.67319	-0.432525	1.356485	0.563483	-0.08017	0.492482	0.058782	-0.426658	0.220266	-0.473454	0	0	0.220266	0.046794	0.366782	0.643208	0.063659
YCR100C	0.733061	-0.052467	0.626957	-0.162271	0.134301	-0.770518	0.00E+00	0.00E+00	0.00E+00	0.012073	0.298523	0.208947	-0.604071	-0.520007	0.099536	-0.920566	1.552541	-0.259867	-0.214125	-0.444785	-0.565597	0.628031	0.554589	-0.017074	0.00E+00	0.00E+00	0.00E+00	0.00E+00	0.00E+00	0.00E+00	0.00E+00	0.00E+00	0.00E+00	-0.039622	-0.133876	-0.874469	-0.204358	1.906891	-0.137504	0.480626	-0.345135	0	0.601451	-0.337035
YPR056W	0.507484	0.231947	0.042125	-0.03767	0.245979	0.015682	-0.085285	-0.07085	-0.216377	-0.430144	-0.0229	-0.610825	-0.825971	0.425022	0.445311	-1.019025	0.348804	0.148644	-0.992466	-0.480626	-1.137504	0.038474	-0.009045	0.137504	0.982298	0.663858	0.12331	0.490986	1	1.18194	-0.247218	0.372952	0.401688	-0.29116	-1.204265	0.385784	0.355875	0.725284	0.283793	0.217477	0.235813	0.373043	0.275973	0.13156
YLR102C	-0.330473	-0.096676	-0.394279	-0.084534	0.286304	-0.196397	0.18133	0.175223	-0.029901	0.584963	0.096463	-0.386058	0.911463	0.131245	0.163499	-0.483083	0.204931	-0.035275	0.531231	0.169925	0.469485	0.215729	0.222392	0.655172	-0.041341	-0.26154	-0.092611	0.212629	0.458785	0.686842	0.433598	0.623019	0.829412	-0.969232	-1.078735	-0.116097	-0.053193	0.223721	-0.518236	0.238405	-0.509014	-0.016776	0.172837	0.415037
YJR078W	0.038889	-0.243926	-0.012767	0.152981	-0.051614	-0.219731	0.181913	0.208695	-0.058894	0.257582	0.077256	0.015739	0.500074	-0.036526	0.310873	-0.495855	-0.739158	-0.386387	0.494649	0.496426	0.646924	0.532348	0.144551	0.359021	-0.534545	-0.377918	-0.409208	0.212274	0.568747	0.906891	0.108357	0.371811	0.366782	-0.621309	-0.101696	0.092118	-0.020225	-0.146841	0.019417	0.392976	-0.260833	0.081404	-0.130181	0.010442
YLR375W	0.172677	0.363883	0.250095	0.214265	0.20673	0.252228	0.444975	-0.056584	-0.154328	0.557482	0.848836	0.040326	0.234257	0.37061	-0.142958	-0.194728	-0.239575	0.153857	0.319177	-0.266209	-0.268489	0.28703	0.178422	0.331409	-0.073002	0.040515	0.082186	0.029265	0.168435	0	0.017848	-0.282778	-0.431846	-0.443164	-0.085621	-0.09988	0.004573	0.455531	0.268252	0.24912	-0.659181	0.4026	0.160194	0.040358
YGR154C	0.234147	0.060542	0.450477	0.163633	0.389274	0.58638	-0.117604	-0.079948	0.032977	1.011227	-0.617629	-0.29956	0.177918	-0.278901	1.044394	-0.592911	-0.620152	-0.156969	-0.022543	-0.656191	-0.589579	0.274362	0.273018	0.292782	0.218424	0.112362	0.231326	0.182754	0.491209	0.41276	-0.306807	-0.164696	0.206962	-0.639084	-0.253175	0.341037	0.512031	0.643608	0.071019	0.054862	0.157541	0.252665	0.183771	0.290019
YHR209W	0.119299	0.240359	0.581795	0.138236	0.292181	0.523323	0.155651	0.093419	-0.125308	1.15357	0.20987	0.440573	-0.543263	-0.079434	0.939782	-0.448406	-0.119253	0.410533	0.236537	0.45042	-0.23349	0.002745	0.260474	0.103378	0.044652	0.434341	0.620337	-0.045515	0.945394	0.200375	0	0.24664	-0.119299	-0.674489	-0.028694	-0.194963	0.201207	-0.260063	-0.174926	-0.383704	-0.126448	0.409786	0.381871	-0.117836
YFL044C	0	-0.485427	0.321928	0.428843	-0.550197	0.862496	0.00E+00	0.00E+00	0.00E+00	0.00E+00	0.00E+00	0.00E+00	0.00E+00	0.00E+00	0.00E+00	0.917538	-2	1.157541	-0.777608	-4.392317	-3.169925	1.222392	-0.216811	1.467126	0.00E+00	0.00E+00	0.00E+00	0.823749	1.807355	1.036342	-0.148523	-0.165059	0.330645	0.00E+00	0.00E+00	0.584963	-1.29956	-2.232661	1.14439	1.959358	0.57586	0.6746	1.499571	0.13493
YEL039C	-0.062122	0.193363	-0.293731	-0.309809	0.30117	-0.257158	0.360555	-0.178245	0.607433	0.630614	0.298983	0.453718	0.886159	0.931675	1.08017	-0.346731	-0.126912	-0.268996	-0.445559	-0.516483	-0.877872	-0.081224	0.182478	0.38272	-0.642448	0	-0.281938	0.682708	0.753537	0.102714	0.745579	0.035478	0.114399	0.445805	-1.657438	0.451749	0.395709	-0.606112	0.389567	0.41148	-0.052467	0.384962	-0.105426	0.124121
YPR139C	0.13616	0.345869	0.347485	0.356144	0.12441	0.05429	-0.630354	-0.20014	-0.023084	0.50772	0.129108	0.418501	0.962032	0.602036	0.458993	0.386058	-0.326178	-0.381194	-0.319279	-0.047877	-0.102615	-0.022299	-0.372727	0.168929	0.036264	-0.161062	0.042435	0.78053	0.703171	0.852246	-0.379378	0.057195	-0.084742	1.000394	-0.941231	0.561879	0.309809	-0.586626	0.046626	-0.078251	0.315202	0.399407	0.416077	0.469485
YIR039C	0.28751	0.052993	0.423401	0.147342	0.230298	0.118239	-0.185774	-0.026542	-0.003685	0.874469	0.130332	1.310873	-0.361228	-0.321928	0.255097	1.059643	0.855474	1.420255	-0.42414	-0.906891	-1.321928	0.994264	0.536344	-0.209847	-0.564352	-0.747458	-0.2824	0.797592	0.245756	0.653078	-0.146841	0.264972	-0.269607	0.475552	-0.526194	-0.339486	-0.131951	-0.144586	-0.021587	0.750722	0.061987	0.158827	0.167008	0.206003
YLR099W-A	-0.403722	0.337695	-0.129283	0.417051	0.619609	0.388453	0.216492	0.526811	0.360961	0.777608	0.673594	-0.223438	-0.310701	0.478047	0.311586	-0.531275	0.202493	-0.192645	-0.046543	-0.22404	0.010196	0.250962	0.510962	0.592017	-0.230298	-0.39079	-0.44514	-0.097847	-0.049582	0.154034	-0.061865	0.153623	-0.078406	-0.817229	-0.497624	0.111421	-0.517848	-0.494765	0.498179	0.238939	0.422943	0.294447	0.491388	0.336596
YOR316C-A	0.241787	0.425417	0.272253	-0.5025	0.4458	-0.527247	0.652077	0.55302	0.294905	1.146841	1.026472	0.347923	-0.199902	-0.380391	0.154648	-0.946561	1.736966	-0.028014	0.969626	-1.557995	-0.965235	0.825971	0.906891	-0.057715	-0.276518	0.088809	-0.295456	0.00E+00	0.00E+00	0.00E+00	0.384664	0.429205	0.518031	-0.416691	0.058769	0.196397	-1.046543	-0.893085	0.831602	0.694374	0.765535	0.332575	0.505235	0.257158
YBL040C	0.448146	0.815031	0.584963	0.109267	0.717323	0.070821	0.060373	-0.154034	0.064369	0.182203	-0.080064	0.393821	-0.525596	-0.047461	-0.052467	0.096901	-0.111379	-0.119981	-0.613914	-0.736966	-0.218253	0.95048	0.341339	0.20787	0.140415	-0.091456	-0.104175	0.778209	0.444507	0.052817	-0.166393	0.007514	-0.348504	-0.246073	0.290095	-0.264522	0.126411	-0.270932	0.226866	0.282513	0.496305	-0.004602	0.187086	0.24544
YIL077C	0.147557	0.385068	0.302675	0.102416	0.170801	0.571635	-0.087667	0.023903	0.335897	0.145851	0.618796	0.537373	0.016776	-0.285586	-0.422691	0.091534	-0.696165	-0.539304	-0.082462	0.29045	-0.167457	0.614109	0.330497	0.33787	-0.331039	0.005413	-0.747726	0.575312	0.347923	-0.725084	-0.128515	-0.194728	-0.986944	-0.165153	0.103857	0.394779	0.015147	-0.169094	0.149895	0	0.136635	0.571157	-0.154633	0.176697
YCR090C	0.137504	0.140863	0.123382	0.809245	0.071553	0.781654	0.00E+00	0.00E+00	0.00E+00	0.098032	0.261046	0.775785	-0.648156	-0.214125	0.67319	-0.623437	0.183446	-0.610053	-0.194816	-0.293731	-0.231326	0.03218	1.442943	-0.1686	-0.197939	0.434937	-1.190331	-0.584963	0.610958	0.113211	0.565597	-0.066089	0.019629	-0.706198	-0.356269	-0.944858	-0.705715	-0.689932	0.030057	0.503766	0.559427	0.356694	-0.325986	0.494109
YHR136C	-0.093867	0.497015	0.326651	0.630427	0.674125	0.424209	-0.222392	-0.541108	-0.100067	-0.352672	-1.10497	-0.222392	-0.40002	-0.043721	-0.232446	-0.718818	-0.368645	-0.367371	-0.207691	0.255945	-0.154886	-0.019629	3.649093	0.415037	-0.058894	-0.294447	-0.73961	0.036681	0.179549	0.617629	0.243043	-0.049118	0.202913	-0.175683	-0.834316	0.028289	0.452822	0.356935	0.58111	0.100801	0.880261	-0.091743	0.21864	0.315202
YIL040W	0.095062	-0.161681	-0.062284	0.558368	0.259775	0.756654	-0.49057	-0.029595	-0.24257	0.330721	0.190398	0.163926	0.097055	0.274262	-0.356694	-0.544501	-0.833275	0.141554	-0.081015	-0.0268	-0.138279	0.141294	1.146841	0.301923	-0.112964	-0.239892	0.152674	0.274175	-0.250918	-0.188794	0.006062	0.440146	-0.009825	-0.108784	0.125883	0.13245	0.124294	0.28739	0.110644	0.4236	0.069934	0.444302	0.366242	0.574331
YPR138C	-0.846377	-0.846455	-0.775127	0.703413	0.916001	0.796253	-0.182864	-0.26034	0.042125	-0.512648	0.492902	0.266174	-1.390146	-0.42164	-0.536868	-0.634129	0.034765	0.4842	-0.180082	-0.091296	-0.538552	0.121464	1.312883	0.008462	0.156119	-0.338323	-0.643306	0.388854	0.229823	0.26637	0.221341	0.086318	0.554672	0.009706	0.245182	-0.00716	0.070773	0.432385	-0.228269	0.410346	0.683366	-0.0442	0.033359	-0.231006
YLR059C	-0.013421	-0.438573	-0.079727	0.823122	0.415037	1.095157	-0.106128	0	0.232661	-0.163499	2.237039	-0.090198	-1.263034	-0.772048	-0.164119	0.00E+00	0.00E+00	0.00E+00	-0.089267	0.087463	-0.537657	0.00E+00	0.00E+00	0.00E+00	0.00E+00	0.00E+00	0.00E+00	-0.853159	1.490986	1.540568	0.00E+00	0.00E+00	0.00E+00	-0.554195	1.380697	0.00E+00	0.00E+00	0.00E+00	0.473931	0.353637	-1.784271	-0.058894	0.289507	0.192645
YPL255W	0.612977	0.17568	0.487115	0.612977	0.747813	0.695743	0.00E+00	0.00E+00	0.00E+00	1.359081	2.039528	0.733213	-0.475085	-1.310021	-0.485427	0.728698	-0.398549	-0.358048	-0.584963	0.803308	-0.480626	-1.211504	1.06413	-0.634716	0.00E+00	0.00E+00	0.00E+00	0.38247	2.611435	-0.038474	0.00E+00	0.00E+00	0.00E+00	0.00E+00	0.00E+00	0.115477	0.226276	0.505235	0	0.895663	0.520007	0.214125	-0.643856	-0.398549
YNL274C	0.408142	0.286078	0.355166	1.199309	0.321928	1.788496	-0.271027	0.022196	0.186769	0.721284	0.556393	1.155278	-1.549773	-0.965707	-0.91983	0.971986	0.601451	-0.963474	-0.662965	-0.163499	-0.612977	0.949959	2.690316	-0.415037	0.00E+00	0.00E+00	0.00E+00	0.00E+00	0.00E+00	0.00E+00	0.00E+00	0.00E+00	0.00E+00	0.00E+00	0.00E+00	-0.540568	0.540568	0.087463	-1.523562	-0.947533	-0.736966	-1.263034	-1.146841	-1.63743
YDR179W-A	-0.488747	-0.177787	-0.434937	0.562791	0.423971	-0.112027	-0.430021	0.411678	-0.188969	0.273923	0.1532	-0.020464	1.018379	1.649814	0.244419	-0.642237	-0.314873	-0.970556	-0.457851	-0.190943	-0.814444	-0.02061	0.206451	-0.012175	-0.736966	-0.472753	-0.543142	0.736966	0.398866	2.212994	0.41889	0.215729	0.317572	0.504699	0.151878	0.510738	-0.019763	-0.198684	-0.490986	-0.063194	-0.402098	0.111031	0.024662	-0.068713
YMR291W	-1.153805	-0.847997	-0.395929	0.657608	1.366782	0.395929	0.095578	0.341037	0.401862	0.00E+00	0.00E+00	0.00E+00	0.358048	1.099536	-0.632268	0.00E+00	0.00E+00	0.00E+00	-0.36257	-0.070389	0.540568	0.365649	0.480626	0.465664	0.00E+00	0.00E+00	0.00E+00	0.00E+00	0.00E+00	0.00E+00	0.321928	0.142958	-0.630766	0.00E+00	0.00E+00	1.426265	0.465664	-0.096215	-0.087463	0.176878	-0.440573	-0.912537	-0.652077	-0.807355
YPR078C	0.231326	0.216394	0.08563	0.185355	0.10861	0.238787	-0.106915	-0.151433	0.243406	0.139886	0.068337	0.917538	-0.052467	0.076816	0.212408	-0.620228	0.383547	0.77259	-0.231099	-0.115966	-0.598383	0.190052	0.16711	0.536053	0.133641	-0.143364	0.36995	0.615769	0.255898	0.251132	0.361491	0.315502	0.455829	-0.554195	0.666452	0.46068	0.170534	1.220729	0.385431	0.15997	0.558628	0.428334	0.460448	0.203955
YLR457C	0.085346	0.025611	0.0917	-0.12843	-0.343524	-0.135352	0.27621	0.049118	0.227454	0.708477	0.376513	1.107528	-0.054884	0.076351	0.009238	-0.646573	0.109624	-0.330149	-0.298844	0.67495	-0.30544	0.251957	-0.002602	0.192202	0.016583	0.156649	-0.453718	0.091148	0.220075	0.740568	0.061401	0.073529	0.343795	0.572917	0.101204	-0.271699	0.003343	-0.208291	0.31774	0.023536	0.401814	0.403558	0.662697	0.08832
YMR161W	-0.041579	-0.111568	0.22741	-0.311586	-0.758182	-0.337441	0.279713	0.119582	0.250737	0.418604	0.044738	0.367456	0.600393	0.511714	0.697239	-0.690217	-0.652077	-0.892472	0.12	0.345329	-0.175639	-0.034352	0.272685	-0.205904	-0.306978	0.067745	-1.561116	0.455499	0.484034	0.869106	0.357552	-1.415037	-0.974005	-0.182226	-0.526194	0.476215	1.224168	0.787271	0.244887	0.217152	-0.252643	0.493332	0.081993	0.232291
YBR244W	-0.172269	0.023749	-0.101377	0.21245	0.121991	-0.038068	-0.053638	0.131006	0.380604	-0.054966	0.811298	0.590438	-1.240359	0.210567	-0.057428	-0.830942	-0.552541	-0.534336	-0.476149	-0.383704	-0.058894	0.367371	0.076131	0.263034	0.10343	-0.14543	-1.948775	-0.230298	0.094122	0.085391	-0.115477	-0.005454	0.191659	-0.554195	-1.019234	0.720846	0.835771	1.326044	-0.105869	0.422233	1.047306	0.574354	-0.264763	-0.19773
YCR095W-A	-0.2233	-0.169925	0.079008	-0.033631	-0.279154	0.136372	0.046543	0.067563	0.416669	0.243557	0.520628	0.265894	-0.856091	0.355331	0.387557	-0.315096	-0.343954	0.148644	0.749001	-0.038039	0.300233	0.099536	0.176427	-0.103836	-0.06301	0.10046	-1.578862	0.266124	0.436603	0.950297	-0.358597	-0.402098	-0.514573	-0.019858	-0.37733	-0.031161	0.476186	0.562079	0.706869	0.499776	0.776767	0.258068	0.581342	0.394972
YDR288W	0.033243	0.153936	0.010999	0.442654	0.231591	0.452068	0.016103	0.278849	0.311107	0.688561	0.67084	0.39764	-0.540996	0.335286	-0.163499	-0.576441	-0.39098	-0.545122	-0.267851	-0.464506	-0.857556	0.61949	0.058103	0.554002	0.113009	0.550921	-0.673968	0.369523	0.199841	0.708234	-0.229087	-0.233409	-0.140415	0.462107	0.196273	0.473727	0.313389	0.611547	0.234671	0.31114	0.01753	0.084064	-0.069988	0.254771
YPR192W	0.096725	-0.112475	-0.180008	0.572138	0.730813	0.639175	0.473516	0.105061	0.232363	0.445362	0.493209	1.007317	-0.172269	0.286881	0.444883	-0.398549	0.463401	-0.343341	-0.194235	0.073406	-0.439285	0.133062	0.760642	0.366617	-0.376148	-0.264416	-0.80408	1.084064	0.584195	0.513587	-0.551642	-0.255257	-0.617143	-0.149805	-0.069555	0.51862	0.203214	-0.014158	-0.023523	0.016727	0.006633	0.423916	0.471113	0.344876
YGR180C	0.087463	0.087759	0.046459	0.162033	0.280335	0.359295	-0.091389	-0.442187	-0.091064	-0.004093	0.045804	0.279073	-0.58791	-0.664514	-0.441033	-0.216811	0.296982	-0.025018	0.10323	0.12908	0.236493	0.147933	-0.019194	0.56728	0.234706	-0.10044	-0.106915	0.75743	0.343542	0.829597	0.021761	-0.152003	0.004378	0.043707	-0.641671	0.334095	-0.20465	0.028359	0.008639	0.075426	0.038068	-0.033072	0.302029	0.061776
YOL009C	0.148323	0.102299	0.223896	0.40234	0.323008	0.324622	-0.097746	0.195955	0.083056	0.052467	0.087111	0.625604	-0.012023	-0.250696	-0.174029	-0.494765	0.260842	0.443607	0.259464	0.26247	0.54299	0.508589	0.169058	0.73252	0.388232	0.390036	0.010214	0.975422	0.60224	0.38443	-0.105467	-0.038169	-0.068549	0.375416	-0.21132	0.26096	-0.188729	0.243729	0.104058	0.404842	0.164119	-0.160236	0.335184	0.147677
YPL148C	0.27742	0.342976	0.427682	1.156342	0.846291	1.153805	0.6462	0.642968	0.349098	1.611435	0.912537	1.447459	0.544055	0.462593	0.050626	-0.529109	-0.10218	1.708951	0.239466	-0.337035	0.643856	-0.10188	1.149747	0.024248	-0.706269	0.148099	-0.028569	1.814697	1	-0.421827	0.517937	0.468088	-0.25285	0.00E+00	0.00E+00	0.415037	0.222392	-0.096215	0.36257	0.219566	-0.017702	-0.389042	-0.152003	0.321928
YGL159W	0.030806	0.079434	-0.004692	0.388496	0.141596	0.509949	-0.201634	-0.194108	-0.499827	0.716828	0.255166	0.153691	-0.712718	-0.056034	-0.910203	-0.342568	0.235378	0.246706	0.198829	0.50678	-0.17181	0.937043	0.983619	0.485933	-0.889977	-0.706269	-0.968291	0.388806	0.133856	-0.147754	0.172467	-0.099996	0.640597	0.389222	0.447334	0.102133	-0.213746	0.484542	0.381603	0.250113	-0.332899	0.134693	0.278074	0.236067
YAL064C-A	0.188947	0.391059	0.307734	-0.108333	-0.119111	0.266887	0.051761	-0.091423	-0.31782	0.240433	0.059557	0.242134	-0.754348	-0.314109	0.214594	0.267741	0.07215	0.347923	-0.016776	0.153157	0.535533	-0.020464	-0.030374	0.119007	-0.121745	-0.159814	-0.004487	0.111031	0.159199	0.894647	0.427253	0.065453	-0.011923	0.539587	-0.027943	0.430501	0.043875	0.82905	0.312253	0.404295	0.41075	0.362089	0.060205	0.285023
YLR361C-A	0.155119	0.597086	0.641546	0.410712	0.464791	-0.013806	0.303942	0.247581	0.426117	0.345996	0.693193	0.787592	0.321928	-0.891476	-0.011055	0.278976	-0.014144	0.893801	-0.330824	0.265142	-0.315502	0.207691	0.157541	0.229482	0.171112	-0.165424	0.098302	0.855183	-0.178642	2.022979	0.755129	-0.126713	0.315776	0.049876	0.214888	1.128188	0.149941	0.205975	0.2935	0.417085	0.205319	0.822002	0.623852	0.295456
YOR010C	0.293359	0.304153	0.141176	-0.268935	0.14274	-0.444785	0.160465	0.476598	-0.01385	-0.11482	0.742349	0.699421	0.157541	-0.600393	-1.477047	0.528928	-0.222392	0.350186	-0.253757	0.450033	0.444481	-0.109411	0.5157	0.195551	-2.022368	-1.274622	0.330149	1.01495	1.301656	1.010971	0.375802	0.489262	0.259192	-0.161877	0.101838	0.303069	1.274362	0.641207	0.922379	0.489204	0.06413	0.298224	0.618321	0.590356
YNL190W	0.447459	0.584963	-0.049118	0.022139	-0.22566	0.02096	0.02284	0.312213	-0.437267	0.19592	0.493487	0.241818	0.29045	0.134824	0.334419	-0.544501	-0.033167	0.611804	0.133062	0.418501	0.713696	0.498454	-0.187627	-0.123515	-1.089637	-1.38247	-0.485427	-1.187203	1.241008	0.946561	0.536501	0.660794	0.859367	1.123877	-1.25E-04	0.391579	0.389042	0.409208	1.288936	1.009278	0.475338	0.778368	0.730393	0.486625
YPL189C-A	0.196945	0.160257	0.453366	0.010888	-0.142958	0.674014	0.268672	0.150085	0.430491	0.072756	0.040872	0.126264	0.307509	0.450313	-0.772005	-1.283172	-0.174029	-0.041223	0.302029	0.143453	0.033015	-0.024578	-0.120714	0.266939	-0.939879	-1.819428	-0.966833	0.899473	-0.093976	0.436864	0.297751	0.61891	0.334714	0.00E+00	0.00E+00	0.450661	0.495695	0.224432	1.380031	0.469485	0.947786	0.556393	0.206451	0.388271
YEL072W	0.379118	-0.158002	0.12142	-0.182203	-0.602665	-0.321928	0.041994	0.314275	0.279921	0.721963	0.316785	0.31982	0.522566	0.659181	0.199309	-0.758992	-0.889576	-0.056584	0.470381	0.228106	0.711655	-0.016302	0.350687	-0.172702	-0.313815	-0.36804	-0.284729	0.712902	0.567475	1.569161	0.18517	0.021742	0.378826	0.445805	-0.147682	0.704757	-0.527247	0.649668	0.662965	0.340159	0.914668	0.540568	0.251979	0.241818
YHR189W	-0.131245	-0.242633	-0.154034	0.284781	0.471181	0.144834	0.231387	0.283979	-0.026911	0.505167	0.588322	0.883523	0.395193	0.326053	0.413492	-0.163499	-0.345292	-0.465487	0.574756	0.411371	0.508736	-0.021374	-0.03622	0.18656	-0.681698	-0.332017	-0.56995	0.528231	0.286026	0.921263	0.188293	0.137747	0.448039	0.548899	0.001053	0.714403	0.545082	0.821908	0.440066	0.389652	0.288569	0.33542	0.363151	0.544171
YOR034C	0.616441	0.380218	0.164811	0.23652	0.014558	0.214912	1.09834	0.876651	1.003532	0.713623	0.261797	0.073092	0.432111	0.364898	0.130308	-0.074823	-0.333956	0.153691	0.127031	0.61891	0.40504	0.280736	0.665081	0.095798	-0.118514	-0.259968	-0.602282	0.645838	0.817606	0.859757	0.387023	0.237649	0.45384	1.27588	-0.678197	0.182478	0.561165	0.131406	0.436411	0.265618	0.355215	0.102744	0.085422	0.161225
YKR091W	-0.30589	-0.440162	-0.081794	0.716607	0.36543	0.792807	1.206149	1.384664	1.23763	1.803143	1.017848	0.303676	0.104842	-0.286757	-1.452512	0.106622	0.366051	0.428237	0.47961	0.235073	0.828457	2.014548	1.939771	1.730919	-0.552541	-0.108641	-0.928014	1.319326	1.47879	0.885357	0.715904	0.536545	0.95744	1.293802	0.44064	0.739937	1.223325	0.697639	0.552995	0.172181	0.570316	0	0.125142	0.220567
YPL135W	-0.265964	-0.028499	-0.135698	0.818649	0.396595	1.237197	-0.146841	0.011644	-0.202817	0.197132	0.288376	0.013806	0.21947	0.213045	0.123382	0.123024	1.378512	0.298035	0.548943	0.38807	0.374283	0.786031	0.245213	0.285188	-0.396353	-0.706641	-0.80408	0.672048	0.292782	0.819619	0.727552	0.820591	0.747712	1.363343	-0.443731	0.542054	0.830075	0.912052	1.211989	0.74203	0.972877	0.271709	0.593494	0.467332
YGR040W	0.340726	0.519253	0.450107	0.723638	0.347293	0.346403	0.195888	0.145851	0.212661	0.688585	0.719323	0.613556	-0.284525	-0.277985	-0.758111	-0.363527	0.649093	-0.720664	0.333578	0.105554	0.318866	0.588784	0.288608	0.479094	-0.338802	-0.685891	-0.577309	0.882074	0.408505	0.161013	0.383436	0.094967	0.228493	0.216323	0.456104	1.405794	0.233957	-0.241376	0.276758	0.498027	0.405451	0.514573	0.20578	0.263034
YOR324C	0.335535	0.153185	0.207893	0.313158	-0.09849	0.578621	0.172777	0.095307	0.316027	0.111645	0.251539	-0.016583	0.759276	0.038588	-0.428843	-0.391112	0	-0.116253	-0.403065	-0.327041	-0.612977	0.421732	-0.045804	0.466836	0.694279	0.663848	0.850424	0.6746	0.242276	1.036342	0.357983	0.517848	0.120513	0.21134	0.058769	-0.181607	0.289507	-0.45777	0.157356	0.419903	0.427919	-0.14274	-0.352516	-0.084269
YKR039W	-0.5115	0.029146	-0.384341	0.165586	-0.42414	0.227806	0.00E+00	0.00E+00	0.00E+00	-0.795642	-0.234465	-0.874469	-1.375509	0.080618	-1.207442	-1.04182	-0.437064	-0.08573	-0.053439	0.511899	0.478463	0.606336	0.273018	-0.13993	0.437405	0.50794	0.597241	0.00E+00	0.00E+00	0.00E+00	-0.083832	-0.112768	0.146389	-0.969232	0.643731	-0.309328	-0.485427	-0.253757	0.474909	0.210567	-0.263034	-0.270089	-1.115477	-0.462972
YPR141C	0	-0.025535	0.070389	-0.621488	-1	-1.736966	0.00E+00	0.00E+00	0.00E+00	0.476438	-0.606658	-0.807355	-1.556393	-0.815575	-1.350497	-0.321928	-0.628031	-0.540568	1.189825	1.242857	0.890376	0.00E+00	0.00E+00	0.00E+00	0.00E+00	0.00E+00	0.00E+00	0.590745	1.191426	0.255257	-0.719892	-0.565597	0.275634	0.00E+00	0.00E+00	-0.415037	-0.932886	-0.893085	-0.180572	0.145851	0.106915	-1.152003	-0.691878	0
YGR010W	-0.588468	-0.550611	-0.14367	-1.584963	-0.347923	-2.321928	0.00E+00	0.00E+00	0.00E+00	-0.752072	-0.143364	-1.024248	-1.573991	-0.752072	-0.505528	0.032421	-0.678072	1.854149	1.201634	0.881944	0.766801	0.447459	-0.304855	-1.148863	0.00E+00	0.00E+00	0.00E+00	0.00E+00	0.00E+00	0.00E+00	0.00E+00	0.00E+00	0.00E+00	0.00E+00	0.00E+00	0.00E+00	0.00E+00	0.00E+00	-0.584963	0.38529	1.378512	-0.321928	-2.273018	-1.192645
YBR298C	1.906891	-0.736966	-1.807355	0.00E+00	0.00E+00	0.00E+00	0.00E+00	0.00E+00	0.00E+00	0.00E+00	0.00E+00	0.00E+00	0.00E+00	0.00E+00	0.00E+00	-0.63743	-1.137504	0.343954	0.00E+00	0.00E+00	0.00E+00	0.00E+00	0.00E+00	0.00E+00	0.00E+00	0.00E+00	0.00E+00	0.00E+00	0.00E+00	0.00E+00	0.00E+00	0.00E+00	0.00E+00	-1.817229	-0.356269	0.00E+00	0.00E+00	0.00E+00	0.00E+00	0.00E+00	0.00E+00	-1.137504	-2.906891	-3.807355
YER169W	0.00E+00	0.00E+00	0.00E+00	0.00E+00	0.00E+00	0.00E+00	0.00E+00	0.00E+00	0.00E+00	0.00E+00	0.00E+00	0.00E+00	0.00E+00	0.00E+00	0.00E+00	0.00E+00	0.00E+00	0.00E+00	1.836501	1.180572	0.137504	0.00E+00	0.00E+00	0.00E+00	0.00E+00	0.00E+00	0.00E+00	0.00E+00	0.00E+00	0.00E+00	0.00E+00	0.00E+00	0.00E+00	0.00E+00	0.00E+00	0.00E+00	0.00E+00	0.00E+00	0.00E+00	0.00E+00	0.00E+00	0.00E+00	0.00E+00	0.00E+00
YKR105C	0.00E+00	0.00E+00	0.00E+00	1.544321	0.770518	1.078003	0.00E+00	0.00E+00	0.00E+00	0.00E+00	0.00E+00	0.00E+00	0.00E+00	0.00E+00	0.00E+00	0.00E+00	0.00E+00	0.00E+00	0.00E+00	0.00E+00	0.00E+00	0.263034	1.06413	0.321928	0.00E+00	0.00E+00	0.00E+00	0.00E+00	0.00E+00	0.00E+00	0.00E+00	0.00E+00	0.00E+00	0.00E+00	0.00E+00	0.00E+00	0.00E+00	0.00E+00	0.00E+00	0.00E+00	0.00E+00	0.00E+00	0.00E+00	0.00E+00
YJL206C	0.906891	-1.652077	-0.847997	0.226276	1.184425	0.405992	0.00E+00	0.00E+00	0.00E+00	0.00E+00	0.00E+00	0.00E+00	0.00E+00	0.00E+00	0.00E+00	0.00E+00	0.00E+00	0.00E+00	0.371969	-0.192645	0.184425	0.06413	0.192645	0.906891	0.00E+00	0.00E+00	0.00E+00	1.182203	1.298341	3.529253	0.00E+00	0.00E+00	0.00E+00	0.00E+00	0.00E+00	0.954196	-0.691878	-1.866733	1.536053	0.652077	-0.137504	-0.222392	0.241008	-1.485427
YLR001C	-1.204358	-1.115477	-1.083416	-0.686501	0.146841	-0.066089	0.00E+00	0.00E+00	0.00E+00	-0.900464	-0.917538	-0.796467	0.762961	-0.029444	0.654865	0.874469	-0.075288	-0.893085	-0.252387	0.741082	0.865699	0.880418	0.442005	0.770518	0.316857	-0.192645	-0.966833	0.00E+00	0.00E+00	0.00E+00	0.685364	0.410284	0.792767	0.00E+00	0.00E+00	-0.061401	-0.119299	-0.339486	0.156969	0.675378	0.775785	-0.804449	-0.387023	-0.578862
YPR032W	0.011055	-0.134017	-0.391768	-0.943416	-0.393914	-0.905141	0.00E+00	0.00E+00	0.00E+00	-1.38247	-1.152003	-0.495957	0.304006	0.035047	-0.47307	1.321928	-1.137504	-1.308122	-0.130061	0.468769	1.950418	0.408085	-0.061401	0.612977	0.071083	0.283793	-0.115477	0.00E+00	0.00E+00	0.00E+00	0.831877	-0.095578	-0.114333	0.216323	0.494868	-0.697971	0.10497	-0.281771	0.14439	0.027745	-0.192645	-0.309328	-0.505891	-0.342392
YKR010C	-0.196692	-0.584963	-0.570749	-0.40439	-0.635003	-0.853159	0.668708	0.472305	0.54814	-2.037475	-1.70941	-2.033423	1.263034	0.403356	0.060754	0.379772	1.415037	0.850253	1.153709	1.338802	1.438476	0.301656	0.364572	1.167008	1.187799	0.985673	1.276265	1.940294	1.117764	0.269888	0.530515	0.7633	0.289507	0.00E+00	0.00E+00	-0.263034	-0.517848	-0.676386	-0.239007	-0.361188	0.298762	-1.021062	-1.078003	-1.263034
YGR253C	0.140643	0.039864	0.088409	0.138236	0.252387	-0.04182	-0.018908	0.16693	0.300579	-0.422024	0	-0.404066	-0.386531	0.115477	-0.465381	-0.10758	-0.255655	-0.450661	0.272253	0.413644	0.70284	-0.36257	0.315687	-0.343408	0.665694	0.395267	0.31306	0.849024	1.666263	1.610053	0.413644	0.684187	0.201098	0.327161	-0.37419	0.503375	0.280809	-0.023459	-0.336049	-0.669459	-0.479469	0.400538	0.168398	0.045324
YMR005W	-0.03622	0.028683	-0.302735	0.141356	0.08017	-0.152003	0.00E+00	0.00E+00	0.00E+00	-1.394279	-0.639824	-1.10188	-0.606905	-0.325576	-1.288626	-1.277985	-2.371969	-1.688056	2.765836	3.84587	3.586428	0.960472	-0.045804	-0.724366	0.00E+00	0.00E+00	0.00E+00	3.332655	3.312488	3.903389	0.114643	-0.147754	-0.109122	-0.206272	-0.328254	-0.34645	0.857981	-0.115477	-1.280108	-0.756074	-1.044394	0.142019	-0.683526	-0.921145
YDL138W	-0.236606	0.020859	0.104494	-1.118644	-0.526069	-0.830075	0.00E+00	0.00E+00	0.00E+00	-0.210988	0.377638	0.270358	-0.359896	0.069124	0.47063	-0.240134	1.311944	-0.473454	0.031364	0.222392	-0.641546	0.403722	0.437405	0.04182	-0.21818	-1.440573	-0.862496	0.00E+00	0.00E+00	0.00E+00	0.543142	-0.015107	0.385025	0.647439	0.906766	-0.321928	-0.564498	-0.393145	0.229482	0.611075	0.831246	-0.520832	-1.39486	-0.68226
YJR036C	-0.304855	-0.074425	-0.04256	-1.263034	-0.632268	-1.847997	0.00E+00	0.00E+00	0.00E+00	0.00E+00	0.00E+00	0.00E+00	-0.24527	0.148735	-0.061879	-0.792767	1.765535	-0.056584	0.466568	0.610053	1.259387	-0.211504	0.965235	-0.058894	0.00E+00	0.00E+00	0.00E+00	0.00E+00	0.00E+00	0.00E+00	0.00E+00	0.00E+00	0.00E+00	0.00E+00	0.00E+00	-0.112475	-1.482393	-0.866733	0.125531	1	-0.113211	-0.678072	-2.765535	-2.536053
YHR005C	0.062215	0.018859	0.010268	-0.142019	-0.203533	-1.091148	0.00E+00	0.00E+00	0.00E+00	-0.152003	0	0.140178	0.748889	0.494109	0.701287	-1.911463	0.710493	-0.485427	1.0199	1.171611	0.652077	0.148099	0.496938	-0.415037	0.00E+00	0.00E+00	0.00E+00	0.00E+00	0.00E+00	0.00E+00	0.036526	0.717337	0.503475	0.030768	0.421339	0.228269	-0.347923	0.976541	-0.21864	-0.955606	0.037475	-0.750022	-1.160465	-1.544321
YMR078C	-0.127159	0.042492	-0.085435	-0.203533	-0.616671	-1.621488	0.8663	0.176323	0.559427	0.21864	0.070389	0.983512	-0.54772	-0.561258	0.219445	-0.271302	2.093109	-1.530515	0.044394	0.076621	0.196397	-0.121991	1.440573	-0.890376	0.00E+00	0.00E+00	0.00E+00	0.00E+00	0.00E+00	0.00E+00	0.00E+00	0.00E+00	0.00E+00	1.25316	0.589284	2.392317	-0.442518	-0.369234	-1.70044	-1.36257	-0.943416	-0.556393	-1.087463	-0.917538
YOL116W	0.191912	0.018536	0.294743	0.00E+00	0.00E+00	0.00E+00	0.00E+00	0.00E+00	0.00E+00	0.00E+00	0.00E+00	0.00E+00	-0.978196	-1.325576	-1.035624	0.00E+00	0.00E+00	0.00E+00	0.961526	0.965235	1.900464	0.00E+00	0.00E+00	0.00E+00	0.00E+00	0.00E+00	0.00E+00	0.00E+00	0.00E+00	0.00E+00	0.00E+00	0.00E+00	0.00E+00	0.00E+00	0.00E+00	0.00E+00	0.00E+00	0.00E+00	0.00E+00	0.00E+00	0.00E+00	0.00E+00	0.00E+00	0.00E+00
YNL130C	0.07549	0.060235	0.273618	-1	-1.263034	-1.111031	0.00E+00	0.00E+00	0.00E+00	0.00E+00	0.00E+00	0.00E+00	-0.721597	-0.906891	-1.168754	0.750722	0.96123	0.903785	0.926579	0.952553	1.733061	-1.078003	-0.161463	-0.09818	0.477773	0.288626	-0.258859	1.825971	0.132755	1.268489	0.00E+00	0.00E+00	0.00E+00	0.00E+00	0.00E+00	0.233199	0.836501	-0.501398	-0.760812	-0.545968	-0.600393	-1.347923	-0.852443	-0.352302
YNL096C	-0.11984	0.315828	0.063659	0.00E+00	0.00E+00	0.00E+00	0.00E+00	0.00E+00	0.00E+00	1.050626	0.422691	0.510195	-1.902303	-2.61471	-3.175087	0.00E+00	0.00E+00	0.00E+00	0.00E+00	0.00E+00	0.00E+00	0.00E+00	0.00E+00	0.00E+00	0.00E+00	0.00E+00	0.00E+00	0.00E+00	0.00E+00	0.00E+00	0.00E+00	0.00E+00	0.00E+00	0.00E+00	0.00E+00	0.00E+00	0.00E+00	0.00E+00	0.00E+00	0.00E+00	0.00E+00	0.00E+00	0.00E+00	0.00E+00
YNL112W	0.00E+00	0.00E+00	0.00E+00	-4.044394	-4.954196	-2.736966	2.620477	1.896807	2.209141	0.00E+00	0.00E+00	0.00E+00	0.00E+00	0.00E+00	0.00E+00	4.411676	4.424739	3.466731	3.682638	3.416757	4.169925	-0.383329	-1.584963	-3.350497	0.830075	-0.965235	-1.436099	1.025535	1.196801	1.941448	0.688056	1.341037	0.462972	0.00E+00	0.00E+00	0.00E+00	0.00E+00	0.00E+00	-1.713696	-1.673772	-2.708951	-1.268489	-1	-2
YOR145C	-0.15515	-0.2233	0.219713	0.380167	0.251539	0.185266	0.612977	0.537028	0.482393	0.372446	0.034047	0.111421	-0.859519	0.471675	1.055956	0.560957	0.875959	0.207276	0.344154	0.337929	-0.252665	-0.522075	-0.158939	-0.708234	-0.216901	0.107465	0.644063	0.063466	0.366038	0.134604	0.174574	0.130061	-0.080302	0.588763	0.267356	0.005237	-0.473713	0.230532	-0.219713	0.18893	0.08573	0.064609	0.106539	0.34659
YIR013C	0.502042	0.314109	0.147068	0.345775	0.048363	0.310849	0.112621	0.317014	0.275826	-0.380604	0.307429	-0.119582	0.373754	0.39486	0.603419	-0.618693	0.258918	-0.372333	0.459432	-0.46421	-0.084889	-0.436864	-0.400784	0	-0.120294	0.821765	0.083021	0.044788	0.703607	0.401448	0.422643	0.37762	0.391191	0.445805	0.380697	0.534336	0.033947	0.928447	0.015348	0.130931	-0.017074	0.265401	0.116576	0.393914
YBL068W	0.471752	0.460047	0.189034	-0.130847	-0.313158	0.0813	0.00263	-0.095941	-0.290019	0.288978	-0.005393	0.39012	-0.306978	0.566266	1.269461	-0.822357	0.410088	-0.897867	-0.439765	-0.126109	-0.087463	0.536501	0.569856	0.198622	0.175087	0.079491	0.527015	0.867362	0.178597	0.339119	-0.425696	-0.174733	-0.622195	-0.039622	0.058769	0.058215	-0.136062	-0.513013	-0.118644	-0.238312	-0.06977	-0.182478	-0.108524	-0.294666
YLR300W	-0.103889	0.055192	0.178626	0.366068	0.376812	0.30739	0.647484	0.786515	0.662428	-0.025943	0.799386	0.661037	-0.095507	0.611763	1.084153	-0.30117	0.184596	-0.634804	-0.165308	0.28794	-0.168398	0.734873	0.561334	0.639531	0.252722	0.326689	0.151533	1.182643	0.543589	0.664297	0.278025	-0.073623	-0.063425	0.293802	0.299777	-0.242167	-0.416154	-1.051633	-0.33568	-0.244307	0.478463	-0.327017	-0.320065	-0.253013
YJR098C	-0.488747	-1.311202	-0.287577	0.592231	0.264647	0.369234	0.00E+00	0.00E+00	0.00E+00	0.00E+00	0.00E+00	0.00E+00	-0.365995	0.504675	0.549016	-0.02061	0.390182	0.415037	0.424498	0.016874	0.158698	0.38807	1.203092	0.197939	0.450984	0.966525	0.505736	2.008174	0.964811	-0.047934	0.00E+00	0.00E+00	0.00E+00	0.00E+00	0.00E+00	0.121306	-0.718818	-0.31034	1.56726	0.842688	0.794531	-0.177787	0.090198	-0.156119
YOR382W	-0.226169	-0.648969	-0.665931	0.41136	0.097517	0.216318	0.658211	0.538739	0.526616	0.594912	0.207765	0.288867	-0.495587	-0.030502	1.094719	0.044394	-0.218912	0.052627	0.01809	-0.380528	0.211252	0.373975	-0.007124	0.18124	0.329622	0.078633	0.242857	0.083032	0.161213	0.242531	0.046921	0.03515	0.144029	0.70884	0.088516	-0.876194	-0.082238	-0.861413	0.580193	0.268196	0.367486	-0.017659	-0.272891	-0.188903
YHR013C	0.082462	-0.271302	-0.371094	0.678072	0.77444	-0.076621	0.00E+00	0.00E+00	0.00E+00	1.101283	0.779401	1.149378	0.210897	1.054448	0.987061	0.425306	0.351472	0.106915	0.726435	0.347923	0.509014	-0.642843	0.456378	0.04182	0.63005	0.125531	0.029747	0.823749	0.910363	0.576925	0.00E+00	0.00E+00	0.00E+00	0.00E+00	0.00E+00	-0.467779	-0.691878	0.827163	0.514573	-1.091148	-1.031027	0.6386	-0.422943	0.321928
YCR028C-A	0.216318	0.366782	0.629252	0.732896	0.541795	1.098734	0.00E+00	0.00E+00	0.00E+00	0.00E+00	0.00E+00	0.00E+00	-0.254183	0.44514	0.191081	-0.325095	1.012175	0.22556	1.243926	-0.378512	1.044394	0.554589	0.033423	0.423499	0.00E+00	0.00E+00	0.00E+00	0.00E+00	0.00E+00	0.00E+00	0.00E+00	0.00E+00	0.00E+00	0.00E+00	0.00E+00	-0.150025	0.130061	-0.018616	-0.569366	-0.904422	0.243926	-1.222392	-1	0.695145
YGR244C	0.610053	-0.293731	0	0.725561	0.420706	0.536053	0.00E+00	0.00E+00	0.00E+00	-0.356935	-0.632943	0.447459	1.067745	0.869416	0.802963	-1.277985	1.254814	0.04891	0.918632	0.644905	0.493464	0.911773	0.47032	0.460841	0.403897	0.02327	0.324272	0.812797	-0.095816	0.688273	0.451107	0.126757	-0.675565	0.11323	0.671746	0.017702	-0.027745	-0.181607	0.083658	0.054448	-0.086157	-0.180082	-0.326703	0.59136
YOR213C	-0.091148	-0.147226	0.279284	0.300305	0.15978	0.467986	1.314109	-0.011227	0.361099	0.629357	-0.100305	-0.499571	-1.157101	0.433416	0.432441	-0.805497	-0.183864	0.397592	0.052089	0.385981	-0.045804	0.094637	0.40828	0.181998	0.939993	0.289507	0.707023	0.712902	-0.035189	0.576925	0.215729	0.184425	0.650339	0.00E+00	0.00E+00	-0.385654	0.107803	-0.053939	-0.287981	-0.27711	0.098404	0	0.253448	0.415037
YCL004W	-0.257798	0.188762	-0.75336	0.217231	-0.248821	-0.350186	0.00E+00	0.00E+00	0.00E+00	0	0.584963	0.142604	-1.412694	0.559427	0.255257	0.245577	-0.695145	-1.126377	-0.154171	1.047934	-0.23816	0	0.653824	1.095759	0.210567	0.468149	0.527932	1	0.749082	0.775065	0.321928	0.632791	0.932886	0.523808	1.5327	0.469485	-0.222392	0.521537	-0.281413	0.118644	-0.549687	0.180572	-0.424885	-0.104337
YDR498C	-0.075598	0.17897	0.004326	0.115919	-0.102686	0.036005	-0.154081	-0.139014	0.199938	0.084298	0.103932	0.439854	-0.495077	0.124987	0.587306	0.300267	-0.368208	0.121991	0.263765	0.21942	0.180082	0.261807	1.03661	0.733957	0.581596	0.018616	-0.748461	0.843955	0.241889	0.656468	0.372602	0.656867	0.323407	0.228214	0.406692	0.394441	0.141833	0.376721	-0.335461	-0.178597	-0.15899	0.085332	0.111031	0.05699
YOL132W	0.049509	0.051225	-0.020939	-0.059569	-0.059809	0.471232	0.17808	0.057827	0.062847	-0.158527	-0.158103	0.17724	0.265537	0.152003	0.616111	-0.341434	-0.412921	-0.169925	-0.062527	0.325891	0.237622	0.63743	0.552018	0.45473	0.25634	-0.112475	0.165778	0.902429	0.334639	0.399659	0.530179	0.189875	0.639569	0.445805	0.1843	-0.23251	-0.412402	-0.106915	-0.404271	-0.03201	-0.201415	0.061401	0.056436	0.08459
YFR023W	0.150942	0.135564	0.426762	-0.235929	-0.449735	-0.689932	0.070389	0.228028	0.032503	-0.819197	-0.835442	0.055377	0.389114	0.191015	0.58657	-0.133267	0.265273	-0.411171	0.530017	0.851279	0.604648	0.923261	0.552653	0.820698	0.509609	0.555963	-0.02584	1.46054	0.587857	1.161569	0.783049	0.622979	0.485859	0.381675	0.906766	-0.628817	-0.546973	-0.788731	-0.007694	-0.008151	-0.542596	-0.268266	-0.209882	-0.038662
YOL023W	0.021761	-0.210513	-0.124328	-0.524489	-0.761445	-0.57842	0.119866	0.19239	0.180572	-0.349389	0.215978	-0.310726	-0.782769	-0.26	0.182591	-0.275472	0.24972	-0.119582	-0.140178	0.351675	-0.105436	0.863349	0.477443	0.537373	0.872352	0.353261	0.508014	0.513923	0.324048	0.548803	0.493765	0.53555	0.255601	0.128065	0.453629	-0.139606	-0.215956	-0.154221	-0.315738	-0.176589	0.052949	0.192645	0.068642	0.152578
YML054C-A	0.298523	0.083793	0.270854	0.258828	0.029444	0.463947	0.44271	-0.115834	-0.138383	0.248259	-0.349098	0.142393	0.455817	0.070677	0.337303	-0.438324	-1.21205	-0.705095	-0.370838	0.069093	0	0.738225	0.223082	0.223672	0.324673	-0.144101	0.261807	0.486852	-0.012073	-0.011055	0.192645	0.257734	0.337328	0.619453	0.828156	0.760049	-0.109383	-0.229787	-0.445411	-0.61193	-0.19592	0.219846	0.409185	0.630766
YMR107W	0.3504	0.104741	0.292782	0.39801	0.380672	0.553538	0.261563	0.269558	0.212081	-0.031709	-0.881012	0.126532	-0.070883	0.48248	0.263034	-1.259867	-0.911296	-0.606798	0.305454	0.081224	0.284839	-0.079434	0.027556	0.795578	0.159383	0.356871	-0.04254	0.469171	-0.072408	-0.004013	0.22039	0.439191	0.513704	-0.077757	0.715881	-0.343232	0.291379	0.187279	-0.601641	0.055853	-0.175497	0.322919	0.457946	0.321928
YMR133W	0.393187	0.766591	0.443301	0.129129	0	-0.072436	0.097682	0.24574	0.070567	0.291889	0.153136	0.487308	0.742063	0.499818	0.115477	-0.611993	0.517848	-0.672003	0.022455	0.280108	0.330017	0.751782	0.049244	0.160753	0.605054	0.627159	0.766154	0.817853	0.821093	0.438968	0.406147	0.288786	0.307924	0.106319	-0.291728	0.270452	0.555215	-0.18703	-0.584963	-0.246512	-0.834662	0.073249	0.02985	0.375039
YGR130C	0.277534	1.217591	0.810966	-0.215013	-1.014647	-0.172837	0.00E+00	0.00E+00	0.00E+00	0.302029	-0.708537	0.818553	0.710493	0.356694	0.552541	-1.059871	-1.137504	-0.437405	-0.460634	0.30117	0.723939	-0.381871	-0.714598	0.075551	0.813122	0.522421	0.263034	1.615465	0.441598	-0.159356	0.796467	0.652077	1.013056	-0.232267	-0.078735	-0.347923	1	1.08092	-1.069263	-1.062736	-0.485427	-0.045443	0.011777	0.252766
YGR161W-C	0.371969	-0.343954	0.657112	0.222392	-0.706269	-0.678072	0.430634	0.181838	1.113211	0.00E+00	0.00E+00	0.00E+00	0.00E+00	0.00E+00	0.00E+00	-0.954196	-1.459432	0.106915	-0.125531	-0.330149	-0.302563	0.00E+00	0.00E+00	0.00E+00	0.995513	1.142353	1.3526	1.915608	0.76184	1.529253	0.00E+00	0.00E+00	0.00E+00	0.00E+00	0.00E+00	0.00E+00	0.00E+00	0.00E+00	-0.660514	-0.337035	-0.643856	-0.091148	0.70044	-0.137504
YPL054W	0.0145	-0.136635	-0.023613	-0.280108	-0.535209	-0.377638	0.598259	0.554779	0.336397	-0.355481	-0.263034	0.450661	0.590676	0.770829	0.76752	-0.728698	-0.406854	0.113094	-0.310849	0.146318	-0.246311	0.513491	0.429784	0.737739	0.671251	0.546863	0.767419	1.215978	1.076193	0.971393	0.821854	0.348219	0.489676	0.260249	0.680257	0.751452	1.192074	0.551796	-0.423808	-0.401363	-0.437921	0.330308	0.469886	0.295933
YBR160W	-0.577143	-0.738642	-0.400284	0.413691	0.009554	0.210035	0.860275	0.577976	1.057144	0.656154	0.061401	0.213281	1.498663	0.870321	0.721898	-0.740613	-1.109624	-0.600229	-0.342555	-0.17433	-0.185215	0.03295	-0.234883	-0.290366	0.329098	0.21042	0.854149	0.903038	0.758445	1.095759	1.07371	0.904783	0.689961	-0.033363	0.74466	-0.097413	-0.329568	0.108813	-0.261328	-1.005806	-0.892324	0.079144	-0.063912	0
YJR144W	-0.045623	0.316122	0.421061	0.453956	-0.016426	0.688641	0.55319	0.214908	0.378512	0.600829	0.562314	-0.417481	0.043627	0.048703	-0.14099	-0.784777	-0.336776	-0.446647	-0.113868	0.085836	0.191912	0.182864	-0.257036	0.045643	0.171611	-0.022368	0.346278	0.774992	0.093435	1.119823	0.339516	0.537791	0.55647	0.055859	0.058769	-0.040806	0.041139	-0.089399	-0.86535	-1.600904	-1.175318	0.29956	0.259243	0.179909
YGL179C	0.029504	0.377367	0.443189	0.340705	0.166294	0.431846	0.358454	-0.400784	0.407658	0.531523	-0.15555	0.103378	0.300013	0.148323	1.210567	-0.783921	-0.247928	0.081428	0.141774	-0.080618	-0.442518	0.618239	0.060696	0.241008	0.259387	0.421243	-0.771523	0.797592	0.443755	0.60374	0.685891	0.579668	-0.135655	-0.001654	1.122899	0.442358	-0.057333	0.31259	0.556011	-0.042644	0.244538	0.368926	-0.037968	-0.008717
YBL033C	0.419376	0.504792	0.212545	1.157541	1.839535	1.026472	0.00E+00	0.00E+00	0.00E+00	-0.255257	0.884523	-0.459432	0.847997	1.169925	1.9957	0.00E+00	0.00E+00	0.00E+00	0.00E+00	0.00E+00	0.00E+00	0.00E+00	0.00E+00	0.00E+00	0.317482	0.722466	-0.074768	0.00E+00	0.00E+00	0.00E+00	0.00E+00	0.00E+00	0.00E+00	0.00E+00	0.00E+00	0.00E+00	0.00E+00	0.00E+00	0.00E+00	0.00E+00	0.00E+00	-0.204358	0.184425	0.268489
YHR155W	0.232661	1.115477	0	0.00E+00	0.00E+00	0.00E+00	0.00E+00	0.00E+00	0.00E+00	0.00E+00	0.00E+00	0.00E+00	2.625175	2.581369	2.575247	0.708537	0.595851	1.247093	-0.125531	-0.395929	-2.777608	0.728327	2.673772	0.71727	0.00E+00	0.00E+00	0.00E+00	2.241008	1.814785	3.19162	0.00E+00	0.00E+00	0.00E+00	0.00E+00	0.00E+00	-0.76356	-1.525461	0.773724	1.684498	0.719892	1.595158	-0.162271	0.140178	0.771731
YGR078C	0.591816	0.286118	0.604071	0.529109	1.010726	0.722466	0.00E+00	0.00E+00	0.00E+00	-0.415037	0.04182	0.125531	1.859822	1.184875	0.627273	-0.70044	-0.601451	1.157541	-0.14439	0.120294	0.862496	0.263034	-0.245112	0.604071	0.197939	-0.082462	0.554589	0.00E+00	0.00E+00	0.00E+00	0.424498	-0.333424	0.314109	0.00E+00	0.00E+00	0.544321	-0.084064	1.459432	1.321928	0.546488	0.941106	1.415037	0.321928	1.415037
YJL168C	0.175087	0.304044	0.216199	0.520038	0.648362	0.735617	0.104211	-0.15338	0.128423	-0.00321	0.132682	-0.083345	0.209072	0.746714	0.627181	0.284595	-0.207343	0.547315	0.454009	0.325156	0.525129	0.641993	0.002142	0.24117	-0.155178	-0.019662	0.108312	0.505891	0.654478	0.325275	0.164285	0.077632	0.021304	-0.054624	0.285045	0.523146	0.053893	0.458585	0.525603	0.224815	0.077731	0.286833	0.465989	0.443607
YLR405W	0.296241	0.301656	0.38037	0.226366	0.599176	0.670876	0.16782	-0.031326	0.355095	-0.801454	0.478921	0.191141	0.83715	0.425764	1.013547	0.278976	0.282035	0.892017	0.381871	0.489038	-0.260063	0.65355	0.080731	0.393664	0.202493	-0.14505	-1.797956	0.056584	0.312278	0.473601	-0.071661	-0.105933	0.054192	-0.155646	0.473806	-0.045324	-0.106915	-0.215886	-1.125531	-0.845025	-0.313158	-0.071161	0.032666	0.337035
YLR461W	-0.164229	0.195852	0.219678	0.521953	0.286493	0.281359	-0.733826	-0.768674	0	-0.211955	0.609125	0.817374	0.110299	0.237358	1.031326	-0.266787	-0.185279	-0.029625	0.573039	0.177331	0.264341	0.677259	-0.031478	0.039528	-0.253286	-0.116324	-0.95202	0.505891	0.255898	-0.093936	0.249614	0.159605	0.467567	0.374252	0.424418	0.232103	0.149461	-0.199054	-0.573865	0.089399	0.374848	0.356694	0.023555	0.254655
YER089C	-0.042187	-0.094725	-0.009411	0.219169	0.270854	0.096215	0.087895	-0.099387	-0.093109	0.062527	0.643525	-0.208686	0.440222	0.790863	0.653481	-0.513923	-0.425587	-0.102133	0.421114	0.181501	0.31683	0.523097	0.191073	-0.093246	-0.215013	-0.085665	-0.520953	0.232552	0.29134	0.580139	-0.103919	0.400372	-0.034216	-0.175683	-0.016519	0.259506	0.536753	0.749163	-0.318777	0.367469	1.030057	0.369613	0.186568	0.274362
YJR058C	-0.273994	0.244622	0.200025	0.438121	1.400538	1	-0.313158	0.122336	0.681581	-0.652077	1.902074	0.349334	0.363812	0.669176	0.860394	-0.055853	2.119299	2.169925	0.818553	0.364997	1.410632	0.314109	-0.249614	0.987722	0.353637	-0.115477	-3.754888	0.00E+00	0.00E+00	0.00E+00	-0.057081	-0.200913	0.343408	0.33889	0.643731	0.281413	1.321928	0.800691	-0.853159	0.231326	1.214125	0.245112	0.704544	0.087463
YLR395C	0.131245	0.367732	0.504473	-0.055709	0.761389	0.163499	0.234465	-0.038474	0.136062	-0.212545	1.292782	0.208947	0.00E+00	0.00E+00	0.00E+00	0.029444	0.656516	-0.018616	0.505891	0.50564	0.718818	1.597902	0.409391	0.817797	0.241008	-0.13245	-0.148863	0.00E+00	0.00E+00	0.00E+00	0.00E+00	0.00E+00	0.00E+00	0.00E+00	0.00E+00	1	0.216811	1.195551	0.270854	0.411978	1.141661	-0.105353	0.035624	0.201634
YLR200W	-0.244105	-0.398031	0.44179	0.034352	0.850922	-0.092446	-0.330824	-0.357552	0.042435	-1.056584	0.89503	-0.206711	-0.17818	0.741688	1.748461	0.48755	0.261387	0.399096	-0.11423	0.656623	1.01606	1.365455	0.323614	0.208242	0.485427	0.190606	-0.091423	0.577057	-0.287577	0.308122	-0.636037	-0.556393	0.093109	-0.706198	1.312526	0.951816	0.130931	0.59655	-0.229482	0.349008	1.29956	0.551242	-0.158148	0.325638
YGR169C-A	0.149056	0.079924	0.636724	0.159657	0.337035	-0.429932	-0.017278	0.325812	0.284453	-1.123148	0.903615	-0.013236	-0.570996	0.878438	1.777608	1.189226	1.377563	0.384212	0.952247	0.351844	0.903913	1.117357	1.507795	1.190522	0.584963	-0.746243	-0.797956	0.616157	0.26738	0.378161	0.082778	0.542383	0.60808	-0.068768	0.795735	1.288345	1.337035	0.157373	-0.551138	0.569532	1.316916	0.49783	0.190103	0.252119
YHR148W	0.304855	-0.019236	0.16601	0.425973	0.516874	-0.009554	0.787106	0.031536	0.088056	-1.555963	1.067491	-0.388432	0.388697	0.271673	1.22039	-0.928741	0.970047	-0.381307	0.912004	0.464841	0.255073	1.602665	0.604862	0.021062	0.880418	0.24731	-1.133856	1.292451	-0.015767	0.600593	-0.064851	0.064391	0.415037	0.626377	-0.333548	0.446608	0.04891	0.926443	-0.046997	0.68031	0.648528	0.185746	0.212304	0.356485
YBR107C	0.344335	-0.117997	-0.166819	0.543443	0.884242	0.665951	-0.169925	0.054792	0.580375	-0.513172	0.281868	-0.217591	-0.475615	1.308339	1.114399	0.173719	0.469485	0.107484	-0.455271	-0.086588	0.442844	0.75456	0.259477	0.556393	-0.086415	0.059239	-1.470142	0.65394	0.010379	-0.313158	0.217831	0.171242	0	0.97632	-0.093234	0.056034	0.22033	0.407277	-0.255073	0.745899	0.624491	0.222392	0.354917	0.256492
YCR060W	-0.009338	-0.008412	0.007534	0.285252	0.361302	0.754388	-0.10343	0.081428	0.151582	-0.332899	0.183641	-0.416867	-0.573839	0.587708	0.521079	0.403516	0.363299	0.304855	0.106915	0.49114	0.511113	0.797757	0.463333	0.628657	0.925999	-0.126912	-2.247928	1.26539	0.582785	0.883834	-0.403542	0.111217	0.343954	0.370254	0.795735	0.534113	0.018616	0.050804	0.196892	0.908502	1.245112	0.191729	-0.193725	0.173065
YNL155W	0.044123	-0.347222	-0.074854	0.061663	0.877664	0.500767	0.288626	0.288263	0.81202	-0.649943	0.606336	-0.224706	-0.00965	1.182203	0.394279	-0.318361	-0.521637	-0.116324	0.850016	0.919382	0.822785	0.137504	0.198684	0.349942	0.635726	0.715432	-1.52039	2.01495	0.680771	0.976957	-0.123575	0.016615	0.122857	0.647439	0.847265	0.239951	0.453173	0.223721	0.342733	0.934297	0.991335	0.319757	0.290901	-0.09586
YHR132W-A	0.028569	-0.179768	0.181639	0.250774	0.04367	0.559427	0.706377	0.288103	0.845566	-0.845792	0.558402	-0.428196	-0.462499	0	1.402098	-0.044093	0.004473	-0.242317	-0.117836	-0.35946	-0.181607	1.191987	0.587692	0.225602	0.459093	0.324175	-1.738875	1.38687	1.148251	0.577278	-0.310849	-0.246044	-0.442782	0.688662	0.518201	0.243824	0.207757	0.645717	-0.123575	0.711824	1.034701	0.299814	-0.273451	0.50977
YPL211W	0.114207	0.597563	0.63607	0.391524	0.368087	0.816554	0.86507	0.375472	0.687456	0.211683	0.233773	0.285402	0.249278	1.176589	1.299426	-0.382616	0.050788	-0.319142	0.408151	0.263034	0.259759	0.076621	0.034306	0.420627	-0.079801	0.196028	-1.209792	0.851086	0.035386	0.523562	0.258893	0.077479	-0.078003	0.337099	0.73949	0.583213	0.280628	0.224947	0.32056	0.613739	1.29956	0.22741	0.162667	0.22556
YMR090W	0.458854	0.150417	0.432173	0.213514	0.148523	0.185266	0.807959	0.315023	0.375337	-0.637779	0.425306	0.197037	-0.459856	0.487864	1.384918	0.235449	-0.248913	-0.666956	0.355875	0.354182	0.190245	0.52501	0.369234	0.353082	0.555085	0.41697	-1.036526	0.08519	0.090198	-0.051187	0.228973	0.256014	-0.052467	0.523808	0.593105	0.233672	1.107688	0.299961	0.307347	0.196877	0.577591	0.321928	0.039171	0.434321
YNL181W	0.235577	0.331621	0.424573	0.123617	0.434477	-0.108182	0.39624	0.077785	0.430068	-0.667618	0.027423	0.180351	0.02287	1.096725	1.126336	-0.010268	0.457045	0.078802	0.166754	0.220299	0.410129	0.529597	0.30212	0.345216	0.199309	0.327262	-0.543335	0.623584	-0.939274	0.072851	0.132682	-0.584963	-0.159724	-0.139157	0.317081	0.300705	0.166972	0.472068	0.230484	0.238238	0.377205	0.307804	-0.075664	-0.033859
YJR034W	0.35826	0.30355	0.556699	0.321928	0.349492	0.357552	0.314213	-0.142353	0.743307	0.056034	0.490528	-0.527932	0.689071	1.106915	2.660251	0.451107	0.787847	-0.304257	0.239609	0.683366	0.517276	0.434403	0.415037	-0.092029	0.802061	0.230006	-1.619396	0.783921	-0.157541	-0.995118	0.379493	0.220909	-0.040872	1.083235	0.606257	0.114712	0.328233	0.30179	-0.524775	-0.164854	0.877381	0.482152	0.420451	0.469485
YAR028W	0.625934	0.163058	0.665264	0.426117	0.437299	0.226662	0.418313	-0.991779	0.284977	-0.584963	0.251062	0.1976	0.443919	0.917538	1.843697	0.168271	0.562936	0.772048	-0.201298	0.08017	0.782409	1.157541	0.324002	0.449971	0.045324	0.405515	-1.888355	0.276961	0.718024	1.196247	0.23349	0.260528	-0.354431	-0.139157	1.50943	-0.045443	1.886789	0.021269	-0.580097	0.254421	0.916744	0.149143	0.675378	0.517218
YNL210W	0.735694	0.616157	0.645083	0.631913	0.556393	1.086936	0.27608	-0.209653	0.186413	-0.976387	0.457798	0.653675	1.255394	0.694911	1.870459	0.553392	1.488136	1.67516	1.196397	1.190943	0.571337	0.971561	0.385518	0.721024	0.614233	0.652077	-0.792708	0.425133	-0.132857	0.756633	0.07195	-0.055853	0.156969	-0.184961	-0.005361	0.884152	0.121716	1.671513	-0.172061	0.597563	0.983283	-0.211181	-0.40952	-0.420181
YLL053C	0.273169	0.240716	0.183864	0.682548	0.448685	0.51929	0.738533	0.067114	0.523874	-0.061663	0.589912	0.217477	0.423728	0.094859	0.451955	-0.119582	0.259167	-0.203955	-0.145541	0.382333	0.384766	0.570426	0.640245	0.531928	-0.049076	0.426672	-0.813781	0.238903	0.013547	-0.579892	0.726806	-0.14702	0.142222	0.647439	0.025602	0.249572	0.68203	0.782154	-0.520007	-0.438121	0.319937	0.203533	0.140863	0.264213
YIL108W	0.487446	0.168398	-0.084612	-0.431883	-0.008613	-0.100305	0.312104	0.242201	0.181447	-0.176498	0.64655	0.604591	1.770913	0.665016	1.745817	-0.12597	-0.139474	-0.028151	0.365206	0.334588	-0.446006	0.199209	0.739494	0.82643	-0.479993	-0.627191	-0.332575	0.316735	0.309991	-0.234776	0.512885	0.006024	-0.027612	0.00E+00	0.00E+00	0.486447	-0.060121	0.842817	0.388925	0.715494	0.425764	0.081614	0.109973	-0.083939
YGR181W	0.113114	-0.075027	0.318076	0.034177	0.3289	0.276623	0.703436	0.385222	0.793752	-0.37468	0.501821	0.40199	0.43636	1.599176	2.887525	-0.222392	-0.069465	-1.107803	0.163499	0.176878	0.063912	0.828047	0.916477	0.235449	-0.84659	-0.603772	0.006695	-0.958659	-0.095816	-0.589102	0.012348	0.338298	0.405256	1.308302	0.582331	0.922379	0.127319	0.03827	0.195551	0.329812	0.738295	0.166312	0.436332	0.106586
YLR173W	0.219218	-0.079999	0.350057	0.576789	0.16021	0.606394	0.491605	0.417812	0.809538	0.15724	0.054743	0.242276	0.398031	1.147127	1.385654	0.465381	0.211504	-0.140291	-0.436348	0.216079	0.371969	0.097297	0.463749	0.46909	-0.520436	0.110644	-0.612654	0.106451	-0.280108	0.4714	0.205942	0.287851	0.731183	0.738587	0.473806	-0.031825	0.251016	0.31755	0.320645	0.688539	0.31129	0.117963	-0.315202	-0.072512
YOR061W	-0.107506	0.120109	-0.143544	-0.522102	-0.267104	-0.12658	0.979862	0.685595	0.688569	-0.083832	0.331942	-0.006286	0.613065	1.26632	1.066709	-0.228886	0.596644	-0.309894	-0.147933	0.47022	0.330824	0.849666	0.558967	0.478921	0.005373	0.074239	-0.482601	-0.253494	-0.352302	-0.697437	0.11036	0.121991	-0.263034	-0.554195	-0.088072	-0.275634	0.083873	0.757299	0.161523	0.053349	0.014261	-0.204905	-0.186241	-0.057587
YCR065W	0.030162	0.373043	-0.053771	0.602272	0.151571	0.397189	1.045563	0.650571	1.026031	-0.37496	0.380994	0.005256	1.423808	1.988685	2.435256	1.031511	0.814721	0.640705	0.656795	0.809245	0.566103	1.552066	0.67516	0.906133	0.399096	-0.409255	-1.501305	-1.861803	-0.785406	-2.305503	0.903492	0.548144	0.645054	0.662123	0.561269	-0.617752	0.168754	0.204199	-1.210567	-0.165059	-0.111031	-0.370838	-0.469032	-0.249359
YLR307W	0.253553	-0.097847	0.279713	-0.041519	0.118395	0.40828	0.308579	-0.070598	0.063313	0.225488	0.416669	0.102918	-0.331479	0.182739	0.508752	0.019763	0.004692	0.103664	0.93587	0.733443	0.567514	1.261641	0.404755	0.597979	0.688392	0.462707	0.836501	0.958895	1.26738	0.973365	0.294792	0.449803	0.35837	0.571336	-1.941231	0.767441	0.100841	-0.041972	0.457045	0.279284	0.350363	0.23349	0.247218	0.098628
YGR277C	0.40691	0.055377	0.19885	0.361768	0.674708	0.842459	-0.303616	-0.241457	0.138482	0.364411	0.932886	0.463711	0.292355	0.752907	0.977747	1.34645	0.241008	-0.342392	0.315202	0.172985	0.51134	0.15014	0.199564	0.612977	0.390952	0.109624	-0.209034	0.908466	1.905731	0.851901	0.630243	0.499846	0.276061	-0.817229	-1.078735	1.214739	0.634483	0.415037	0.249028	-0.150679	0.093976	0.671051	0.229134	0.639598
YNR004W	0.321928	-0.090347	-0.094327	-0.288626	-0.267772	0.049582	0.00E+00	0.00E+00	0.00E+00	0.339597	0.104023	0.590124	0.913333	0.918793	1.009618	0.352211	0.629481	-0.365086	0.239791	0.808255	0.548011	-0.075027	0.735544	-0.398918	0.711296	0.688722	0.390182	0.718932	0.776842	0.516699	0.71477	0.296493	0.491476	-0.74684	-1.263159	0.474442	0.764112	0.341737	-0.200697	-0.291463	0.128324	0.245577	0.415037	0.294113
YNL044W	0.182478	0.223721	-0.100164	0.489805	0.504473	0.462343	0.00E+00	0.00E+00	0.00E+00	-0.616671	-0.780687	-0.552541	0.85561	-0.133267	-0.163499	0.421827	0.628031	-0.176878	0.425306	0.420332	2.634716	0.494765	-0.206451	-0.180572	1.493539	1.150243	0.526748	1.893913	0.919658	0.450393	0.682074	1.148455	0.889318	0.00E+00	0.00E+00	-0.555519	-0.094637	-0.584963	-0.540568	1.450661	0.16601	0.532495	0.39689	0.084889
YNR061C	0.505984	0.236858	0	0.236298	0.18927	0.085082	-0.280108	0.315747	0.229787	-0.798041	-0.052089	0.850424	0.918162	-0.495632	-0.019496	-0.860142	-0.883186	0.054862	0.222392	-0.12059	0.119415	0.963058	0.786596	0.115477	0.179979	-0.55141	0.207805	0.499954	0.770518	0.843274	0.336428	0.450797	0.230613	0.058782	-0.230738	0.242655	0.238787	0.034488	0.240094	0.208587	0.645467	0.125531	0.241008	-0.091148
YNL122C	-0.121136	0.011315	0.561879	1.172316	1.316259	0.720618	0.00E+00	0.00E+00	0.00E+00	-0.307182	0.799701	1.656046	1.829115	0.172316	-0.024045	0.488747	-1.704544	0.547488	1.209453	0.972519	-0.153805	2.379772	1.965567	0.787006	1.174029	0.448985	0.477322	2.5025	1.563901	2.261668	0.957847	2.162553	1.742771	0.00E+00	0.00E+00	0.00E+00	0.00E+00	0.00E+00	1.349942	2.196397	1.666576	-0.378512	0.222392	-0.536053
YCL026C-B	0.27208	0.451563	0.104023	0.479808	0.489147	0.799975	-0.458854	-0.160077	-0.053939	0.719892	0.331709	0.734018	0.865699	-0.68281	-1.04182	-0.306661	1.038994	-0.661415	0.06477	-0.357763	0.410188	-0.074001	0.474318	1.021062	0.386804	0.522023	1.199796	0.849915	0.600559	0.614852	0.377847	0.165809	0.435047	0.445805	0.933238	0.349746	0.120752	0.505235	0.858956	-0.024662	-0.053242	-0.024803	-0.014007	0.188445
YPR079W	0.509925	0.130124	0.434756	0.77033	1.020887	0.885667	-0.948553	-0.266787	-0.69488	-0.292782	-0.096862	0.126377	0.454839	-0.768784	-0.364449	-0.467126	-0.004932	-0.576192	0.105046	0.666099	0.410632	0.356739	0.105035	0.359081	0.531978	0.210162	0.556829	0.00E+00	0.00E+00	0.00E+00	0.199156	0.160224	0.533337	0.405912	0.790573	-0.045324	0.297336	0.335823	0.288345	-0.209719	0.246161	0.179324	0.130256	-0.078003
YNR059W	-0.095157	0.017124	0.139337	0.678072	0.099536	-0.13493	0.00E+00	0.00E+00	0.00E+00	1.034352	0.136779	0.304855	-0.112475	0.105554	0.06413	-0.223833	-0.232885	-0.028197	0.202629	0.126448	0.181998	0.477047	1.17897	0.31853	0.10218	0.083141	0.576789	0.769702	0.647894	2.19162	0.303868	0.174174	0.264416	0.533268	1.331787	0.24591	-0.209096	0.964667	1.545434	0.710493	0.847997	-0.252387	0	0.067114
YLR297W	0.030588	-0.293991	0	0.635236	0.111508	-0.056095	-0.73944	-0.535114	-0.094948	-0.036681	0.243557	0.095507	-0.826313	0.334867	0.977804	-0.196397	0.19878	-0.056831	-0.150976	-0.13156	-0.128733	0.571906	0.155795	0.36311	0.916515	0.385891	-0.328054	1.117973	0.88718	1.358773	0.502655	0.311944	0.382665	0.767733	0.369109	0.335603	0.645818	0.878694	0.665817	0.749755	0.842261	0.038135	0.426931	0.648969
YDR379C-A	0.137942	0.056584	0.31366	0.343954	0.608018	0.499233	0.007232	-0.330704	-0.333126	0.066234	0.505029	0.131411	-0.473029	-0.184875	0.152003	0.018616	-0.489543	0.056927	0.404842	0.483816	0.400538	0.468477	1.189478	0.229482	0.609749	0.45504	0.752479	0.490986	-0.378023	0.285844	0.337745	-0.237329	0.640212	0.320274	0.465394	0.520678	0.097649	0.374275	0.324152	0.651402	0.666144	0.333424	0.075795	-0.212545
YIR030C	0.314873	0.442518	0.340491	0.404984	0.229351	0.092887	-0.1976	0.179409	0.500767	0.024329	-0.005143	0.299168	0.237989	0.351844	-0.671218	-0.012175	-0.28208	-0.517324	0.395748	0.290001	0.016923	0.60311	0.581816	0.383417	0.516852	0.976957	0.846539	0.270221	0.053439	0.23791	0.153012	-0.053529	0.554716	0.580455	0.284329	0.282202	-0.087463	-0.530985	0.782666	0.334984	0.355265	0.234465	0.297762	0.554102
YIL146C	0.564841	0.482816	0.243926	0.415037	1.366782	0.113211	0.00E+00	0.00E+00	0.00E+00	0.00E+00	0.00E+00	0.00E+00	0.956521	0.149915	0.343456	0.00E+00	0.00E+00	0.00E+00	-1.146841	1.037475	1.415037	0.00E+00	0.00E+00	0.00E+00	0.00E+00	0.00E+00	0.00E+00	0.00E+00	0.00E+00	0.00E+00	0.00E+00	0.00E+00	0.00E+00	0.00E+00	0.00E+00	0.00E+00	0.00E+00	0.00E+00	0.798366	-0.061401	0	0.00E+00	0.00E+00	0.00E+00
YGL261C	0.04617	0.060235	0.216079	0.561017	0.683143	-0.243406	0.835529	0.480555	0.402654	0.594181	0.144222	0.382761	0.045166	-0.266393	0.039171	-0.494558	0.316672	-0.446647	-0.459432	0.19348	0.708951	0.051447	0.431157	0.692457	0.33985	0.463749	0.103623	0.867362	0.859719	1.64075	-0.078533	-0.117184	-0.177918	0.548899	-0.27138	-0.141853	0.974005	0.041288	0.090974	0.356694	-0.06454	0.577143	0.594744	0.246161
YJR086W	0.422306	0.255779	0.285515	0.18786	0.569366	0.524058	0.682184	0.634773	0.423564	0.099133	0.496426	0.332144	-0.119299	0.373525	0.164631	0.010196	-0.325875	-0.232103	-0.145093	0.425646	0.373124	-0.054448	0.171801	0.401065	0.56298	0.729595	0.846326	0.29724	0.468553	0.769152	-0.258312	0.009737	0.462106	3.94E-04	-0.481799	-0.003375	0.459015	-0.176119	0.303781	0.373289	0.411725	0.435386	0.426382	0.483126
YBR110W	0.044566	0.484386	0.463776	0.709704	0.443919	0.655138	0.321928	-0.220716	-0.115189	0.136204	-0.084213	0.544006	0.106643	0.565769	0.765185	-0.120031	0.101283	-0.350057	-0.460974	0.239338	-0.138197	0.518348	-0.053581	0.302078	0.196932	0.312826	0.544856	0.482782	0.589912	1.489204	0.363719	0.594217	0.270897	0.838123	-0.771306	0.224706	0.569649	0.412126	0.374066	0.026152	0.175572	0.712074	0.822213	0.838081
YDL160C-A	0.221027	0.178037	0.507342	-0.005107	0.219091	-0.039126	0.115574	-0.139865	0.063175	-0.273923	0.054243	0.605499	-0.190822	0.16665	-0.0323	-0.638734	-0.23374	-0.279382	-0.102515	0.212629	0.293583	0.719229	0.416243	0.705754	0.880931	0.457303	0.263794	0.878536	0.165361	0.222948	0.301381	0.427682	0.328911	-0.21024	0.881891	0.396422	0.318176	-0.052123	-0.481791	0.150363	0.24888	0.266646	0.247218	0.137037
YDL227C	0.457583	0.924593	0.493539	0.127112	0.184608	-0.312189	-0.063425	0.292121	0.034842	-0.08593	0.574694	0.126054	-0.31259	1.142019	0.20482	-0.481652	0.489925	0.235911	0.578507	1	1.192349	0.257798	0.570832	0.742964	0.584963	-0.038474	0.365492	-0.418751	0.44904	1.059706	0.757938	0.669043	1.041664	0.658109	1.087915	-0.2862	0.131024	0.00806	0.550522	0.285216	0.408343	-0.034765	0.10721	0.152003
YDL230W	0.50515	0.193036	0.053439	0.223096	0.383939	0.79266	-0.078512	0.128873	-0.191831	-0.055014	0.133267	-0.371718	-0.358837	0.242011	0.81567	-0.20519	-0.360176	0.20738	0.120294	0.360342	0.290079	0.171611	0.08211	0.325119	0.068555	0.364572	0.607843	0.575665	-0.113692	0.058376	0.369606	0.275418	0.255014	0.261381	0.308747	-0.04858	-0.13854	0.126724	0.162912	0.011271	0.302232	0.293092	0.257443	0.205289
YDL202W	0.773229	1.203092	0.514573	0.601522	0.64928	0.580077	0.089917	0.3051	0.262258	0.300543	0.149508	0.298926	-0.944858	0.612339	1.974005	-0.31424	0.171976	-0.058894	0.523295	0.721536	0.644905	0.350687	-0.003325	0.359843	0.596734	0.420468	0.636432	0.038943	-0.071533	0.149218	0.358982	0.297309	0.26046	0.104297	0.468532	0.214786	0.137772	0.18716	0.813691	0.487198	0.413758	0.266998	0.500404	0.231705
YPR188C	0.267696	0.257158	0.770518	0.021374	0.952694	0.7176	0.00E+00	0.00E+00	0.00E+00	0.00E+00	0.00E+00	0.00E+00	-0.900464	0.381679	1.157952	0.509014	1.093109	1.584963	0.923379	0.478047	0.415037	1	0.97728	0.561879	0.00E+00	0.00E+00	0.00E+00	0.00E+00	0.00E+00	0.00E+00	0.00E+00	0.00E+00	0.00E+00	0.00E+00	0.00E+00	-0.125531	0	-0.612977	0.203533	0.584963	0.445411	0.5025	-0.289507	0.415037
YIL060W	0.540133	0.321262	0.377474	0.303809	0.505133	0.46293	0.155488	0.367039	0.336856	0.917337	0.233628	0.732159	-0.200862	0.130502	0.355924	0.590308	0.411706	0.386867	0.802711	0.684322	0.523562	0.619537	0.303475	0.236973	0.388479	0.719264	0.982152	0.413327	-0.301656	0.082699	0.588397	0.708813	0.565063	0.395532	0.354901	0.095941	0.237889	0.151338	0.349548	0.444073	0.296435	0.254479	0.231542	0.191141
YBR201W	-0.168081	-0.092029	0.031796	-0.187331	0.022631	-0.379589	-0.296457	-0.183625	-0.19866	0.293196	0.096986	0	-0.221253	0.430435	0.485427	-0.1105	0.22033	0.816894	0.8029	0.966833	0.665977	0.752257	0.179979	0.221299	0.714865	0.621005	0.736267	0.640004	0.894104	0.705015	0.279908	0.613674	0.292393	1.10877	0.856276	0.229758	0.160962	0.327229	0.58925	0.734358	0.574743	-0.074001	0.067413	0.198818
YMR132C	0.478463	0.702614	0.12059	0.625604	0.061839	0.208846	-0.252542	-0.318302	-0.277853	0.476215	-0.106539	0.791963	-1.318405	-0.178803	0.330973	0.016727	0.324494	0.770518	0.845277	1.114512	1.167678	0.442623	0.517399	0.885784	0.79242	0.712761	1.185583	0.943569	0.718528	0.536187	-0.207595	-0.061729	-0.206451	0.767733	0.736841	0.168123	-0.032421	0.070636	0.412495	0.58316	0.457207	0.497778	0.587043	-0.0447
YDR125C	0.264999	0.62435	0.461423	-0.035979	-0.169127	0.183963	-0.473454	-0.119695	-0.19197	-0.013396	0.15229	0.165737	-0.756804	0.399465	0.22129	0.21479	0.361944	0.20986	0.611581	0.574236	0.403442	0.518422	0.498602	0.474819	0.729276	0.07321	0.69975	-0.096962	0.394279	0.281359	0.243472	0.327745	0.230837	0.076571	0.628135	0.609075	0.733177	0	0.537151	0.516656	0.600303	0.375509	-0.012674	0.255257
YMR269W	0.285091	0.269544	0.452032	-0.211195	-0.096821	0.028499	0.114643	0.225745	0.102238	0.328054	0.230613	0.10046	-0.93499	0.36592	0.070821	0.478302	0.102999	-0.027286	0.712718	0.573249	0.773558	0.250347	0.798457	0.864236	0.493694	0.24591	0.808904	0.477159	0.601241	0.424445	0.544942	0.537064	0.458501	0.402736	0.12017	0.533938	0.21818	0.630766	-0.102957	0.223626	-0.103978	0.261046	0.329124	0.266729
YER010C	0.32752	0.389373	0.261265	0.116253	0.192645	0.129283	-0.113956	0	-0.291554	-0.166526	-0.09271	0.179409	0.662228	0.498647	0.500646	-0.008363	-0.281868	0.217963	0.694126	0.70284	1.33103	0.185831	0.476163	0.194087	0.726166	0.738975	0.546652	0.333737	0.654109	-0.17287	0.721185	0.207292	0.403897	0.320274	1.104284	0.136635	0.813149	0.145339	0.665435	0.898608	0.557252	0.416691	0.403202	0.52812
YGR243W	0.294331	0.425844	-0.054334	0.174652	0.268663	0.136462	0.47178	0.238978	0.177668	0.56976	0.51752	0.651478	-0.36947	-0.045471	-0.279123	-0.384406	0.135842	-0.316542	0.710094	0.614193	0.695629	0.331495	0.234068	0.582544	0.246099	0.040237	0.663404	0.411101	0.757674	-0.084127	0.228819	0.228269	0.186126	1.030768	0.688586	0.118644	-0.176534	0.291871	0.381871	0.554779	0.164204	0.602765	0.578396	0.444563
YAL009W	0.191048	0.043943	0.083313	0.372059	0.462589	0.616671	-0.158746	0.157083	0.121647	0.319191	0.35012	0.466749	-0.247121	0.212371	0.064379	-0.330149	0.339169	-0.639161	0	-0.061287	0.427421	0.11211	0.227284	0.489038	0.264992	0.517772	0.701581	0.327445	0.025453	0.482277	0.07698	0.118941	0.489436	0.681872	0.460867	0.288176	0.03646	0.182795	0.048523	-0.267878	-0.030697	0.191124	0.529666	0.405553
YPL123C	0.175087	0.115776	0.205161	0.074605	0.261607	0.12521	0.227636	0.238533	0.261078	-0.031161	-0.141661	-0.070533	-0.385654	0.408253	0.454566	-0.723638	0.193942	-0.629568	0.255527	-0.045024	0.373754	0.513933	0.625255	0.210002	0.525398	0.300267	0.590192	1.126532	0.741824	0.623216	0.482782	0.42414	0.831193	0.106319	0.606257	-0.14257	0.127875	0.198933	-0.120495	-0.490864	-0.35962	0.127917	-0.042187	0.065676
YDR419W	0.29312	0.284881	-0.072604	0.307055	0.045229	0.150448	0.010807	0.231006	0.01071	-0.031407	0.094241	0.170421	-0.322403	0.601357	0.254622	-0.375354	-1.050167	-0.754888	0.61414	0.557416	0.484717	0.128515	0.29956	0.132607	0.351727	0.305433	0.499421	0.423559	0.546115	0.96173	0.318154	0.445969	0.20699	0.009706	0.371927	-0.270423	-0.07024	-0.202455	-0.131912	-0.101334	-0.097368	0.140178	0.127145	0.056478
YIL061C	0.24865	0.364852	0.127875	0.368937	0.259855	0.316797	-0.084064	0.038285	-0.00837	0.40715	0.057171	0.029308	-0.117039	0.281264	-0.336397	-0.497377	-0.327805	-0.548932	0.312752	0.686223	0.569555	-0.059095	0.069664	0.198189	-0.034859	-0.030057	0.129748	0.381497	0.404516	0.413351	0.214326	0.482462	0.219523	0.254379	0.324844	-0.088522	0.185248	-0.158911	0.287966	0.063565	0.023246	0.170791	0.209662	0.289886
YIR036C	0.35031	0.23078	0.265421	0.239291	0.067445	0.180196	0.405906	-0.403603	-0.554246	0	0.239266	-0.010196	-0.216875	0.830967	0.349646	-1.041552	-0.330571	-1.504569	0.377918	0.38677	0.396659	0.183046	-0.303392	0.052787	0.264684	0.369234	0.355036	0.983213	0.359896	0.847181	0.237517	0.384986	0.524125	0.473286	-0.043111	0.241731	0.565752	0.187746	0.509788	0.58316	0.223833	0.337235	0.47671	0.474318
YHL022C	0.121092	0.107384	0.141503	0.328728	0.505891	0.208108	-0.20826	-0.049148	-0.145995	0.131245	0.061619	0.309328	-0.333424	-0.850253	-0.559427	0.131099	0.014536	-0.152003	-0.437639	0.078474	0.487187	0.650622	0.544117	0.641825	1.086936	0.760617	1.039408	0.945552	0.417557	-0.093936	0.822796	1.026851	0.894507	0.661534	0.84304	0.092118	0.31305	0.727628	0.699629	0.207292	0.427171	0.191015	0.23967	0.37262
YDR091C	0.310929	-0.074768	0.224494	0.346829	0.32816	0.295056	-0.224081	0.246296	-0.099121	0.201	-0.043721	-0.070389	0.072821	-0.562344	-0.447459	-0.644447	-0.350815	-0.408085	0.467505	0.035692	0.486895	0.373217	0.117591	0.307477	0.576441	0.299846	0.395515	0.302134	0.549773	0.814209	0.678698	0.656909	0.649142	0.561282	0.6868	-0.134377	0.029816	0.113548	0.281708	0.283048	0.094081	0.144046	-0.208378	-0.024074
YBL026W	-0.108934	0.077168	0.029444	0.47266	0.388943	0.390084	0	-0.597241	-0.117836	-0.286881	-0.460361	0.018737	-0.321928	-0.957565	0.094859	-0.593841	-0.621818	-0.97699	0.464668	0.2511	0.921326	0.084269	-0.284506	-0.01606	0.532631	0.630912	0.391112	0.427953	1.212097	0.477098	0.57782	0.633367	0.296882	1.47134	0.55834	0.478302	0.402098	0.104697	0.584963	0.452032	0.694655	0.227268	0.211181	0.477649
YJR085C	0.163499	-0.126448	0.111508	0.083523	0.242857	0.113211	0.049469	0.524159	0.347313	-0.012824	0.397964	1.032631	0.513261	-0.458365	0.936575	-0.704544	-0.161751	-0.724635	-0.17603	0.124179	0.939246	0.345597	0.312213	0.603699	0.579508	0.866073	1.158939	0.669109	0.464763	1.058364	1.227667	0.568089	0.533432	0.133861	0.489403	0.558628	0.544321	1.321928	0.524421	0.454115	0.47961	0.499987	0.404066	0.275313
YNL211C	0.533035	0.588369	0.836501	0	0.196397	-0.331621	0.221614	0.208207	-0.055377	0.173719	0.181447	0.143195	0.580983	-0.365517	-0.298967	-0.165059	0.468387	-0.909092	1.007736	0.095578	0.523035	0.881164	0.714042	1.016874	0.704082	0.094912	1.262015	1.149975	1.563901	0.667425	0.007268	0.197446	0.4441	0.00E+00	0.00E+00	-0.024522	1.162271	0.263034	0.314873	-0.177396	0.627191	0.773408	0.205319	0.457682
YHR100C	0.501431	0.483933	0.525344	0.210307	-0.10276	0.353879	-0.078577	0.093851	0.288025	-0.315904	0.193681	-0.180154	0.333508	-0.150417	-0.91481	-0.147918	-0.420843	-0.652439	0.017278	0.52301	0.443724	0.193823	0.409113	0.241008	0.927162	0.635874	0.33828	0.87709	0.700783	0.60248	0.230065	0.215877	0.27163	0.009706	0.156066	0.570607	0.270648	0.53307	0.315723	0.101538	0.264	0.571269	0.75992	0.353637
YOL012C	0.411399	0.506682	0.638796	0.244338	0.172364	-0.179225	0.296649	0.108797	0.424102	0.192645	0.507187	0.250696	0.209923	-0.065983	-0.096463	-0.884523	-0.007055	-1.370268	0.254967	0.053771	0.584963	0.039528	0.247928	-0.073135	0.467739	0.62188	0.920327	0.612143	1.345531	0.481929	0.562595	0.824428	0.750193	0.371805	0.199632	0.768053	-0.226004	0.118877	0.160823	-0.643515	0.386581	0.1643	0.521609	0.365367
YPL124W	0.235216	0.269348	0.28614	-0.196589	-0.318909	-0.293264	0.484218	0.081196	0.457682	0.154886	0.171395	0.218424	0.172181	-0.761672	-0.337249	-0.409113	-0.31958	-0.709897	0.312352	0.09148	0.731065	0.033337	-0.13847	-0.047177	0.506148	0.463947	0.317277	0.542077	0.779779	0.273398	0.458821	0.23863	0.575548	0.343925	-0.107241	0.745875	0.524842	0.56544	-0.007841	0.325095	0.452336	-0.009131	0.224966	0.138303
YPR007C	0.512136	0.486753	0.31471	0.0755	-0.032034	-0.031849	0.535297	0.701642	0.624192	0.13493	-0.153998	-0.426853	0.923232	0.221187	0.046769	-0.245411	-0.286982	-0.351472	-0.003985	0.287251	0.491264	0.323838	0.154409	0.227995	0.56052	0.712902	0.313417	1.15046	0.832106	0.659871	0.626796	0.4244	0.403823	0.454907	0.817761	0.237751	0.241545	0.253064	0.532795	0.472305	0.409478	0.390262	0.236905	0.338099
YGL191W	0.448912	0.388565	0.20346	0.261387	0.419262	0.392785	-0.387661	-0.034216	-0.297452	0.340409	0.345194	0.435984	0.961526	0	0.137504	-0.385654	-0.235464	-0.35962	0.200366	0.151142	0.608809	0.538186	0.60585	0.975443	1.032915	1.386118	1.51134	0.356144	0.633791	0.822357	0.314192	0.43664	0.369503	-0.270402	-0.234962	0.771221	0.392317	0.096548	0.199179	0.206182	-0.034488	0.456799	0.545703	0.225198
YBR242W	0.303676	0.122936	0.278885	0.30516	0.609253	0.539304	0.328512	0.04095	-0.059104	0.799169	0.6833	0.355366	-0.198329	-0.371559	0.380074	-0.023587	0.869744	-0.417697	-0.007978	0.694824	0.582519	0.144023	0.129056	0.068279	0.404682	0.657894	0.776745	0.639232	0.420399	0.863264	0.523895	0.540863	0.455649	-0.02368	0.190014	0.138257	0.889718	-0.007178	0.601364	0.496426	0.577942	0.518542	0.379367	0.276296
YHR029C	0.084237	0.009554	-0.083722	0.570696	0.547758	0.515779	0.373513	0.394078	0.497906	0.33331	0.158632	0.408027	-0.691271	-0.058047	0.306427	-0.523704	-0.529549	-0.405328	0.199309	0.305781	0.40804	0.732336	0.261232	-0.027481	0.773914	0.484532	0.489297	0.15046	0.568568	0.659217	0.253286	0.28235	0.367963	-0.076148	0.27558	0.138855	0.24591	0.656896	-0.091064	0.051399	-0.27711	0.383441	0.218788	0.284677
YMR299C	0.819428	0.415037	0	0.167905	0.366782	0.255689	0.279926	0.14618	0.382313	-0.098365	0.064706	0.248115	0.172181	0.209453	0.192645	-1.147458	-0.644416	-0.035275	0.468149	0.52625	0.663893	0.269348	0.210767	0.221214	0.580799	0.517915	0.868695	0.156969	0.296241	-0.159677	-0.076962	0.160465	0.13946	-0.117131	0.364577	0.082149	0.045003	-0.064609	0.84687	0.579848	0.591944	0.331495	0.191048	0.175306
YER106W	0.1682	0.087057	0.060047	0.363606	0.269712	0.057195	0.366826	0.383477	0.313356	0.374396	0.148811	0.242331	0.429744	0.621368	0.830075	-0.319151	-0.151377	-0.209048	-0.177396	0.071765	0.80674	0.214125	0.500312	0.41055	0.127513	-0.25849	0.306062	0.418349	0.785261	0.462751	0.573289	0.222392	0.472517	0.216323	0.359939	0.125	0.200103	-0.292641	-0.008562	0.207325	0.209889	0.320668	0.194322	0.059624
YGR102C	0.419154	-0.003514	0.371969	-0.386609	-0.156827	-0.183005	0.43477	0.5764	0.706373	0.945234	-0.038959	0.091675	0.746117	0.262297	0.150417	-0.709897	-0.1582	-0.909528	0.51089	0.479719	0.847422	0.663587	0.162271	0.627853	0.858741	0.528176	0.351187	0.2824	0.021565	-0.522271	0.468598	0.559725	0.678438	0.519054	0.866124	0.402098	0.084711	0.181414	0.126141	0.592209	0.501692	0.459769	0.834825	0.658839
YDR322W	-0.12063	0.042505	0.155069	0.338169	0.390414	0.685455	-0.970984	-0.560796	-0.451837	-0.086776	0.189478	0.158148	0.330221	0.504544	1.22764	-0.399683	-0.146042	0.291105	0.635086	1.047306	1.265345	0.493257	0.702678	1.007232	0.318302	0.237768	0.640168	0.649967	0.94538	0.463711	0.415037	0.308901	0.654276	-0.02368	-0.285185	0.407835	0.046794	-0.300705	0.383527	0.531805	0.228146	0.300468	0.339158	0.087185
YIL023C	-0.246438	-0.276265	-0.244887	0.038135	-0.621839	-0.590544	-0.197383	-0.456685	-0.6751	0.587452	0.137037	0.005256	-0.032716	-0.21864	-0.782128	0.040435	0.611824	0.30465	0.438016	0.294649	0.171648	0.708396	0.769387	0.510756	0.63204	0.591403	0.695145	0.235513	0.622546	0.949049	0.391709	0.612496	0.596219	0.132647	0.688819	0.121609	0.429865	-0.008105	0.282693	0.317311	-0.012786	-0.19887	-0.130584	-0.163801
YBR200W	-0.004785	0.020684	0.245112	-0.476438	0.109299	-0.097434	-0.037968	-0.438496	-0.222392	0.129283	-0.38109	-0.510615	1.416565	-0.159199	-0.14439	-0.219999	0.401057	0.399217	0.337035	0.665857	0.365757	0.646868	0.716574	0.383959	0.790027	0.857824	0.940712	0.773584	1.087463	0.644643	0.83239	0.415037	0.649893	0.533268	0.399806	-0.504792	-0.013338	0.488961	-0.063953	0.232752	-0.019211	-0.184425	-0.049388	0.238939
YDR315C-2	-0.004104	-0.00916	-0.01733	0.103623	0.013762	-0.051995	-0.401363	-0.04256	-0.477159	-0.368387	-0.273254	-0.284251	0.180183	-0.596504	-1.009984	-0.139064	-0.068455	-0.042366	0.418123	0.386811	0.577185	0.489347	0.68708	0.268935	0.329462	0.886618	0.826836	1.01361	0.854013	0.267522	0.475792	0.629085	0.419017	-0.341201	0.019241	0.15997	-0.011809	0.1997	0.280433	-0.382003	-0.314873	0.47122	0.169438	0.25486
YML023C	0.35031	-0.131438	0.089084	0.129404	0.375039	-0.062827	0.220818	0.174774	0.270452	-0.151244	0.123735	0.576789	-0.16273	-0.476438	-0.8164	-0.151365	0.417991	0.27203	0.156814	0.660584	0.561246	0.24571	0.809984	0.34504	0.675295	0.52301	0.178829	0.778209	-0.306978	0.469135	0.428405	0.523483	0.581808	-0.018142	0.364872	0.147342	-0.297452	0.337203	-0.051024	-0.398164	-0.165203	0.214275	0.072553	0.346176
YDR113C	-0.196629	-0.407071	-0.311586	0.012491	-0.376749	-0.111893	0.356319	0.438476	0.613366	-0.073249	-0.386008	0.343732	0.307324	-0.695386	-0.766636	1.203059	1.351165	1.685014	0.708044	0.14901	0.350757	0.537999	0.183287	0.512734	0.511422	0.122683	0.84405	1.15249	0.914589	0.967311	1.045845	1.021021	0.946585	0.511894	0.518201	0.442084	-0.655172	0.160177	0.244804	-0.049675	-0.020406	0.301234	-0.062977	0.1731
YOL024W	0.263034	0.375509	0.117184	0.536053	0.347923	0.120952	0.597965	0.544534	0.5837	0.232259	0.726624	-0.133413	0.026232	-0.721813	-1.084889	0.251375	0.184863	0.952303	0.115477	0.703225	0.300174	0.131052	0.296856	0.577122	0.40842	0.844498	1.096925	1.266124	0.864095	1.082347	1.012039	0.75869	0.955109	0.9536	0.694005	0.072851	-0.033294	0.191096	-0.159308	-0.053867	-0.443348	0.411678	0.291682	0.207941
YGL006W-A	0.379555	0.652077	0.563079	0.507604	-0.141176	1.327805	1.052949	0.518031	0.412195	0.257798	-0.256908	1.21864	0.522777	1.15078	1.290677	0.947533	0.529253	0.14505	0.626542	0.989946	1.352516	1.845277	1.137504	0.415037	0.32577	0.232661	0.255257	1.241008	-0.164387	0.2205	0.184425	0.354143	1.533247	0.00E+00	0.00E+00	1.209453	1.190943	-0.596644	-0.085391	-0.50564	-0.604071	-0.09163	0.415037	0.50696
YLR012C	0.144658	-0.077862	0.131024	0.098778	0.454634	0.243512	0.066618	0.132939	0.239146	0.090765	-0.205845	0.280495	0.252981	1.105505	0.613063	0.212994	0.326429	-0.059172	0.609794	0.577507	0.091024	-0.195301	0.131584	0.171583	0.707819	-0.108312	0.36257	0.156969	0.054966	0.209383	0.262063	0.271729	0.271198	-0.131504	0.266877	0.510738	-0.123853	-0.032355	0.068078	0.42344	0.37327	0.129008	0	0.605934
YMR272W-B	0.174774	0.536868	0.462791	0.204014	0.27684	0.239188	0.858483	0.302927	1.130704	-0.340289	0.190398	0.222392	-0.423808	1.749192	0.760617	0.363638	-0.174029	-0.4267	0.344216	0.407806	0.774287	0.144046	-0.083416	0.635003	0.839306	0.440089	0.853958	-0.358454	0.459432	-0.049753	0.597979	-0.034014	0.025706	0.519806	0.795735	0.415037	-0.063194	0.10758	0.127953	0.985716	0.458854	0.249978	-0.082462	0.808859
YKL186C	0.072879	-0.024316	0.550946	0.20854	0.516321	0.426453	0.166249	0.35647	0.324937	-0.279245	0.059196	0.313713	0.243593	0.728698	0.876661	0.252433	0.06413	-0.344759	-0.267047	0.233633	-0.526899	1.271932	0.340119	0.340828	0.640979	0.265482	0.580624	0.047917	0.204673	0.187131	0.045804	0.404842	0.030916	-0.476192	-0.455804	0.142899	0	0.549935	-0.046418	-0.012141	0.447099	0.535524	0.652077	0.441705
YKL026C	0.29894	0.212304	0.228054	0.173786	0.45295	0.443106	0.282867	0.346431	0.268105	0.313158	0.103875	0.449307	0.639881	0.613133	0.624997	-0.259867	0.184918	-0.388739	-0.229026	-0.158031	-0.417831	0.826149	0.477128	0.270213	0.481284	0.547201	0.781192	0.333737	0.569819	0.237039	0.37262	-0.258669	0.263812	0.486832	-0.091474	0.361379	0.379367	0.912052	0.080854	0.008105	-0.067611	0.217381	0.18303	0.2752
YAL068C	0.19326	0.029401	0.563267	0.211055	0.227308	0.126912	0.479505	0.138706	0.157541	0.295985	-0.035624	0.207805	0.965567	0.587805	0.255346	-0.217152	0.168929	0.141631	0.260123	0.257347	0.761213	0.611702	0.735221	0.297787	0.692008	0.686119	0.645383	0.589594	-0.018761	-0.085354	0.112592	-0.131024	-0.014075	-0.313187	-0.005361	0.24871	0.415964	0.914798	0.143432	-0.465867	0.083523	0.28463	0.358082	0.239504
YNL111C	0.088356	0.31719	0.189105	0.084064	-0.100029	0.118855	1.222241	1.228634	1.190943	0.454764	0.450166	0.304006	1.143863	1.500074	0.581141	-0.756986	-0.747099	-0.172246	0.756331	0.496862	0.427324	0.392511	-0.028569	-0.043943	0.358219	0.52937	0.696808	0.146221	0.334695	0.598312	0.140434	0.129283	-0.049188	-0.164248	-0.319743	0.688056	0.021374	0.187039	0.343191	-0.015597	0.358454	0.414078	0.270089	0.125531
YOR081C	0.307899	0.368829	0.372253	0.602996	0.123989	0.246588	0.594645	1.045324	0.622115	-0.083832	-0.114993	0.14505	0.535229	1.343606	1.146486	-0.80487	-0.013175	-0.848794	-0.101784	0.058047	0.181656	0.344797	0.170782	0.101468	0.510271	0.918942	0.475085	0.294792	-0.144979	0.641416	-0.140178	0.047829	-0.065963	-0.184961	0.27558	0.932255	-0.295287	0.413814	0.631133	0.444204	0.644238	0.228146	0.432363	0.426009
YDR328C	0.214912	0.100556	0.106915	0.165851	0.162829	0.374066	0.768166	0.790952	0.820499	0.161544	0.235306	-0.056478	1.254939	1.484604	1.223194	-0.316087	0.450084	-0.066525	0.444785	0.35852	0.604167	0.156521	0.894883	0.990653	0.558468	0.858183	0.700014	0.935522	0.942969	0.18136	-0.590961	-1.200078	-0.804365	0.996002	0.309312	0.697907	0.156359	0.348179	-0.046418	-0.203931	0.049631	0.307362	0.227133	0.298687
YLR316C	0.048759	0.257891	0.139217	-0.3926	-0.475242	-0.197511	-0.890928	-1.329501	-0.907806	0.087086	-0.023459	-0.392876	2.487058	2.628507	2.699852	4.002626	4.245684	4.102167	0.600127	0.706408	0.422053	0.428094	1.058245	0.283673	2.439271	2.425169	2.587797	0.228193	-0.182739	0.062888	1.275376	1.375404	1.349992	-0.001654	-0.152735	0.107838	-0.256637	-0.308122	0.171136	-0.106406	0.102831	0.191713	0.116379	-0.038474
YGL012W	-0.047306	0.260063	-0.182864	0.050626	0.077405	1.5025	0.91427	0.623437	1.041027	-0.36257	-1.280108	-1.371969	3.634206	1.327431	1.883807	0.838845	0.364997	0.957772	1.169094	1.199426	1.471143	0.402759	0.350687	0.126316	0.752749	0.584963	1.027783	1.679427	0.995648	1.214809	0.00E+00	0.00E+00	0.00E+00	-0.039622	-1.040767	-0.127235	0.938599	-0.613817	-0.22039	-0.624032	-0.148099	0.130256	0.132894	0.316857
YOR122C	-0.224966	-0.142604	-0.277295	-0.314733	-0.336428	-0.379589	0.99719	1.225753	0.932185	0.167008	0.793549	0.337663	1.935379	1.532825	1.856547	0.249978	0.268887	-0.167727	-0.393145	-0.114993	-0.233543	0.202629	0.209453	0.037233	0.729176	0.733826	0.813379	1.254138	1.417062	0.642501	0.958973	0.522271	0.477913	1.643744	1.109395	0.408343	-0.113956	-0.111317	-0.248535	0.300395	0.412016	-0.35435	-0.350647	-0.351074
YDR120C	-0.186596	0.047653	-0.274175	-0.344446	-0.374396	-0.276265	0.731612	1.021204	0.842644	-0.114993	-0.337538	-0.498251	0.687616	0.259918	0.038135	-0.128515	0.106352	0.506185	0.821271	1.017671	0.918502	0.192645	0.033423	0.166133	1.194796	1.34808	1.204669	-0.042125	0.178337	0.516699	0.824246	0.953206	0.842644	1.003801	0.866124	-0.780802	-0.08153	-0.494765	0.134542	0.33361	0.207941	-0.046845	-0.148963	-0.099835
YER183C	0.237039	-0.090198	0.261441	0.155327	0.141929	0.337153	0.017435	-0.321928	0.18025	-0.414086	0.329082	-0.045483	0.480972	1.350133	2.267322	1.051347	0.906133	0.959028	0.166217	0.458539	0.150363	0.639445	0.834836	0.664816	1.197165	0.832971	-0.732378	1.129704	0.83583	1.361739	0.553473	0.325966	0.668324	0.912123	0.410241	0.650971	-0.337141	0.318909	-0.07185	0.236761	1.040107	0.620445	0.411725	0.452388
YER011W	0.056268	0.27432	0.469914	-0.403163	-0.202817	0.144817	1.370654	0.931231	1.298936	0.081098	0.860515	0.057783	1.554102	1.936806	2.008028	0.547033	0.763702	0.040332	0.921488	0.825812	0.824633	0.944015	0.017659	0.574621	0.476149	0.628031	-0.661831	1.382857	1.024946	0.798366	-0.442005	-0.245577	-0.315502	-0.373623	-0.005361	0.462583	0.076351	0.413315	0.776359	0.923184	1.114201	0.201634	0.377918	0.120714
YFR032C-B	-0.652077	-1.369234	-1.415037	0.516791	0.359542	0.113211	1.460448	0.932886	1.970456	-0.78309	2.832446	0.208587	0.00E+00	0.00E+00	0.00E+00	1.155278	1.628031	0.508464	2.136502	1.722936	1.92107	3.116976	0.642237	1.297266	1.22542	0.53172	-0.697073	1.939627	0.312278	2.141356	0.338983	0.774658	0.714439	1.682844	1.380697	0.739937	0.375867	1.338585	0.731511	1.696384	2.448358	1.408806	1.015267	0.782409
YJR118C	-0.021641	0.081196	-0.003472	0.489338	0.384062	0.471752	1.424152	1.331543	1.437952	-0.133387	-0.180824	-0.278661	0.501565	1.07902	1.450166	-0.23543	0.215978	-0.100227	0.490986	0.176589	0.531156	0.321928	0.950756	0.049244	1.68464	1.658395	1.935656	1.162173	1.783791	0.426009	1.298142	1.460084	1.33025	0.989248	1.328858	0.298198	1.009338	0.071866	0.236175	0.094496	-0.089084	0.398194	0.173149	0.156119
YGR202C	-0.034108	0.050405	-0.154416	0.169925	0.200299	0.159199	0.788496	0.576668	1.053711	-0.990219	0.330473	-0.109973	0.744482	0.848722	0.666576	1.098224	0.393958	0.946758	-0.040872	0.823749	0.174396	0.479352	0.173868	0.863064	1.295798	1.168038	0.456065	0.355716	0.608702	2.788496	0.982442	0.857042	0.75336	0.785655	1.391344	0.130787	-0.312939	0.264972	-0.321928	-0.066089	-0.200697	0.176427	0.292181	0.273923
YPR174C	0.265524	-0.095027	-0.152003	0.136605	0.398951	0.514573	1.017452	0.647567	0.93349	0.210645	0.413502	-0.220266	0.074809	0.455679	0.514573	0.820021	1.210634	0.805812	1.062223	1.472488	1.541894	-0.397267	-0.193586	0	0.714305	0.400711	0.425607	1.467899	2.141554	1.998562	1.371132	1.201786	1.32655	1.17163	0.314026	0.265734	0.199309	0.174679	0.589138	0.248821	0.264733	0.116024	0.347351	0.106477
YMR241W	-0.47022	-0.231119	-0.365649	-0.090946	0.126377	-0.152539	3.133911	3.37867	3.331009	0.091534	0.257496	-0.468218	-0.646768	-0.693022	-0.845277	4.621448	4.811946	4.375487	3.616882	3.652425	3.666909	1.131245	0.607299	0.049244	2.606486	2.937822	2.699873	0.403793	1.0447	0.695521	1.162148	1.409724	1.210114	1.33333	1.771487	0.477649	-0.041223	-0.137504	-0.303145	-0.31366	-0.445524	-0.17818	0.085202	-0.042435
YIL090W	-0.020249	-0.329184	0.178874	-0.106539	0.433821	-0.166558	1.004317	1.181354	1.197	-0.648688	0.987422	0.317926	0.438442	0.681246	1.715023	1.530855	1.899586	1.576349	1.603072	2.211659	2.322841	1.202629	0.138425	0.453572	0.560917	0.723093	0.723697	0.82643	-0.358231	0.364664	0.69488	0.445944	0.353637	0.496431	0.752666	0.495587	-0.059413	0.080799	0.054133	0.347333	1.397842	0.376969	0.474909	-0.233672
YIL101C	-0.683526	0	-0.253119	0.450033	-0.265345	0.198226	0.00E+00	0.00E+00	0.00E+00	-0.873088	0.208242	0.064609	0.984652	1.732304	2.931828	1.290818	2.163625	1.802554	1.201234	0.73171	1.618034	0.960472	0.769802	1.060754	1.722466	1.313417	0.31969	0.906891	1.293047	0.991732	0.906178	0.301944	1.914883	0.00E+00	0.00E+00	1.111361	0.415037	1.162553	-0.831602	-0.198546	0.072932	-0.23967	-0.435215	0.038135
YOR255W	0.258899	0.011262	0.187018	0.016902	-0.067218	0.189754	1.036601	1.168308	1.128505	0.128855	0.013984	0.174145	0.93456	0.850208	0.533542	1.275066	0.844082	0.368673	0.682061	0.488607	0.88703	0.104481	0.487957	0.220159	0.244549	0.496717	0.778404	-0.031709	0.407688	0.150753	0.286797	0.508603	0.53016	0.385264	0.460132	0.365076	-0.126952	-0.09001	0.292471	0.261954	0.212638	0.079434	0.089126	0.080234
YOR258W	0.447459	1.652077	0.099536	-0.696608	-0.657112	0.045804	0.00E+00	0.00E+00	0.00E+00	0.00E+00	0.00E+00	0.00E+00	0.00E+00	0.00E+00	0.00E+00	5.555983	5.244961	5.5869	4.287684	4.964135	4.801619	1.268489	0.551015	-0.229482	3.066832	2.613307	2.97034	0.00E+00	0.00E+00	0.00E+00	3.402902	3.28739	3.247928	4.164623	2.743267	0.796467	-0.304855	0.537657	-0.059706	-1.10188	0.610053	0.289507	0.444785	0.125531
YNR023W	0.777608	0.427212	0.30117	-1.253757	-0.895977	-0.805562	2.576925	2.362254	2.07264	-0.838456	-0.36995	-0.374396	2.881638	1.428135	1.849807	4.62809	5.864642	5.096629	4.001408	4.131886	4.406867	0.518467	0.69488	-0.158698	3.152511	3.242603	3.541475	2.880637	3.068604	3.090574	2.617913	2.302063	2.215206	1.942231	1.41785	0.050824	-0.022111	-0.28886	0.075407	0.06114	0.073317	0.03012	0.257036	0.230884
YOL055C	0.339206	0.448461	0.258734	-1.453173	-1.203092	-1.516576	3.559996	3.439112	3.742234	-0.679822	0.016488	-1.204931	2.140815	3.125531	3.210711	5.394546	5.744575	5.750409	4.71246	4.554293	4.939711	1.490986	1.344583	0.966614	3.434072	3.091865	3.093585	3.004267	3.395063	3.484798	1.530968	1.055282	1.423112	3.668198	2.91675	0.441127	-0.061401	1.5115	-0.633572	-0.688641	-0.494765	0.042125	-0.050626	0.021216
YBR279W	0.412738	0.229787	0.330645	-0.869416	-0.905673	-0.67319	3.267078	3.045563	3.112014	-0.458854	-0.601451	-0.345432	2.986273	2.863853	2.621213	5.351179	5.382087	5.515828	4.249134	4.807705	5.283745	1.12597	0.543584	0.948518	3.309553	3.175725	3.303726	2.661525	3.078219	2.946133	2.846512	2.215361	2.056862	2.670178	2.675864	0.117512	0.072961	0.28334	-0.342205	-0.051839	0.18366	0.153936	0.295918	0.36347
YER062C	0.604071	0.468511	0.586723	-2.039198	-2.013859	-1.688216	3.521491	3.416009	3.567767	-0.864669	-0.933716	-0.668995	3.787946	4.440932	4.632814	5.183046	5.590397	5.495427	4.694331	4.78051	5.471751	0.8895	1.0199	0.632447	3.368114	3.657283	3.898803	3.695121	3.697189	3.642345	2.897456	2.875462	2.915358	3.315363	3.330656	0.609949	0.360521	0.299625	-0.395002	-0.382117	-0.254975	0.116672	0.204547	0.227822
YDL136W	0.656698	0.587708	0.309205	-0.517563	-0.009399	-0.268018	3.252012	3.196351	3.439204	0.154247	0.172837	-0.049753	3.131957	3.623344	3.274726	4.862535	4.933742	5.230932	4.402689	4.455879	5.007333	0.512405	0.41889	0.147557	2.348832	2.239417	2.101635	2.301127	2.261434	2.399717	0.991309	0.922379	1.047306	3.061605	2.880268	0.948426	0.292063	0.118916	-0.276758	-0.118284	-0.567808	0.47499	0.560657	0.465123
YDR122W	0.472753	0.536053	0.902703	-0.648738	-0.763394	-1.007736	0.00E+00	0.00E+00	0.00E+00	-0.06413	-0.715023	0.179706	2.360906	4.225778	4.446256	5.144694	4.986476	5.472048	3.930037	4.031586	3.798831	-0.273923	-0.285754	-1.311944	3.110922	3.484867	3.239466	2.266479	3.638705	3.031405	2.78058	2.182739	2.018379	2.706333	2.573342	0.168398	0.744743	-0.535209	-1.625152	-1.188662	-1.527738	-0.280108	-0.327041	-0.219566
YCL031C	0.062156	0.109411	0	-0.809523	-0.895942	-0.872125	1.631979	1.324464	1.502994	-0.885136	-0.704725	-0.742933	1.968973	1.241889	1.42309	4.576497	5.062705	5.017907	3.486267	3.704643	3.883145	-0.036526	0.110424	-0.219313	1.476149	1.251078	1.136725	1.3584	1.516685	1.334588	1.645241	1.283072	1.462343	2.054281	2.191581	-0.073148	-0.195446	0.073406	-0.044761	-0.119768	0.115715	-0.17361	-0.327276	-0.141207
YGL044C	0.931982	1.052467	0.438442	-1.031849	-1.134426	-0.347923	2.547488	1.959923	2.383755	-2.992138	-1.415037	-2.155278	4.719448	3.303571	2.705317	5.018074	5.548168	4.955515	3.722122	4.608118	4.978869	0.199715	0.100763	-0.504368	2.646782	2.501987	2.71915	1.316515	1.182279	1.628342	2.137075	1.836822	2.025535	2.751614	1.363624	-0.026472	-0.055925	-0.47699	-0.688373	-0.827467	-1.013297	-0.387023	-0.205319	-0.531096
YAR002W	-0.126008	-0.013649	-0.054665	-1.270089	-1.479993	0.222392	4.745565	4.545731	4.82358	1	0.292782	-0.211504	5.385668	5.414535	5.321811	4.472602	5.89702	3.515556	3.316146	2.79518	2.366617	0.00E+00	0.00E+00	0.00E+00	2.521537	3.345775	2.173065	0.00E+00	0.00E+00	0.00E+00	0.00E+00	0.00E+00	0.00E+00	1.905237	1.338877	0.591535	1.092259	0.645717	-1.283793	-1.142019	-1.584963	0.485427	0.162271	0.178337
YGR001C	-0.277368	-0.263034	-0.017141	-0.635589	-0.615659	-0.623146	4.725184	4.376444	4.974919	-1.117357	0.232661	-0.90182	4.557072	5.873102	6.491147	4.405992	5.126235	5.137357	2.648738	2.870286	2.802114	2.818887	2.169925	2.193055	3.752419	2.904885	1.167205	3.229887	2.91419	3.164677	3.906891	3.18927	3.212994	2.849527	3.507229	0.596837	0.969303	1	-0.51625	-0.199033	0.202308	0.349584	-0.075101	0.531156
YBL001C	0.152306	0.191843	0.157861	-0.126633	-0.161544	-0.210897	5.010911	4.98058	5.01003	0.434546	0.267812	0.454378	5.708178	6.47995	6.502065	5.609852	6.198492	6.072251	4.283409	4.582509	5.067688	2.850335	3.122319	2.690896	4.664977	4.573263	4.747968	4.03547	4.491274	4.546129	4.386017	4.596731	3.904447	4.72193	4.972855	1.215563	0.994504	0.494264	0.373458	0.009554	0.150825	0.820611	0.648671	0.803994
YOR001W	-0.15953	-0.304366	-0.302563	-0.557482	-1.166358	-1.013547	3.584963	3.774675	3.403516	0.168337	-0.102447	-0.227893	4.595737	5.178815	4.985346	4.226312	4.719869	4.145914	2.81794	2.717936	3.048505	2.270854	3.535275	2.23502	3.883558	3.821553	4.182781	4.069657	3.618579	3.372918	4.124121	3.735405	3.776046	3.457778	3.759209	0.495208	0.731804	0.556108	0.124282	-0.241929	0.120752	-0.061401	-0.009618	-0.026767
YGL001C	-0.220688	-0.067114	0.082961	-0.596935	-0.370112	-0.103093	4.857241	4.963971	4.783499	0.09163	0.014797	0.126264	5.597247	6.013301	5.814133	4.229173	4.852229	3.82903	3.06675	3.141612	3.017487	2.995408	2.470916	2.907648	3.793416	3.580904	3.888544	3.474652	3.953261	3.707738	3.790162	3.588494	3.529821	2.743486	2.866124	0.569138	1.126672	1.045804	-0.807355	-0.251872	-0.525091	0.201048	0.273483	0.092837
YFR001W	0.122336	0.30695	0.022669	-0.11221	-0.033423	-0.228624	4.806153	4.731583	4.770683	-0.544583	-0.250808	-0.207233	5.364975	5.848857	5.741782	4.343264	4.198514	4.676797	3.106285	2.772682	2.90965	2.481936	2.479331	2.260528	3.878494	4.200033	3.90342	3.471173	3.339002	3.197358	2.865458	2.339943	2.45794	2.856089	2.784594	1.020464	0.511364	1.293731	0.008851	-0.204571	-0.345028	0.540319	0.748461	0.567322
YNL001W	-0.227069	-0.191987	-0.187627	-0.622437	-0.06127	-0.514899	4.969508	4.740366	4.689371	0.130332	-0.588042	0.212545	5.653127	5.811233	6.014261	4.397981	4.273352	4.21576	2.543837	2.824238	2.181522	2.419767	3.370323	2.720885	4.065163	4.033764	4.240146	3.372277	3.427952	3.56657	3.434138	3.060442	3.079827	3.410083	3.315109	0.343666	0.577828	0.364688	-0.025435	0.012048	-0.437024	0.600036	0.599462	0.365094
YPL001W	-0.190943	-0.196932	-0.446716	0.078003	-0.085609	-0.365995	4.922409	5.123844	5.124746	0.291655	0.343302	-0.46149	4.836847	6.049677	5.352234	3.228955	3.175391	3.441086	2.893614	2.779713	2.673772	2.498517	2.584963	2.016363	3.152438	3.147542	3.178706	2.912065	3.167025	2.854694	3.706708	3.085576	2.643557	3.803357	3.461893	0.860954	0.893085	1.691247	-0.163681	-0.154612	-0.037638	0.228383	0.436332	0.551836
YPR001W	0.12276	-0.271569	-0.426149	-0.128008	-0.568661	-0.521953	4.873079	4.563429	4.963161	0.506185	1.552541	0.204982	5.079415	5.547133	5.004161	4.241516	4.822462	4.127112	3.078259	2.815348	2.481909	2.197406	3.316474	2.661966	2.593326	2.896992	2.918031	2.701439	3.989401	4.11576	3.635086	3.881284	3.323301	2.754558	4.997368	1.394631	1.389042	1.274622	-0.629018	-0.748938	-0.295456	0.822002	0.402883	0.436571
YFL001W	-0.515765	-0.440573	-0.421216	-1.158065	-1.344446	-1.473252	3.97992	3.868443	3.739996	-3.093109	-1.817136	-3.187627	5.861211	4.223216	4.230584	3.349385	4.467049	3.817849	2.898268	2.535431	2.774216	1.01495	1.007905	0.797895	3.529921	2.892348	2.765711	1.115165	2.085758	2.062061	2.052355	1.363074	1.562191	1.445805	1.203159	-0.198546	-0.070389	-1.134017	-0.370368	0.316122	0.004866	-0.301923	0.022507	-0.028814
YKL001C	-0.427264	-0.296837	-0.392317	-0.809669	-0.915608	-0.775294	3.755295	3.775785	3.52519	-1.704015	-1.944291	-2.342392	4.537042	4.602545	5.097378	3.623573	3.971439	3.841446	2.58594	2.792558	3.10915	1.564785	1.467986	1.860904	4.081739	3.495464	3.245307	0.482782	0.895204	0.707392	1.943119	1.64655	1.439912	2.223413	1.89527	-0.532495	-0.67611	-1.095924	-0.096962	0.338323	-0.026635	0.158827	-0.005736	-0.157541
YJL038C	0.387023	0.584963	0.459432	0.146389	0.164471	0.116253	0.267066	0.22311	0.534268	0.422342	0.451656	0.115005	0.323655	0.48395	0.560179	-0.305345	-0.034352	0.192645	-0.232173	0.523323	0.564231	0.762717	0.508237	0.363143	0.350815	0.582544	0.149315	1.2151	1.129546	0.356508	0.029344	0.272253	-0.088658	0.761581	0.429137	0.249978	-0.484643	0.269805	0.100647	0.252443	0.490683	0.348304	0.434049	0.246356
YAL016C-B	0.289507	0.368331	0.586397	0.199902	0.229112	0.236581	0.052895	-0.045483	-0.257158	-0.410933	0.110035	0.120166	0.811707	0.886343	1.22097	-0.412975	0.64261	-0.372333	0.490034	1.175539	1.4043	0.612852	0.31935	0.587662	0.681924	0.130483	0.092234	1.347061	0.84505	0.78804	0.346768	0.394323	0.300604	0.120405	0.506228	-0.009683	0.148214	-0.35641	-0.135718	-0.173927	0.360794	0.51421	0.400301	0.111683
YML112W	0.9609	0.525398	0.782246	0.171953	0.415037	1.015942	0.00E+00	0.00E+00	0.00E+00	-1.666263	-0.352302	0.825971	0.480538	2.41571	1.626346	0.00E+00	0.00E+00	0.00E+00	1.372809	2.007196	2.762501	0.702319	1.421827	1.584963	1.811555	0.758992	0.821663	2.030078	1.689856	1.742612	1.050626	1	1.572579	1.571336	2.344171	-0.607683	0	0.754888	-0.222392	-0.140863	0.549339	0.122857	0.485427	0.736966
YNL145W	0.299208	-0.004722	0.26518	0.45209	0.16266	0.484094	0.594958	0.58912	0.397542	0.401896	-0.43105	-0.059113	0.170635	0.076006	0.866733	-0.271147	-0.20898	0.040264	0.297214	0.590316	1.163633	0.437793	0.553833	0.456452	0.143836	0.272372	0.156969	0.887525	0.442798	1.035237	0.354617	0.211333	0.486384	0.128065	0.366891	0.265734	0.384392	0.040157	0.51252	-0.009045	0.382423	-0.094157	0.351277	0.273135
YKL160W	0.367341	0.430491	0.331896	-0.108118	-0.114333	0.296718	0.269187	0.297937	0.361598	0.111893	0.427421	0.198904	-0.040988	0.383184	-0.490805	-0.383527	0.045966	0.12956	0.712042	0.613942	1.08092	0.434403	0.641465	0.701776	0.61711	0.434666	0.604173	0.803972	0.297386	0.26039	0.308686	0.581026	0.307714	0.844354	0.224779	0.343232	0.287802	0.030697	0.567143	0.413906	0.330994	0.49173	0.322933	0.200387
YIL020C	0.596046	0.529285	0.722752	0.617126	0.885541	0.569964	0.791053	0.735829	0.9525	-0.084006	0.056066	0.163746	0.408151	-0.003762	0.237797	-0.199412	0.057947	0.271644	0.38807	0.55141	0.568284	0.168067	0.722586	0.714356	0.738628	0.696608	1.010962	1.017922	0.738193	0.101491	0.789162	0.461407	0.341242	0.923852	0.348276	0.442005	0.76876	-0.147923	0.261823	0.374848	0.47178	0.373525	0.274794	0.462052
YIL046W-A	0.906891	0.807355	0.930737	0.656446	0.700668	0.637243	0.405108	0.637024	0.556206	0.403304	0.670985	0.458401	-0.514573	0.543142	-0.039528	-0.160813	-0.148099	-0.128733	0.518694	0.329982	1.012534	0.216121	0.396674	-0.040401	0.735237	0.613124	0.564946	1.046225	0.733872	0.780176	0.291222	0.37317	0.467332	0.688919	0.728228	0.177094	0.299749	0.06723	0.385689	0.353748	0.282228	0.778163	0.751321	0.812013
YAR029W	0.364664	0.623957	0.490498	0.083303	-0.014355	0.179706	-0.207529	0.05197	0.234012	-0.152003	0.305808	0.512062	0.849032	1.10271	1.623031	0.355366	0.337818	0.003593	0.434284	0.44271	1.104796	0.397842	0.436099	0.22556	0.192645	0.51866	0.377805	0.165586	0.118988	0.269888	0.331206	0.393778	0.341242	0.328991	0.536816	0.378855	0.484672	0.90999	0.259387	0.319311	0.52402	0.213404	0.102362	0.04858
YDR383C	0.384945	0.478391	0.423668	0.57197	0.473497	0.082789	0.545473	0.260733	0.814387	-0.354747	0.750841	0.611323	0.129606	1.348777	0.132586	0.906891	0.327242	0.763012	0.497268	0.984529	1.181698	0.867936	0.584963	1.25711	1.044525	0.365196	-0.003926	1.902303	0.492396	1.607365	0.302438	0.526965	0.068387	0.516194	0.146232	0.258068	0.337695	0.336317	-0.044025	0.737934	0.683027	0.203909	0.416565	0.256565
YHR126C	0.347923	0.361358	0.449253	0.472842	0.297836	0.522201	0.243454	0.355829	0.194087	0.73966	0.308657	0.537474	1.17901	0.172639	1.045916	0.012175	0.249565	0.47142	0.171095	0.75112	0.759151	0.59136	0.462557	0.437333	0.280736	0.019431	-0.284173	0.903038	0.455517	0.298991	0.36257	0.482761	0.644744	0.112381	0.312526	0.568892	0.209263	0.511185	0.363033	0.236147	0.096753	0.474819	0.501799	0.448521
YBR072C-A	-0.214125	-0.068089	-0.009984	0.454973	0.567229	0.391021	1.039801	0.572705	0.882246	0.846649	0.161638	0.222392	0.487864	1.313499	0.890771	-0.163853	-0.136321	0.093109	0.660874	0.81119	0.729103	0.305454	-0.342323	0.24972	0.277943	0.667588	0.555519	1.030445	1.440573	1.326207	0.679884	0.589689	0.66074	0.496431	0.429137	0.374578	0.667763	0.340385	-0.159908	0.006854	-0.125531	0.485427	0.821499	0.405369
YDL224C	-0.041284	0.140094	0.215647	0.23644	0.043854	0.361099	0.729863	0.723387	0.541354	0.490326	0.402531	0.18664	0.388946	0.563144	0.790318	0.086745	0.218725	0.149829	0.863547	0.511851	0.823513	0.269158	0.174	0.324738	0.272537	0.564785	0.555636	0.637514	0.693439	0.715948	0.498851	0.455711	0.362403	0.10003	0.4587	0.0939	0.076138	0.147825	-0.100142	0.076149	-0.292565	0.018616	0.039384	-0.054448
YDL241W	0.296877	0.147699	0.142512	0.600754	0.465701	0.769188	0.256866	0.286178	0.094173	0.68565	0.533967	0.558873	-0.303461	0.601603	0.326834	0.129215	0.360104	-0.070906	0.694461	0.528351	0.599375	0.362797	0.113756	0.283219	0.49809	0.6386	0.758964	0.71434	0.513261	0.516824	0.407713	0.521871	0.338673	0.494385	0.731474	0.252877	0.524716	0.467996	0.662337	0.719731	0.441372	0.5469	0.57427	0.585764
YMR197C	0.358454	0.299179	0.403777	0.389668	0.548561	0.397189	0.599696	0.625126	0.592411	0.415671	0.668474	0.492332	0.241153	0.736966	0.755178	0.014827	0.597241	-0.003383	0.391461	0.176157	-0.17095	0.169058	0.394946	0.432111	0.554987	0.515519	0.538121	0.96427	0.857413	0.574354	0.308285	0.21283	0.082036	0.142413	0.643731	0.37404	0.254125	0.054723	0.111804	0.166703	0.326087	0.214809	0.29644	0.59313
YPL225W	0.612548	0.314414	0.742634	1.076554	0.963562	1.178431	1.745147	1.590467	1.83221	0.269187	0.412195	0.493989	1.344095	1.718641	1.057225	0.614168	0.33272	0.056445	0.876097	0.333363	-0.108573	1.032159	0.863498	0.786254	0.673271	0.885086	1.008462	1.045213	1.203284	1.272043	0.985624	1.008486	0.557252	1.25316	1.189473	1.174679	0.78126	0.612412	0.484578	0.377948	0.499411	0.318855	0.712388	0.56174
YBR285W	0.373088	0.251682	0.006342	0.35766	0.437902	0.278443	0.400873	0.754801	0.684282	0.65394	0.645754	0.265838	0.345075	0.458759	0.374396	0.252338	0.107142	0.842361	0.693487	0.49647	0.373744	0.653494	0.621988	0.527892	0.68703	0.743844	0.702164	0.814133	1.293731	1.19127	0.420038	0.659213	0.280495	0.767733	1.073719	0.234465	0.576128	0.03592	0.381748	-0.085448	0.086761	0.708194	0.361266	0.547968
YLR264W	0.504846	0.328054	0.369234	0.941805	0.994607	1.036048	0.691878	0.910851	0.588048	0.871535	0.643418	0.34507	0.051377	0.090064	1.453257	0.17303	0.501775	0.564392	0.917538	0.99284	0.600464	0.923131	0.924222	0.57139	0.79482	1.107002	1.37784	1.636678	1.419539	1.429545	0.875891	1.20482	0.723979	0.445805	0.88474	0.786361	0.787051	0.374927	0.637828	0.69829	0.814444	0.662516	0.856982	0.355428
YPL170W	0.208543	0.470359	0.483862	0.47468	0.30355	0.690106	0.367098	0.469673	0.498333	0.85099	0.330752	0.647618	0.410761	0.815432	0.634117	-0.192003	-0.026038	-0.270089	0.25587	0.511611	0.380238	0.71757	0.428676	0.80571	0.445962	0.363985	0.640586	1.684551	1.032148	1.345181	0.642131	0.343097	0.416585	0.223413	0.165684	0.487878	0.707572	0.190769	0.324064	0.486296	0.582775	0.307752	0.297066	0.128533
YOL135C	0.31528	0.092895	0.417255	0.458864	0.681103	0.450227	0.263669	0.294872	0.33495	0.481533	0.455561	0.509401	0.911944	0.127433	0.374848	0.123853	0.363255	0.19728	0.04891	0.218571	-0.057804	0.515202	0.619676	1.063958	0.507317	0.614608	0.380717	0.918386	0.802338	0.816977	0.683919	0.284977	0.455587	0.384405	0.122899	0.474229	0.437142	0.400538	0.716977	0.464164	0.663774	0.505313	0.53579	0.358959
YGL188C-A	0.895864	0.761061	0.649733	1.015842	1.11079	0.987022	0.473931	0.134391	0.285402	1.010852	1.361391	1.237312	1.104621	0.998471	1.577381	0.041907	-0.182692	-0.264273	0.857087	1.252981	1.587113	0.739055	0.445116	0.676578	0.752562	0.898612	0.854868	1.668379	1.782717	1.606822	0.735533	0.317005	0.476006	1.146245	0.113217	1.1086	0.76275	0.950137	1.580013	1.216553	1.138404	1.15462	1.287019	1.042266
YER179W	0.329064	0.074425	0.50696	0.074001	0.007196	-0.006232	0.893497	0.37324	0.807652	-0.543142	0.62321	0.097024	0.496567	1.028855	1.355659	0.64027	1.066273	1.126692	0.507795	0.857981	0.934598	0.737745	0.919444	1.134301	0.584963	0.434801	-1.02061	0.878536	0.797388	1.131836	0.334919	0.583792	0.713401	-0.033363	0.936778	0.549834	0.225795	0.380391	0.253057	0.524267	0.850059	0.099941	0.136062	0.044007
YPR143W	0.272459	0.158698	0.253975	0.397592	0.463499	0.370368	1.740845	1.306443	1.63616	-0.639531	1.46073	-0.167457	1.786668	2.830719	3.23722	1.286713	2.390234	1.078589	1.444335	1.136419	1.648193	1.802963	0.83289	1.168929	1.19162	0.780883	-1.548893	1.488354	1.025796	1.68401	0.857488	0.784987	0.88922	0.583309	1.058769	0.591194	0.339137	0.378	0.496338	1.054133	1.105493	0.33383	0.625397	0.412975
YDR066C	0.484122	0.575115	0.331451	0.195497	0.188287	0.450313	0.443743	0.66772	0.383588	0.260652	0.091922	0.867061	0.57997	1.054808	1.404092	0.04961	0.804229	0.517607	1.064653	0.878562	1.196673	0.754737	0.459164	0.580503	0.507729	0.909488	0.525039	1.265196	1.012556	1.120294	0.736206	0.603294	0.831825	0.225206	0.286179	1.187045	0.957675	0.628259	0.40679	0.792107	0.203644	0.478834	0.325203	0.594947
YBR131W	0.389212	0.155278	0.157692	0.023749	0.037394	0.163863	0.975923	0.889939	0.886937	0.344604	0.299104	-0.049602	1.807355	2.374293	2.274839	0.331206	0.277664	0.582536	0.974976	1.557518	1.816715	0.79725	0.199975	0.58166	0.707374	0.526837	0.982681	0.678072	0.957121	0.391269	0.738359	0.886872	0.89557	0.787725	0.943292	0.248089	0.281814	1.179659	0.811275	0.766741	0.964811	0.181925	0.254978	0.216439
YKR088C	0.485427	0.451107	0.130397	0.176549	0.386693	0.572758	1.323917	0.863316	1.480742	-0.320894	0.880383	0.444037	0.954196	2.070071	3.297883	0.791211	1.205511	0.831269	1.12955	1.05617	1.446296	1.139403	1.059178	0.816865	1.300032	1.427573	0.00722	1.27738	1.647698	1.186592	1.049148	1.229154	0.918767	0.808375	0.210772	0.597152	0.497295	0.826096	0.290818	0.600393	0.956473	0.490326	0.628031	0.503111
YPL120W	0.397856	0.442729	0.3857	0.557726	0.688752	0.138936	1.259538	0.737905	1.01893	-0.057257	0.210035	0.251539	0.616671	1.570937	1.978701	0.589832	1.21018	0.88016	0.919947	1.646082	1.672095	0.575115	0.665336	0.979696	1.036526	0.77961	0.951209	1.455229	1.218443	1.294232	1.292294	1.034081	1.03984	0.693733	0.530837	0.75473	0.317234	0.587546	0.715106	0.835523	1.315922	0.440191	0.500074	0.59048
YBR231C	0.505235	0.70421	1.24695	1.092794	1.438652	1.052981	1.440412	1.471666	1.660881	0.699341	1.408718	1.097048	2.050211	3.203547	2.736814	1.355839	1.533904	1.204998	1.313158	1.984529	1.516229	1.564719	1.08923	1.449079	1.939135	1.37232	1.413474	1.12422	1.334664	1.431442	1.445609	1.457056	1.570264	1.668198	1.61131	0.675837	0.712625	0.736966	1.105878	1.419184	1.773478	0.930066	1.191818	0.764096
YIR024C	0.254421	0.188172	0.445	0.004617	0.518689	0.389947	0.510762	0.523728	0.522193	-0.211919	0.469946	-0.113094	0.865223	1.341616	0.860712	0.432352	0.284184	0.406077	1.076816	0.921688	0.925453	0.453152	0.542149	0.613513	0.890027	0.317615	0.168839	0.980635	-0.338802	0.634396	0.09402	0.505594	0.681639	0.519806	0.421339	0.67319	0.63005	0.52166	0.398549	0.955919	0.50916	0.24878	0.521427	0.68966
YBL071C-B	0.364022	0.554102	0.838033	1.097235	0.963163	1.382371	0.952857	0.668314	1.003926	0.529707	0.796609	0.683143	0.842534	1.819115	1.950957	1.796321	0.603395	-0.159308	1.743965	1.772704	2.302093	0.644612	0.811031	0.789274	0.882229	1.312676	-0.206831	1.482782	1.06977	0.708234	0.551826	0.450204	0.929611	1.845736	1.398619	1.261741	1.538593	2.332478	1.223167	1.231243	1.557995	1.345292	0.954196	0.900059
YIL008W	0.180572	0.315342	0.311944	0.460634	0.222392	0.257496	0.260817	0.276654	0.075551	0.457682	0.761944	0.510615	0.655873	0.669395	0.688265	0.417639	0.5456	0.617384	0.808477	0.971742	1.141246	0.204085	0.700775	0.603315	0.774522	0.654055	0.972952	0.613221	0.37388	0.734761	0.583755	0.755255	0.671174	0.72144	0.599337	0.006726	0.110619	0.196177	0.832543	0.311944	0.068387	0.290186	0.462343	0.377563
YPL021W	0.174029	0.185504	0.268088	0.161463	-0.377441	-0.008315	0.80905	0.662638	0.851589	0.38443	0.639386	0.54662	0.249658	1.117501	0.858147	0.554736	0.789309	0.649668	0.89964	1.233661	0.797534	0.939993	0.662242	0.807702	0.791025	0.861376	0.825916	1.344017	1.338624	1.688616	0.426366	0.649359	0.368503	-0.365161	0.465394	0.206451	0.023775	0.143432	0.436099	0.152003	0.587262	0.454645	0.60738	0.284208
YPR024W	0.043439	0.089703	0.284815	0.190222	0.618219	1.170801	0.425704	0.614369	0.617722	0.684358	0.470359	0.906891	0.482984	1.745862	1.728484	0.323655	-0.505235	0.372602	0.798669	0.864022	0.611043	0.398681	0.429574	0.182938	0.426558	0.4239	0.805933	0.539448	0.353637	0.639253	0.572138	0.680569	0.665239	1.200693	0.900071	1.564994	0.28356	1	0.823395	0.828786	0.80487	0.75086	0.632067	0.55285
YLR036C	0.424102	0.390071	0.371221	0.434652	0.400316	0.434882	0.207085	0.564724	0.589609	0.383448	0.41595	0.652505	0.330434	0.866846	0.984033	-0.352191	0.181607	0.104725	0.21205	0.366293	0.22456	0.418335	0.994801	0.253384	0.486549	0.676267	0.818016	0.124328	0.778422	0.575408	0.301019	0.507827	0.460709	1.235126	0.649125	0.157541	-0.136851	0.666412	0.218835	0.616671	0.127756	0.320994	0.745771	0.663224
YKR023W	0.475056	0.375588	0.689749	0.109731	0.316333	0.583105	1.006603	0.794489	0.96384	0.038889	0.114864	-0.343145	1.134165	1.537607	0.436411	0.512359	0.653785	0.643856	0.391425	1.023355	0.922595	0.173719	0.554589	0.729779	0.57666	0.632347	0.954985	0.82103	0.55698	0.749625	0.593449	0.662242	0.58956	0.303786	-0.562719	0.73441	0.710493	2.007736	0.443171	0.339403	0.786866	0.510962	0.211976	0.219169
YKL058W	0.298081	0.394341	0.50233	0.619314	0.401422	0.282143	0.645198	0.701003	0.849469	0.556262	0.786706	0.360176	0.887998	1.105652	1.486549	0.968151	1.200103	0.728142	0.780408	0.865746	0.433063	0.59728	0.562255	0.45904	-0.783921	-0.60168	-0.115477	1.263912	0.929227	1.103492	0.607056	0.609445	0.693022	0.25316	0.058769	0.586877	0.17878	-0.036251	0.040358	-0.374978	0.066342	0.33684	0.511253	0.099835
YDR504C	0.463656	0.106556	0.447028	0.71021	0.355584	0.484746	0.456806	0.61891	0.516826	0.139474	0.210711	0.513879	1.201634	0.900964	0.692491	-0.18549	0.509395	0.738079	0.572318	0.772766	1.201834	0.059162	-0.253341	-0.429312	0.801485	0.726786	0.988214	-0.463947	1.980371	1.302563	0.563901	0.617651	0.534657	0.70884	0.437281	0.292451	0.358454	-0.361508	0.848648	0.4413	0.603946	0.767166	0.32073	0.333508
YMR153W	-0.424649	-0.377305	-0.61193	-0.577227	-0.369434	-0.806319	1.156663	1.077229	1.001376	-0.261004	-0.025535	0.08092	1.829501	0.774933	1.489561	1.641488	1.877447	1.851901	-0.243669	-0.146841	-0.071385	0.068248	0.154328	0.156726	0.823122	0.549498	0.249476	1.169925	0.569819	1.591991	1.119415	0.895158	1.009056	0.801949	0.900071	0	-0.400538	0.105709	-0.212894	0.169925	-0.32572	-0.435449	-0.633403	-0.456378
YMR047C	-1.662965	-0.387023	-1.40439	-1.204358	-2.08092	-2.491853	0.00E+00	0.00E+00	0.00E+00	-1.459432	-0.910733	-1.652077	0.00E+00	0.00E+00	0.00E+00	4.407935	4.448081	4.813288	1.152003	1.366782	0.576349	-2.209453	-2.392317	-1.765535	2.363748	2.372554	1.410284	3.562936	1.493246	2.334984	2.338802	2.089886	2.550197	0.00E+00	0.00E+00	0.560715	-0.304855	0.060121	-1.464668	-0.656046	-1.174498	-1.423211	-1.142958	-1.471306
YKL065C	0.124121	0.183275	-0.021878	-0.801386	-1.170468	-1.176	1.672389	0.980687	1.063307	-2.196397	-2.283307	-1.867362	0.664358	0.609389	0.840308	3.931836	4.191607	4.044525	3.4064	3.546963	3.821715	-0.746825	-0.733171	-0.69447	0.438968	0.198796	0.300714	0.730527	0.603408	0.960122	0.425365	0.143909	0.441127	0.895416	0.846361	-0.388025	-0.650118	-0.250839	-0.42652	-0.341591	-0.368985	-0.585734	-0.165215	-0.373637
YJR074W	-0.048499	-0.286439	0.18595	0.709162	0.443786	0.437005	0.890976	0.693	1.071403	0.641546	0.471386	1.084195	0.592087	1.012023	0.618472	1.063765	1.301098	1.018473	0.743276	0.923067	1.374898	0.720314	0.287524	1.090321	0.442518	0.451696	-0.051715	-0.775294	-0.594181	-0.994725	0.621382	0.855034	0.787913	1.445805	0.239341	0.478302	0.663519	-0.102635	-0.17433	0.43351	0.469485	0.03984	0.614588	0.527385
YBR293W	0.234465	0.351472	-0.357552	0.23167	0.576925	0.331982	0.328881	0.411133	0.074382	-0.517058	-1.418313	1.347923	0.00E+00	0.00E+00	0.00E+00	0.936806	0.282035	-0.707447	0.48089	-0.331206	-0.826851	0.078855	0.234465	0.60921	-0.152003	0.097847	0.725825	0.089637	-1.059706	-0.697437	-0.090552	0.55769	0.284615	-2.139157	-0.040767	0.124179	-0.058417	0.090198	-0.158262	-1.38109	-0.532221	0.120294	0.43472	-0.183864
YAL044C	0.524662	-0.169925	0.231326	0.857981	0.055495	-0.40439	0.00E+00	0.00E+00	0.00E+00	0.397071	0.243926	0.862496	0.436099	-0.572579	-0.163499	0.473931	-0.415037	0	-1.178337	-0.814444	0.616671	1.736966	0.431716	-0.359542	0.00E+00	0.00E+00	0.00E+00	-0.100694	-1.310788	-0.038474	-0.467779	-0.263034	0.571906	0.00E+00	0.00E+00	1.672425	-0.442518	1.554589	0.47468	0.986061	0.95109	-0.543622	0.731511	0.546282
YBR194W	-0.152003	0	0.078712	0.00E+00	0.00E+00	0.00E+00	0.00E+00	0.00E+00	0.00E+00	2.369234	1.270089	2.825971	-0.840801	0.387023	-0.825502	0.00E+00	0.00E+00	0.00E+00	-1.082462	0.093109	-0.874469	0.093109	-1.61891	-0.395929	0.00E+00	0.00E+00	0.00E+00	0.00E+00	0.00E+00	0.00E+00	0.00E+00	0.00E+00	0.00E+00	0.799442	0.61131	1	1.131245	0.438121	0.758992	0.813587	0.395929	0.206451	-0.514573	0.353637
YJL053W	0.550197	0.211504	0.237039	0.00E+00	0.00E+00	0.00E+00	0.00E+00	0.00E+00	0.00E+00	0.00E+00	0.00E+00	0.00E+00	-1.532495	-0.353637	-1.347923	1.584963	0	-0.378512	0.00E+00	0.00E+00	0.00E+00	0.00E+00	0.00E+00	0.00E+00	1.222392	2.182203	0.68281	0.656046	0.132755	-0.652077	0.00E+00	0.00E+00	0.00E+00	0.00E+00	0.00E+00	0.00E+00	0.00E+00	0.00E+00	1.378512	0.736966	0.530515	-0.206451	0.381871	0.499571
YJL073W	-0.189572	0.09163	-0.149481	0.241389	0.39126	0.504231	0.387023	0.189754	0.004769	0.013056	0.68977	0.443607	-1.202308	0.594645	-0.178337	-0.137504	-0.178597	-0.030806	-0.047306	-0.355095	0.845025	0.360332	0.049849	0.02327	0.416243	0.27684	0.324351	0.669279	-0.015767	-0.239007	0.648325	0.259316	0.439422	0.583309	-0.593308	0.027221	-0.377367	0.667856	-0.370368	0.089399	-0.071385	0.194728	0.446064	0.474318
YPR127W	0.642678	0.039801	0.470891	0	1.925999	-0.241008	0.00E+00	0.00E+00	0.00E+00	0.00E+00	0.00E+00	0.00E+00	-0.351985	-0.544321	-0.222392	0.00E+00	0.00E+00	0.00E+00	0.00E+00	0.00E+00	0.00E+00	0.00E+00	0.00E+00	0.00E+00	0.00E+00	0.00E+00	0.00E+00	0.00E+00	0.00E+00	0.00E+00	0.00E+00	0.00E+00	0.00E+00	0.00E+00	0.00E+00	-1.440573	1.540568	-0.510195	-0.263034	1.222392	-1.584963	-0.514573	0	0.36257
YOR286W	0.234147	-0.057031	0.435796	0.368985	0.459432	0.195204	0.122619	-0.010971	0.054908	0.762961	0.142019	0.136007	-0.056034	-0.389743	0.315723	0.181998	0.568447	-0.691534	-0.473252	0.122857	-0.582114	0.220842	0.458205	0.175239	-0.469485	-0.302761	-0.882762	-1.555698	-0.215168	-1.040264	0.219313	0.112266	0.158698	-0.030633	0.1843	0.105933	1.207972	0.308753	-0.101283	0.24257	-0.411856	0.340229	0.112475	0.02369
YBR007C	0.300102	0.373711	0.153936	0.184246	-0.199188	-0.003947	-0.229697	-0.323349	-0.779535	0.194786	0.400301	0.080868	-0.027745	-0.878009	-0.24157	0.638544	0.233708	-0.248949	-0.352177	-0.478165	-0.616872	0.175087	0.410696	0.163611	0.482758	0.313433	0.475558	-0.560796	0.052615	-0.525256	0.089376	-0.340726	-0.232544	0.315745	0.148036	-0.244997	-0.010595	0.205861	0.066039	0.150317	0.348685	-0.167219	0.202534	-0.003359
YLL009C	0.179169	-0.363963	-0.307182	0.072512	-0.039528	0.015267	0.065588	0.255839	0.627582	1.784271	-0.321928	-0.874469	-0.884523	-1.093976	-1.304153	0.155278	0.75269	0.045804	0.544996	0.25634	0.775294	-1.376563	-0.16273	-0.859402	0.326981	0.263034	-0.068947	-1.469485	0.485427	-1.442943	0.160992	0.31782	0.26566	-0.698585	0.888844	0.198226	0.041519	-0.140598	0.563634	0.439532	0.426265	0.196801	0.377638	-0.104337
YHR127W	0.169058	0.075157	0.136779	-0.824428	-0.652077	-1.807355	-1.768994	-0.801096	-1.137504	0.554589	0.007654	0.309684	-0.847997	-1.5667	-0.871267	-1.01495	1.987509	-0.050626	-0.815575	-0.595158	0.519374	0.474909	-0.72677	-0.487049	0.076172	0.629481	0.146486	-7.383704	0.176878	-1.75743	-0.176878	0.194647	0.227562	-0.969232	-1.263159	0.716693	0.280108	0.261628	0.715161	-0.009523	0.121464	0.370563	0.12988	0.164745
YAL018C	0.33272	0.45807	0.270089	0.054862	-0.081464	0.263034	-0.38478	0.150825	0.157146	-0.172467	0.118988	-0.450661	-0.341339	-0.256221	-0.34192	-0.036994	-0.211809	-0.387926	0.570316	0.280108	0.118786	-0.636915	0.428843	0.155974	0.293946	-0.008665	0.254046	-0.70732	-0.662531	-0.796032	0.186999	0.092697	0.091082	0.352696	-0.023693	0.707298	0.456936	0.345012	-0.576192	-0.160077	-0.445986	0	0	0.309621
YDL037C	-0.175519	-0.107875	0.134843	0.401998	0.30569	0.417034	0.380184	0.358793	0.168912	-0.041982	0.730393	0.047209	0.396325	0.482277	0.237039	-0.412975	-0.283628	0.679537	0.398722	-0.011256	0.403671	0.455403	0.378512	-0.12059	0.226915	0.520747	0.609281	-0.335722	-0.026279	-1.634716	-0.077583	0.066803	0.140863	0.994698	0.951854	0.189116	0.420987	0.908577	0.506634	0.538347	0.40184	0.166217	0.156016	0.342052
YMR312W	0.276384	0.262057	0.160157	-0.518965	-0.074001	0.137504	0.322868	0.02865	-0.023613	0.025995	0.160194	0.340459	-0.04858	-0.817861	0.288538	0.225232	0.112383	0.670079	0.593525	0.950588	1.099166	0.120468	0.32553	0.016913	0.423211	0.626975	0.917678	-2.101086	-0.823122	-2.965235	-0.35206	0.372912	0.383573	0.281174	0.770967	0.272526	0.203533	0.367732	0.76651	0.089399	0.268489	-0.009045	0.365953	0.294743
YCL035C	-0.237612	-0.026668	0.027481	-0.234465	-0.562791	-0.591447	-0.162967	0.212545	-0.042872	0.658254	0.338063	-0.055551	0.076554	-0.429865	0.298596	-0.435159	0.207488	-0.283793	0.242075	-0.054824	0.81263	0.120982	0.729352	0.281286	0.416669	0.418578	0.597629	-0.32681	-1.038328	-3.012824	0.338639	0.313246	0.405639	0.046198	0.171244	0.073296	0.126411	0.217701	-0.203359	-0.235378	-0.238787	0.37262	0.408085	0.461227
YGR076C	0.179076	0.525859	0.435215	0.391021	0.491536	0.01093	0.275634	-0.446256	-0.19977	0.449703	0.630634	0.490326	-0.648969	-0.342307	0.264647	0.072512	-1.415037	0.229734	-0.620035	-0.209847	-0.135463	0.360332	0.965707	-0.014647	0.11078	0.169925	0.246161	-1.360256	-0.255839	-0.969303	-0.562314	-0.286304	0.309544	1.215192	0.940124	0.284096	0.22033	0.331206	-0.087463	-0.594744	-0.478047	0.533432	0.074823	0.28839
YIL050W	0.089267	0.257956	0.25933	0.050626	-0.200025	0.271302	-0.220088	-0.222392	-0.270529	1.149747	0.035333	-0.116324	-0.860701	-0.893629	-0.720383	-0.361508	-0.469485	-0.611435	-0.704802	0.234465	0.069634	-0.692333	0.417853	0.279154	0.516205	0.408151	1.060061	-0.961526	0.056584	-0.86507	0.313607	0.276687	0.404149	0.937658	1.012965	-0.309483	0.131245	1.07215	0.048094	0.189661	-0.077076	0.709814	0.363691	0.331982
YBR213W	0.113554	0.11094	0.453051	0.228464	0.318031	0.353398	-0.729779	-1.028732	-0.650765	0.28165	-0.102447	0.111269	0.296982	-0.923152	0.197571	-0.084298	-0.09828	-0.840104	-0.007113	0.050626	0.088176	0.537522	0.632595	0.103711	0.202493	0.501324	0.427291	-0.023514	-0.346878	-0.995118	0.537932	0.341864	0.305199	0.341969	0.058769	0.932662	0.091258	0.422233	0.010392	-0.382966	-0.280987	0.066865	0.21939	0.321928
YDR523C	0.559849	0.084534	0.164289	0.227806	0.368645	0.16665	0.00E+00	0.00E+00	0.00E+00	0.270854	0.069709	-0.332983	-0.034036	0.245756	-0.54526	0.539929	0.775785	-0.045324	0.499571	0.815082	1.281094	0.2824	0.59394	0.995942	0.607954	0.86507	0.955454	-2.485427	0.368387	-1.85561	0.545824	0.780513	0.497119	0.583309	-0.303801	1.025091	-0.439821	-0.212729	-0.051995	-0.678072	-0.060121	-1.066089	-0.707819	-0.874469
YDR058C	0.322906	0.359403	0.427953	0.329392	0.226571	0.245332	-0.731662	-0.643306	-1.191426	0.19592	-0.180572	0.126159	-0.742771	-0.168175	-0.442642	-0.496871	0.073672	-0.164456	0.033015	0.060882	0.44151	0.164248	0.814917	0.257024	0.158225	0.408129	0.1071	-1.100862	-0.696777	-0.570664	0.652505	0.354573	0.496832	-2.139157	0.951854	-0.282701	0	-0.179409	0.149975	0.297751	-0.024542	0.264972	0.111169	0.203241
YFR043C	-0.071083	-0.186241	-0.133267	-0.160683	0.160257	0.586673	0.314725	0.185649	0.082175	0.460097	0.414155	0.522606	-0.310726	-0.16072	0.046794	-0.413277	-0.507271	0.570787	0.052377	0.453927	0.485837	-0.374146	-0.467505	0.232856	-0.570316	-0.026594	-0.328187	-0.419376	-0.587079	-0.367305	0.284615	0.568843	0.472882	0.506347	0.512487	0.526664	-0.069191	0.192293	0.41226	0.679537	0.427354	0.463947	0.155871	0.277615
YKL069W	-0.524955	-0.225138	0.029625	0.203012	0.089981	0.617752	0.465844	0.179357	0.329953	0.244356	0.309515	0.327541	-1.519716	-1.26	0.294447	-0.633326	-0.038474	-1.026472	0.152875	-0.102362	0.183864	0.275832	0.6462	0.944147	-0.458365	-0.526629	-0.326923	-0.293914	-0.30895	-1.052196	0.080831	-0.124782	0.270452	0.060515	0.27558	0.812816	0.140178	-0.218953	0.225941	0.388697	0.134212	0.404284	0.215356	0.271527
YKR015C	0.186931	0.116956	0	-0.976541	-0.268489	-0.082462	0.00E+00	0.00E+00	0.00E+00	0	-1.819428	-1.211504	1.348664	0.853301	-0.022196	0.268489	1.142019	0.791413	-1.196397	-0.862496	-1.021695	0.648528	0.807355	-0.087463	0.00E+00	0.00E+00	0.00E+00	0.00E+00	0.00E+00	0.00E+00	0.00E+00	0.00E+00	0.00E+00	0.00E+00	0.00E+00	-1.025535	-0.335603	0.643856	-1.53842	0.736966	0.36257	-2.378512	1.280108	-2.678072
YBR093C	0.171187	0.681824	-0.31719	0.10561	-0.204014	-0.078003	0.36059	-0.304006	0.522953	-0.926683	-0.691878	0.184425	0.780219	-0.365649	-0.217231	-0.802554	-0.512813	-0.519374	-0.347923	0.241008	-1.258734	-0.187086	1.097297	0.287282	0.483083	0.146221	0.495957	-0.673772	-1.621488	-0.790904	-0.485427	1.140863	0.157541	0.668198	-0.249353	-0.455195	-1.193538	-1.291231	-0.025763	0.423499	0.175442	-0.049469	-0.146841	-0.208947
YLL023C	0.268703	0.277534	0.459432	0.00E+00	0.00E+00	0.00E+00	0.78182	0.599913	0.594744	0.00E+00	0.00E+00	0.00E+00	0.00E+00	0.00E+00	0.00E+00	-1.067114	-0.505235	0.621488	0	0.206451	-3.321928	0.00E+00	0.00E+00	0.00E+00	0.00E+00	0.00E+00	0.00E+00	0.00E+00	0.00E+00	0.00E+00	0.00E+00	0.00E+00	0.00E+00	0.00E+00	0.00E+00	-1.830075	-2.678072	-3	0.974005	0.77259	-0.146841	-1.807355	0.530515	-1.087463
YOR211C	-0.052707	-0.301381	-0.075051	-1.584963	-0.857981	0	0.00E+00	0.00E+00	0.00E+00	0.00E+00	0.00E+00	0.00E+00	-0.147557	-1.115477	-0.853375	0.00E+00	0.00E+00	0.00E+00	-1.115477	-0.473931	-2.426265	0.00E+00	0.00E+00	0.00E+00	1.19878	0.39776	0.830075	0.00E+00	0.00E+00	0.00E+00	0.00E+00	0.00E+00	0.00E+00	0.00E+00	0.00E+00	-0.884523	-2	-1	0.00E+00	0.00E+00	0.00E+00	0.387023	1.169925	-0.736966
YMR198W	0.5003	0.363299	0.394573	-0.213281	-0.023847	-0.579338	0.584963	0.782246	0.188345	-0.113891	0.026668	-0.105353	0.30738	0.64988	0.100745	-0.802236	-0.652077	-1.030057	-0.126109	-0.332844	-0.076962	-0.765535	-0.713696	-0.55687	-0.275313	0.099536	-0.035624	-0.708951	-0.508697	-0.224935	0.40439	0.696384	0.761269	1.060515	0.097243	-0.467332	-0.13852	-0.555988	0.586736	-0.054792	0.569973	0	-0.160465	-0.301081
YPL139C	-0.255702	0.303011	-0.132638	-0.385822	-0.071553	0.097926	0.303024	0.205647	-0.121679	0.081852	-0.403268	-0.109451	0.654613	-0.308358	-0.212774	-1.034599	0.2978	-0.355188	-0.207553	-0.416231	0.251539	0.06477	0.241008	0.026967	0.034036	0.039235	0.057715	-0.327952	0.247928	0.089797	0.35811	0.184809	0.54201	-0.131962	0.526548	0.093836	0.151261	0.490476	-0.363276	-0.584963	-0.076413	0.159996	0.027481	0.113458
YER048C	-0.579892	-0.91847	-0.701659	-0.571157	-0.148863	-0.744161	0.00E+00	0.00E+00	0.00E+00	0.00E+00	0.00E+00	0.00E+00	1.135515	-0.561879	-0.437809	-0.93587	0.271302	-1.378512	0.139403	0.366428	0.533824	0.00E+00	0.00E+00	0.00E+00	-0.038474	0.584963	0.204618	0.747234	1.378512	-0.697437	0.00E+00	0.00E+00	0.00E+00	0.00E+00	0.00E+00	-0.160465	0.63005	0.574694	-0.681824	-0.271302	-0.219566	-0.552541	0.180572	0.137504
YDR259C	0.17638	-0.174733	0.012226	-0.253757	-0.31719	-0.600593	0.048209	0.028569	0.518395	-0.571157	-0.326228	-0.656046	0.672667	0.228106	0.044093	-1.063616	-0.316474	-0.983205	-0.127379	0.163499	0.115966	0.768184	0.431157	0.107875	0.960274	0.736966	0.16234	-0.096573	0.553833	0.219138	0.189602	0.24275	-0.137504	1.731207	0.795735	0.628906	0.165652	0.659201	-0.332575	-0.496607	-0.145979	0.173115	-0.105182	0.038603
YDR465C	-0.235714	0.146444	0.11036	-0.666263	-0.602665	-1.161463	0.00E+00	0.00E+00	0.00E+00	0.780219	0.078003	0.862496	-0.309104	-0.233633	0.265894	-0.95744	1.15078	-0.243271	0.093109	-0.332575	0.119739	-0.141176	-0.114072	0.740356	0.145851	0.422455	0.352302	-0.090198	0.3254	-0.270648	-0.004899	0.560216	0.432259	0.00E+00	0.00E+00	1.025091	0.432111	-0.406625	0.384341	0.462627	-0.304855	0.802061	-0.032421	-0.455679
YPR023C	0	0.612977	0.459432	-0.830075	-0.499571	-2.862496	0.00E+00	0.00E+00	0.00E+00	0.00E+00	0.00E+00	0.00E+00	-1.603341	1.5025	1.366782	0.00E+00	0.00E+00	0.00E+00	-1	-0.289507	0.89812	0.180572	-0.902703	-0.347923	0.634206	0.886991	0.371969	-0.106915	0.940294	-0.652077	0.231947	0.210218	0.096676	0.049876	0.274498	0.841302	1.398549	-0.784271	0.21901	-0.23816	0.321928	0.252766	-0.241008	-0.61471
YMR267W	-0.340588	0.101283	-0.154328	-0.167945	0.243271	-0.843881	-0.02061	0.10497	-0.373975	0.257798	-0.555337	0.853451	0.584963	0.343484	-0.617667	-1.408806	0.703799	-0.232446	0.138828	-0.246837	-0.180208	0.309621	0.499571	0.305413	-0.039893	-0.371747	0.198193	0.354665	0.829501	0.214809	0.249278	0.565904	0.551985	0.288264	0.295808	0.41782	0.337695	0.056413	0.635511	0.711793	0.233846	0.426117	0.102281	0.005581
YNL326C	-0.241404	-0.107875	-0.045804	0.04459	-0.559958	-0.128475	-0.16265	0.091374	0.167805	0.202189	-0.246074	0.250082	0.038538	0.369509	0.773178	-0.789914	0.410933	-0.339975	-0.12755	-0.233028	-0.509816	0.094327	0.255021	0.139664	-0.036134	0.083303	0.232043	0.318076	0.468553	-0.047435	0.395692	0.504589	0.525273	0.378691	0.342562	-0.159657	-0.446746	-0.031364	0.249435	0.559634	0.034148	0.058215	0.241661	0.357199
YNL332W	0.035624	0.054448	0.029	-0.764372	-0.537657	-0.756331	0.00E+00	0.00E+00	0.00E+00	0.252484	0.007417	0.256148	0.201634	0.505736	0.290726	-0.453051	-0.505235	-1.40632	-0.312324	0.182719	0.154723	-0.088537	-0.121629	-0.274794	-0.42158	-0.137504	0.263034	0.071161	0.214594	0.404545	-0.026113	0.085469	-0.275341	0.10877	0.192036	0.514573	0.052467	0.916168	0.083021	0.822152	0.263912	-0.02284	-0.113657	0.215978
YNL263C	-0.420332	-0.263034	-0.179324	-2	-0.678072	-1.082462	0.00E+00	0.00E+00	0.00E+00	-0.127112	0.63743	-0.385891	-1.160465	0.331844	0.445411	-0.271302	-1.459432	0.157541	-0.819428	-0.423808	0.06413	0.89812	-0.943416	0.160465	1.08092	1.095578	1.111031	0.00E+00	0.00E+00	0.00E+00	-0.046393	0.316259	-0.175087	-0.232267	-0.789228	-0.29956	-0.093109	-1.031027	0.495527	0.788496	0.503574	-0.271302	-0.415037	-0.209453
YER038C	-0.040642	0.621488	-0.383329	0.00E+00	0.00E+00	0.00E+00	-0.08573	0.311944	0.862496	0.00E+00	0.00E+00	0.00E+00	-1.768674	-2.035624	-1.106915	0.00E+00	0.00E+00	0.00E+00	0.00E+00	0.00E+00	0.00E+00	0.00E+00	0.00E+00	0.00E+00	0.00E+00	0.00E+00	0.00E+00	0.00E+00	0.00E+00	0.00E+00	0.00E+00	0.00E+00	0.00E+00	0.00E+00	0.00E+00	0.00E+00	0.00E+00	0.00E+00	0.00E+00	0.00E+00	0.00E+00	0.00E+00	0.00E+00	0.00E+00
YGR278W	0.00E+00	0.00E+00	0.00E+00	0.00E+00	0.00E+00	0.00E+00	0.00E+00	0.00E+00	0.00E+00	1.078003	0.584963	0.241008	0.00E+00	0.00E+00	0.00E+00	0.00E+00	0.00E+00	0.00E+00	-0.125531	-0.584963	0.584963	0.00E+00	0.00E+00	0.00E+00	0.00E+00	0.00E+00	0.00E+00	0.00E+00	0.00E+00	0.00E+00	0.573735	1.203092	1.05153	0.00E+00	0.00E+00	0.00E+00	0.00E+00	0.00E+00	0.00E+00	0.00E+00	0.00E+00	-0.765535	0.387023	1.06413
YNR058W	0.074001	1.925999	-0.476438	-1.938599	-0.765535	-3.954196	0.00E+00	0.00E+00	0.00E+00	0.00E+00	0.00E+00	0.00E+00	-2.378512	-4.857981	-2.222392	0.00E+00	0.00E+00	0.00E+00	0.217591	0.961526	0.623437	1.777608	0.777608	-0.765535	0.08092	0.249978	1.273018	0.00E+00	0.00E+00	0.00E+00	0.00E+00	0.00E+00	0.00E+00	0.00E+00	0.00E+00	0.00E+00	0.00E+00	0.00E+00	-0.526069	0.381871	0.438121	-0.398549	-0.36257	0.231326
YKL011C	0.391021	0.715432	0.619969	-0.708537	-0.180572	-1.444785	0.434801	0.499102	0.261705	0.554589	0.607261	0.641207	-0.173648	-0.401363	0.094859	-0.576789	-1.378512	-1.075949	0.075101	0.337996	0.880701	0.856636	0.119464	-0.078474	-0.09542	0.243926	0.485427	0.903038	0.398866	0.797266	0.426265	0.354283	0.742202	0.00E+00	0.00E+00	1.070389	0.040642	-0.183222	-0.206451	0	0.281182	0.325986	0.73441	0.629632
YGL202W	0.216656	0.222392	0.072289	-2.437405	-1.108524	-1.584963	0.00E+00	0.00E+00	0.00E+00	-0.461904	-0.481533	0.68281	-1.27684	-1.279154	-1.271302	-0.714598	-0.396759	-0.342392	0.455945	-0.043393	0.545968	-0.697073	0.523562	-0.239466	-0.043943	0.405639	-0.064851	-0.740913	0	-0.239007	0.067745	0.393145	0.345497	0.628008	-0.066762	0.245112	-0.776104	-0.536053	0.850335	0.939535	0.92549	0.08092	0.369234	0.104023
YKL201C	0.120925	0.046393	0.165586	-1.719892	-2.187627	-5.247928	-0.222392	-0.378512	-0.839535	0.00E+00	0.00E+00	0.00E+00	0.789433	-0.883676	-0.310929	0.00E+00	0.00E+00	0.00E+00	-2.321928	-3.392317	-1.652077	-0.206451	0.540568	0.604071	0.00E+00	0.00E+00	0.00E+00	0.00E+00	0.00E+00	0.00E+00	0.00E+00	0.00E+00	0.00E+00	0.182771	1.158305	2	-0.304855	-0.678072	0.563901	0.465664	0	0.628031	0.347923	-0.459432
YGR210C	-0.382146	0.259087	0.117357	-0.327362	-0.342232	-0.770518	1.0813	-0.563267	0	-0.14274	0.19977	0.429684	-0.581731	-0.374396	0.237039	-0.911463	-0.050041	-0.241008	-1.4441	-1.105353	-1.145851	-0.288888	-0.056338	-0.437532	-0.103093	0.150243	-0.312468	0.658693	-0.041955	0.851901	0.430385	0.27262	0.290128	0.00E+00	0.00E+00	0.079567	-0.179324	0.062888	-0.153012	0.146841	-0.222392	-0.412495	-0.105117	0.10188
YGR002C	-0.211504	-0.260063	-0.246356	-3.285402	-2.857981	-5.61471	0.00E+00	0.00E+00	0.00E+00	0.747234	1.169925	0.313158	-0.119007	0.027906	0.68147	-0.920566	-0.211504	-0.922832				-1.099536	0.067114	-0.5025	0.00E+00	0.00E+00	0.00E+00	0.00E+00	0.00E+00	0.00E+00	0.00E+00	0.00E+00	0.00E+00	0.00E+00	0.00E+00	-0.440573	-1.212304	0.060121	-1.283793	-1.533432	-2.070389	-1.485427	-1.070389	-1.292782
YBR140C	-2.268489	-2.044394	-1.906891	0.00E+00	0.00E+00	0.00E+00	0.00E+00	0.00E+00	0.00E+00	0.00E+00	0.00E+00	0.00E+00	0.00E+00	0.00E+00	0.00E+00	0.00E+00	0.00E+00	0.00E+00	-1.321928	0.807355	-0.289507	0.00E+00	0.00E+00	0.00E+00	-0.843881	-0.943416	0.70044	0.00E+00	0.00E+00	0.00E+00	0.00E+00	0.00E+00	0.00E+00	0.00E+00	0.00E+00	0.00E+00	0.00E+00	0.00E+00	0.00E+00	0.00E+00	0.00E+00	0.00E+00	0.00E+00	0.00E+00
YGL197W	0.00E+00	0.00E+00	0.00E+00	-4.392317	0	-5.321928	0.00E+00	0.00E+00	0.00E+00	0.00E+00	0.00E+00	0.00E+00	0.00E+00	0.00E+00	0.00E+00	0.00E+00	0.00E+00	0.00E+00	0.00E+00	0.00E+00	0.00E+00	0.00E+00	0.00E+00	0.00E+00	0.00E+00	0.00E+00	0.00E+00	0.00E+00	0.00E+00	0.00E+00	0.00E+00	0.00E+00	0.00E+00	0.00E+00	0.00E+00	0.00E+00	0.00E+00	0.00E+00	0.00E+00	0.00E+00	0.00E+00	0.00E+00	0.00E+00	0.00E+00
YHR188C	0.00E+00	0.00E+00	0.00E+00	0.00E+00	0.00E+00	0.00E+00	0.00E+00	0.00E+00	0.00E+00	0.00E+00	0.00E+00	0.00E+00	0.00E+00	0.00E+00	0.00E+00	0.00E+00	0.00E+00	0.00E+00	0.00E+00	0.00E+00	0.00E+00	0.00E+00	0.00E+00	0.00E+00	0.00E+00	0.00E+00	0.00E+00	0.00E+00	0.00E+00	0.00E+00	0.00E+00	0.00E+00	0.00E+00	0.00E+00	0.00E+00	0.00E+00	0.00E+00	0.00E+00	0.353637	2.058894	1.387023	-0.137504	-1.584963	0.485427
YOR172W	0.594008	0.086415	0.072512	-2	0.160465	-3.169925	0.00E+00	0.00E+00	0.00E+00	-1.106915	-1.180572	1.295456	-1.029747	-1.669851	-0.139725	-1.204358	-1.350497	1.157541	-1.561879	0.121991	0.378512	-0.091922	-0.281182	-0.087463	0	-0.029146	0.485427	0.00E+00	0.00E+00	0.00E+00	0.00E+00	0.00E+00	0.00E+00	0.00E+00	0.00E+00	-0.373458	1	0.117836	0.043069	0.329308	0.812373	0.174029	-0.415037	0.146841
YHR182W	-0.425306	-0.447459	-0.321928	-5.285402	-3	-2.736966	0.140007	-0.06413	0.032421	-0.131245	0.201634	0.076621	-0.832273	-0.353637	-0.719892	-2.70044	-1.273018	0.823122	-3.459432	-0.756729	-1.827819	0.106915	1.308122	-0.203533	0.00E+00	0.00E+00	0.00E+00	0.641546	0.40632	1.788496	0.00E+00	0.00E+00	0.00E+00	0.00E+00	0.00E+00	0.544321	0.36257	-1.114072	0.53842	0.972344	0.762308	-0.415037	-0.269187	-0.16665
YGR197C	-0.395929	0.398549	0.058894	0.00E+00	0.00E+00	0.00E+00	0.00E+00	0.00E+00	0.00E+00	-0.415037	-0.526546	-0.330149	0.00E+00	0.00E+00	0.00E+00	-4.129283	-2.874469	0.469485	-2.807355	-1.662965	-1.137504	0.00E+00	0.00E+00	0.00E+00	-1.736966	1.847997	0.736966	0.00E+00	0.00E+00	0.00E+00	0.00E+00	0.00E+00	0.00E+00	0.00E+00	0.00E+00	0.00E+00	0.00E+00	0.00E+00	0.760812	1.343954	1.274622	-1.169925	-1.917538	0.321928
YGR143W	0.123913	0.123271	-0.314586	-1.816693	-1.526069	-2.017074	0.337916	0.511039	0.097975	0.068839	-0.242075	0.023383	1.120294	0.14543	-0.060121	-0.120714	0.032421	-0.194418	0.155593	-0.04182	-0.246566	0.542356	0.357157	0.064747	-0.239071	-0.130584	-0.52039	-0.751452	0.221694	0.824558	0.304855	0.033423	-0.403065	0.030768	0.021294	-0.069751	-0.06779	0.54636	-0.028951	-0.123735	0.170516	0.354729	0.296241	0.146157
YOR215C	-0.02272	0.189034	-0.249359				0.00E+00	0.00E+00	0.00E+00	-0.273565	-0.094215	0.043327	1.678072	0.293047	0.719099	-0.36257	-1.459432	0.106915	1.427421	-0.507795	-0.453718	-2.321928	-1.459432	-1.058894	0.518729	0.661584	0.904652	0.00E+00	0.00E+00	0.00E+00	0.00E+00	0.00E+00	0.00E+00	2.533268	1.058769	-0.408465	-0.534336	-0.096215	0.203533	0.510195	-1.341037	1.402098	0.389947	0.056584
YLR056W	-0.495957	-0.819428	-0.974909				1.284789	1.063797	1.496762	0.473931	-0.397335	-0.505235	0.00E+00	0.00E+00	0.00E+00	-0.347923	-0.0199	0.147557	0.321928	-1.156119	-0.70044	0.00E+00	0.00E+00	0.00E+00	1.207595	0.584963	0.576789	1.788496	0.830075	-0.459432	-0.450661	0.801454	0.646363	0.70884	1.100589	0.485427	0.680932	0.940621	0.664816	-0.189825	-0.113211	0.371969	0.289507	-0.49304
YJL218W	0.152703	0.485427	-0.070735				0.00E+00	0.00E+00	0.00E+00	-0.823122	0.145851	0.025995	1.039528	0.623355	0.444955	-2.632268	-4.350497	-0.76184	-0.736966	-0.881356	0.552541	-0.423211	0.573735	-0.196397	0.00E+00	0.00E+00	0.00E+00	0.576298	2.273923	1.76651	0.00E+00	0.00E+00	0.00E+00	1.293802	-0.028694	-0.317482	1.736966	0.68966	0.21818	0.181838	1.255257	-0.415037	0.89812	0.383329
YPL119C	0.133413	-0.234465	-0.038219	-2.632268	-6.392317	-5.954196	-0.357956	-0.38773	-0.295612	-0.275634	0.632268	-0.57836	-0.057715	-0.405053	-0.516643	-1.858956	-0.825971	-1.954196	0.163499	0.288888	1.404984	0.230298	0.335349	0.078003	-0.04617	0.312883	0.520832	1.906024	1.076236	1.919658	-0.078003	0.959358	0.295456	0.030768	-1.319743	0.103093	-0.226428	0.764622	0.288345	-0.017382	0.298844	-0.525461	-0.77961	-0.70044
YBR035C	0.159618	0.406625	0.357233	-2.584963	-3.5025	-4.169925	-0.396353	-1.117997	-1.171855	-1.131245	-1.5025	-0.289507	-0.099536	-1.580624	-1.090908	0.128008	0.71727	-0.08153	0.09542	1.156869	0.478463	0.625152	-0.977632	-0.181838	0.428843	0.535332	0.071553	0.00E+00	0.00E+00	0.00E+00	0.00E+00	0.00E+00	0.00E+00	0.00E+00	0.00E+00	0.00E+00	0.00E+00	0.00E+00	0.982298	0.619256	1.087463	-0.887525	-0.332575	-1.187627
YIL007C	-0.029564	0.187307	0.194322	-0.514573	-1.765535	-2.169925	0.00E+00	0.00E+00	0.00E+00	-0.509014	-0.367732	1.710493	-0.516917	-0.271805	-0.760221	-0.452512	-1.024662	-2.037475	-1.398549	-2.321928	0.485427	-0.099536	-1	0.556393	0.254183	0.265142	0.28273	0.00E+00	0.00E+00	0.00E+00	0.00E+00	0.00E+00	0.00E+00	0.00E+00	0.00E+00	-0.33985	-0.301656	1.643856	0.68966	-0.427421	0.494765	-1.378512	0	-1.917538
YOR080W	-0.481533	0.485427	0.023459	-0.610053	-1.289507	-2.584963	-0.189991	-0.37167	-0.610726	0.00E+00	0.00E+00	0.00E+00	-0.034765	0.034765	-2.222392	-0.023459	-1.584963	0.174029	-1.519374	-1.554589	-2.357552	0	1.033947	2.209453	0.00E+00	0.00E+00	0.00E+00	0.00E+00	0.00E+00	0.00E+00	0.00E+00	0.00E+00	0.00E+00	0.00E+00	0.00E+00	-0.189825	-0.304855	0.746243	0.599913	0.948775	1.746243	-0.602665	-0.047306	-0.83399
YIR025W	-0.017487	-0.227069	0.118395	-0.220909	-0.820591	-0.819428	-0.797692	-0.813345	-0.386279	0.561676	-0.203968	-0.096215	0.042169	-0.334695	-0.305138	-0.658129	-0.285402	-0.116024	-0.812498	-0.67184	-0.61471	0.325005	0.451057	0.657432	0.264436	-0.051928	0.11304	-0.350757	0.126218	0.043327	0.54341	0.189532	0.645335	0.123877	-0.163623	0.336142	0.189034	1.010268	0.807355	0.539206	0.489092	-0.481709	-0.418501	-0.337996
YBR125C	0.115477	0.692676	0.601451	-2.544321	-2.584963	-1.263034	0.00E+00	0.00E+00	0.00E+00	0.100694	0.536053	2.807355	-0.802061	-1.752072	-1.534336	0.00E+00	0.00E+00	0.00E+00	0.777608	-0.559427	-1.77259	-0.099536	0.628031	-0.695145	-0.906891	0.062736	-0.29956	0.00E+00	0.00E+00	0.00E+00	-0.174498	0.365284	0.034352	0.00E+00	0.00E+00	1.247928	0.695145	0.399607	0.353637	-0.936806	0.878694	0	-0.058894	-0.152003
YAL039C	0.454222	0.328054	0.434183	-1.04858	-1.155278	-0.804984	-0.308358	-0.433459	-0.213921	0.713119	0.789707	0.812373	0.069751	-0.247928	-0.52498	-0.158262	-0.206796	0.161155	0.143909	0.106599	0.374558	0.044394	0.509014	-0.193406	0.53842	0.395929	0.088729	1.172467	0.268236	0.143492	0.195724	0.351588	0.30372	0.33889	-0.303801	0.718229	0.665931	-0.0863	-0.402371	-0.785875	-0.328422	0.213481	0.208108	0.490326
YOL091W	-0.570316	-0.292782	-0.169925	-1.831877	-1.566347	-0.526069	0.00E+00	0.00E+00	0.00E+00	-0.450313	-0.588686	-0.246161	-1.176498	-0.632268	1.648528	-0.10188	-0.330149	-0.19977	-0.487665	0.291231	-0.13493	0.167945	0.145198	-0.180572	0.321928	-0.120294	-1.159199	2.031849	0.045229	0.670295	0	0.395929	0.025687	0.00E+00	0.00E+00	-0.275007	-0.499233	-0.662965	-0.743225	0.300305	0.760534	-0.864345	-0.500429	-0.678072
YMR160W	0.316474	0.097297	-0.359542	-0.579294	-0.467393	-0.765535	-0.343408	0.383329	-0.126316	-0.558967	-1.665412	-0.881819	0.463401	-1.400879	-0.346651	-0.601451	-1.420108	-1.251918	-0.721024	-0.628031	-0.579424	-0.761213	-0.164745	-0.736966	-0.123011	0.323944	-0.468477	0.083901	-0.111361	0.617629	-0.090198	-0.604071	-0.32484	-0.44728	-1.435996	-1.262015	-0.344264	-1.036658	-0.145851	-0.536753	-0.573375	-0.247381	0.417456	-0.017074
YLR098C	0.083739	0.051839	0.156445	-0.748461	-0.813587	-0.200299	-0.050041	-0.148099	-0.208947	-0.904422	0.719892	-0.161751	-0.338935	-0.463749	0.035189	-1.405992	-0.867896	-1.241008	-0.032421	-0.714598	-1.118181	-0.135352	1.465664	0.183446	-0.389042	-1.784271	-0.192645	1.095157	0.626185	1.540568	0.296132	0.741688	-0.428843	0.00E+00	0.00E+00	-1.218424	-1.888579	-0.837447	-0.207805	-0.633218	-0.455195	-0.453718	0.459432	-0.475733
YGL028C	-0.082893	-0.266393	0.068713	-0.646057	-0.551303	-0.527247	0.443396	0.55793	0.484359	-0.541301	-0.301767	-0.607112	0.943044	0.624491	-0.056143	-0.588867	-0.194757	-0.230922	-0.084316	-0.031849	-0.332017	0.620808	0.210342	0.216656	-0.491612	-0.565597	-0.227667	0.615769	0.700783	0.810305	-0.005089	0.321928	0.625835	0.409279	-0.186344	-0.179608	-0.467248	-0.281771	0.005071	0.488286	-0.046626	0.099155	0.010268	0.046543
YER032W	-0.226135	-0.333126	-0.19513	-1.974005	-1.25634	-3.149747	0.805088	0.600904	1.084064	-2.13465	-1.367732	-1.601451	-0.051901	0.066726	0.468477	-1.773724	0.096215	-2.33787	-1.093109	-1.646363	-2.039528	1.032421	0.226276	0.234465	-0.547488	-1.342392	-0.780687	0.00E+00	0.00E+00	0.00E+00	0.082462	0.02272	-0.142019	0.00E+00	-2.400663	-0.896495	-0.688056	-0.680721	-0.048094	0.824913	-0.298341	-1.556393	-0.231326	-0.569366
YIL147C	-0.820179	-1.524842	-1	-1.234776	-0.903427	-0.947105	0.923261	0.89812	0.9958	-0.331844	-0.713287	-0.279382	1.957772	0.749192	0.043721	-0.974313	-0.115477	-1.302563	0.048363	0.148863	-0.78958	0.232661	1.083832	0.222392	-0.042228	-1.553936	-2.321928	0.849915	-0.122683	0.302761	0.495325	0.255655	0.133267	0.597808	0.293234	-1.083416	-0.794251	-0.488286	-1.876425	-1.407424	-1.196397	-1.270089	-1.506353	-0.895892
YDL077C	-0.34034	-0.453051	-0.72514	-1.396353	-1.592576	-1.702319	0.174029	-0.165059	-0.062464	-0.504569	-0.922417	-0.102362	-0.761389	-1.129283	-1.111508	-1.081942	-0.353637	0.011141	-0.16378	-0.379704	-0.249028	-0.31034	0.771181	0.13493	0.38037	0.059433	0.787151	-0.099047	-0.147041	0.089797	0.410632	0.782643	-0.138102	0.686813	0.190014	-1.026717	-0.329308	-1.552541	-1.084889	-1.281893	-1.531275	-1.021915	-0.768053	-0.822002
YDR013W	-0.212185	-0.105403	-0.161967	-1.088469	-0.672793	-1.04891	-0.078792	-0.054448	0.022455	-0.980891	-1.198381	-0.817584	0.336551	0.079202	0.347923	-1.170685	-0.120294	-0.439663	0.217831	0.103587	-0.361358	0.033788	0.518291	0.408806	0.304454	0.370368	0.485427	-0.941306	0.426161	0.312468	0.168471	0.085391	0.496955	0.195827	0.151878	-0.57656	-0.937763	-1.414243	-1.142444	-0.747662	-1.046543	-0.583309	-0.417276	-0.24262
YDR103W	0.05101	-0.220659	-0.024365	-1.120294	-1.296049	-1.082462	0.310206	-0.123011	0.444139	-1.281771	-0.978626	-1.312976	0.045088	-0.04541	0.167842	-0.463307	0.004104	-0.640184	-0.26039	0.082215	-0.122772	-0.062888	0.102848	-0.438293	0.541011	0.28162	0.503864	0.698807	0.309942	0.789975	0.852658	0.403805	0.621488	0.536953	0.163106	-1.231198	-1.343093	-1.083832	-0.377441	-0.617346	-0.413906	-0.862832	-0.893611	-0.870717
YNL102W	-0.783013	-0.736966	-1.239291	-1.72792	-1.543142	-2.160465	0.819733	0.209127	0.307667	-1.012175	-2	-2	1.863938	1.331358	0.453106	0.512112	0.23967	-0.133267	0.704872	0.461832	0.63743	0.232559	0.189398	-0.054448	1.41754	0.724502	1.399607	0.903038	0.574516	0.749556	1.859256	1.49228	1.588481	0.268927	0.717732	-1.488578	-1.580811	-1	-1.831602	-1.973233	-1.631505	-1.551796	-1.646103	-1.624901
YDR014W	-0.731065	-0.881356	-1.091148	-0.590961	-0.90414	-0.304855	0.563332	0.266515	0.415037	0.063326	-0.924973	-0.981263	0.651272	0.794416	0.619728	-0.10188	-0.779091	-0.573865	-0.499306	-0.968567	-1.194378	0.042644	-0.589624	-0.026472	0.432315	0.316259	0.312138	0.669279	0.567475	0.422342	0.900867	0.331982	0.683143	-0.776587	-1.111156	-1.180863	-0.959923	-1.26614	-2.290219	-0.982513	-1.483816	-0.784611	-0.776767	-0.856265
YPL248C	-0.291231	0.644905	-0.137504	-1.142019	-1.72792	-1.465664	0.00E+00	0.00E+00	0.00E+00	-0.968973	-1.165059	-1.137504	1	0.203533	0.459432	-1.096215	-0.906891	-2.285402	-2.070389	-1.356144	-1.032421	0.485427	1.184425	0.163499	-0.469485	-0.56895	-0.281514	0.00E+00	0.00E+00	0.00E+00	-0.395929	-0.473931	-0.415037	0.00E+00	0.00E+00	-1.434937	-0.392317	-1.561879	-0.293731	-1.843274	-1.874469	-0.341037	-1.459432	-1.115477
YIL140W	0	0.202421	0.121501	-1.401394	-1.265937	-1.345091	0.564244	0.714193	0.849469	-0.592457	-1.01543	-1.193429	0.29956	0.024946	0.203872	-0.649379	-0.902603	-0.820268	-0.895303	-1.125884	-1.467844	0.345432	0.835419	0.434329	0.137982	0.286471	0.043682	0.572694	0.172218	-0.100862	0.684071	0.504267	0.332446	0.767733	0.411071	-0.831756	-0.584963	-0.943416	-1.089005	-0.91974	-1.10497	-0.401971	-0.371969	-0.333578
YNL126W	-0.464791	-0.59773	-0.090455	-0.881012	-0.784987	-1.121991	0.781531	0.243151	0.364914	-0.371598	-0.126757	-0.410862	-0.183864	0.369234	0.449803	-1.51625	-1.987214	-0.624133	0.08573	-0.69411	-0.355095	-0.191096	-0.267192	0.792675	0.199715	-0.374165	-0.061692	0.297681	-0.034433	-0.748868	-0.764372	-0.34645	-1.061401	-0.554195	-0.078735	-0.336182	-1.441227	-1.491096	-0.524527	-0.950247	-0.219566	-0.81214	-1.085576	-0.748815
YOR156C	-0.272253	0.031364	0.074589	-0.238288	-0.199938	-0.446198	0.568624	0.511161	0.283615	-0.280495	-0.503695	-0.401554	1.229734	-0.365517	-0.521953	-0.320929	-0.656623	0.337035	0.068713	0.421719	0.862496	-0.361456	0.076396	-0.207641	0.024982	0.090386	0.626847	-0.524604	-0.372418	-0.130734	0.837729	0.707819	0.511948	-0.647304	-0.246086	0.039966	-0.254152	-0.044947	-0.329403	-0.204571	0.076706	-0.297751	-0.388271	-0.552541
YLR226W	0.169481	0.207641	-0.025471	-0.005691	-0.501337	-0.324311	-0.156119	-0.199309	-0.0109	0.498806	-0.548699	-0.223438	-0.061805	-0.749349	-0.598527	0.263754	-0.017226	-0.10103	-0.44884	-0.092227	0.090198	-0.724027	-0.393342	-0.434507	-0.678072	-1.007495	-0.862496	0.615465	-0.306978	0.085609	0.300903	0.319229	0.192645	-0.916765	-0.443731	-0.110424	0.226592	0.183307	0.553865	0.020513	0.289507	0.266012	-0.029544	0.254138
YMR171C	0.26402	0.413397	0.129108	0.257701	-0.240613	0.417557	-0.243729	0.002984	-0.135552	0.097663	0.037199	-0.229482	1.76184	-0.887106	-0.534336	-0.048156	-0.217477	0.915787	0.064391	-0.515254	-0.769292	-0.239291	-0.511714	-0.60812	-0.041552	0.059765	-0.302965	-0.194503	-0.643569	0.27621	-0.107803	-0.05153	-0.195724	-0.416691	-0.434271	-0.889718	-0.931201	-0.554266	0.068172	-0.363235	0.149895	0.260289	-0.026867	-0.131245
YMR286W	-0.084889	1.367732	0.631355	0.439821	-0.736966	-0.111645	0.00E+00	0.00E+00	0.00E+00	1.141774	0.29844	1	1.311944	-1.29956	-0.14439	-0.173332	-0.980371	0.442518	-0.251539	0.411314	-1.336525	-0.624491	-0.955606	0.851137	-0.736966	-0.422691	-0.311944	0.00E+00	0.00E+00	0.00E+00	-0.149378	0.630766	0.426265	-1.254635	0.299777	-0.083416	-0.968749	0.403356	0.0199	-0.129283	-0.731511	0.379346	0.292553	0.46828
YJL108C	0.612977	0.106915	-0.584963	-0.304855	-0.793549	-0.169925	-0.180572	0.308122	0.336525	0.468387	0.852774	0.762961	-3.115477	0.874469	-1.969626	-1.289507	1.137504	-0.378512	-1.115477	-2.643856	0.628031	-0.371969	1.099536	0.160465	0.00E+00	0.00E+00	0.00E+00	0.00E+00	0.00E+00	0.00E+00	0.00E+00	0.00E+00	0.00E+00	0.00E+00	0.00E+00	-0.192645	-0.607683	-1.554589	-1.469485	-0.082462	-1.440573	0.462972	-0.449803	0.807355
YNL196C	0.200427	0.103836	-0.190016	0.432385	0.012175	-0.049281	0.379237	0.446953	0.213404	-0.26829	0	-0.138328	-0.987652	-0.15659	-1.207442	-0.626542	0.629481	-0.51245	-0.643856	-1.130985	-0.177787	-0.251783	0.241527	0.539235	-0.332196	0.035785	-0.136882	0.051715	0.148677	0.363547	-0.653349	-0.31969	-0.527015	-0.317156	-0.582777	-0.1065	0.020178	0.665412	0.042169	0.343008	-0.335258	-0.298806	-0.095047	0.026184
YDL087C	0.197274	0.047195	0.550522	-0.185032	0.343302	0.385654	0.00E+00	0.00E+00	0.00E+00	0.327165	0.912537	-0.552541	0.424666	-0.595213	0.136476	-1.505235	-1.601451	2.106915	0.159199	0.280108	-0.612977	-0.135883	-0.217905	-0.196397	0.00E+00	0.00E+00	0.00E+00	0.00E+00	0.00E+00	0.00E+00	0.00E+00	0.00E+00	0.00E+00	0.647439	1.518201	0.392317	-0.509674	0.422691	-0.403356	-0.241008	-0.703607	-0.269187	0	-0.29956
YGL041C-B	-0.136817	0.258602	0.212545	0.015513	0.035275	0.188152	0.315776	0.412939	0.025385	0.726435	0.314109	-0.076962	0.32073	0.133583	0.122422	-0.341037	-0.0199	0.802061	0.174251	0.345927	0.861869	-0.165059	0.988685	-0.510738	0.200465	-0.536501	-0.109878	-0.54119	0.99284	-0.52402	0.34034	0.50772	0.373458	1.718824	0.67544	0.26829	-0.293991	1.123989	-1.059871	-1.049244	-0.572251	0.351844	-0.078003	-0.238787
YLR266C	0.31366	0.383329	0.161281	-0.286881	-0.26748	-1.017074	0.461731	-0.251539	0.331621	-0.056268	-0.076621	0.119053	0.00E+00	0.00E+00	0.00E+00	0.514573	-0.192645	-1.104337	-0.744743	-0.591037	0.938599	0.108376	-0.264972	-0.222392	0.600644	-0.063079	0.941372	-0.095578	0.368387	0.165059	0.011227	0.092118	0.301381	-0.113622	-0.263159	-0.377235	0.795642	0.013175	-0.195016	-1.31034	-0.799701	0.129283	-0.578862	-0.838249
YPR107C	0.322644	0.272526	0.146742	0.00E+00	0.00E+00	0.00E+00	0.00E+00	0.00E+00	0.00E+00	-0.29956	-0.345135	-0.584963	0.073657	0.064561	-0.149824	0.053439	-0.604862	1.528379	0.163499	-0.4975	1.115477	-1.099536	0	-0.678072	0.730813	0.337035	0.704015	0.747234	0.940294	0.268489	0.366428	1.143591	0.309328	0.00E+00	0.00E+00	1.554589	2.212994	-0.730813	-0.718229	-1.338802	-1.643856	0.695145	-0.295456	-0.678072
YFL060C	-0.366985	-0.558731	-0.459432	-0.306661	-0.273994	0.258734	0.055377	-0.270648	-0.170644	-0.327362	-0.245683	-0.252542	0.688257	0.323077	0.637956	0.333424	-1.413397	-0.721536	-0.904422	-0.556811	-0.425484	-0.900464	0.36804	-0.276413	0.092386	0.082266	0.039445	-0.611194	0.698344	-0.050429	0.055377	-0.33156	-0.271673	0.00E+00	0.00E+00	-0.024329	0.169338	1.010268	0.051662	0.197358	-0.270089	-0.055377	0.111317	0.086654
YGL205W	-0.039349	-0.163006	-0.338802	-0.49169	-0.395929	-0.358971	0.369714	-0.07861	0.223082	0	-0.109731	-0.087729	1.107714	-0.132104	-0.102051	0.251185	-0.706269	-0.372156	-1.238572	-0.515357	-0.219218	-0.112059	-0.096573	-0.108007	0.038577	0.227854	0.067463	-0.474486	0.158473	-0.052196	-0.03589	0.266324	0.140102	0.655258	0.008143	0.062464	-0.197939	0.630766	-0.753085	-0.699733	-0.561311	-0.4236	-0.197646	-0.027068
YJL082W	-0.070389	0.271302	0.415037	-0.335603	0.091148	-0.130061	0.307916	0.535853	0.546341	0.00E+00	0.00E+00	0.00E+00	0.00E+00	0.00E+00	0.00E+00	0.00E+00	0.00E+00	0.00E+00	-2.273018	-0.06413	-0.552541	-1.612977	0.357552	0	0.878694	0.592122	0.233672	0.321928	0.784832	0.689071	0.121991	0.750022	-0.478047	-0.554195	1.058769	0.524662	-0.254814	1.505235	-1.632268	0	-0.473931	-0.08573	-0.397335	-0.023847
YJL141C	-0.232802	0.285754	-0.229279	-0.528248	-0.284096	0.064955	0.954871	0.522363	0.904348	0.176878	-0.55302	-0.676755	0.372912	-0.552934	-0.287364	-0.121214	-0.554736	0.16372	-1.822541	-1.049469	-1.417853	0.410376	0.474318	0.956931	-0.139316	0.063872	-0.197165	0.193246	-0.442518	-0.166754	0.142019	0.867362	0.180183	-0.554195	0.158305	0	0.298658	1.697591	-0.695419	-0.182653	-0.514573	-0.216987	-0.426265	-0.007124
YDR032C	-0.073296	0.195016	0.162667	-0.349492	-0.022196	-0.035047	0.126856	0.026279	-0.179389	0.126377	0.380686	0.150906	-0.185662	-0.203214	-0.758294	0.361266	-0.632738	-1.347463	0.343377	-0.369646	0.266012	0.521346	-0.083456	0.643498	-1.115477	-0.569366	-1.555698	0.650551	0.0471	0.420108	0.354971	0.511685	0.428731	0.123877	-0.438731	0.157101	0.332575	0.564129	-0.928014	-0.890928	-0.754888	0.24984	0.163926	0.445032
YNR026C	0.178337	0.696608	-0.584963	0.758992	0.160465	0.537657	0.00E+00	0.00E+00	0.00E+00	0.038994	0.042435	-0.990601	1.40439	0.33985	0.621488	0.00E+00	0.00E+00	0.00E+00	-0.160465	-2.247928	-2.517848	-1.896164	-0.678072	-0.86507	-0.269187	-0.893085	1.61471	0.00E+00	0.00E+00	0.00E+00	0.551015	0.306331	-0.047829	0.00E+00	0.00E+00	0.369234	0.932886	-1.706269	-1.321928	-0.584963	-0.556393	-0.584963	-0.257158	0.06413
YPR085C	0.437621	0.24888	0.385084	0.462343	1.169925	-0.847997	0.00E+00	0.00E+00	0.00E+00	-0.163499	0.152003	-0.758992	0.117357	-0.096676	0.641313	-2.874469	-1.099536	0.29956	-0.180572	-3.247928	-1.044394	-0.758992	0.628031	-0.765535	0.173648	-0.616671	-0.39927	0.189034	1.089005	-1.050626	0.00E+00	0.00E+00	0.00E+00	0.00E+00	0.00E+00	0.104337	0.280108	0.600393	-1.485427	-0.847997	-2.137504	-0.866733	0	0
YGR016W	0.258859	0.157398	0.108103	0.247553	0.040642	0.408465	-0.159829	-0.029995	-0.607899	0.565938	0.293731	-0.071833	-0.128008	-0.285644	-0.032883	-1.064808	-0.386183	-0.462219	-0.915388	-0.85901	-0.718393	0.261125	-0.487888	-0.090198	0.288958	0.152599	-0.307916	0.102098	0.112894	-0.177128	-0.33542	0.278025	0.260236	-0.706198	0.762376	-0.115477	0.494765	0.411938	-0.693897	-0.575247	-0.777608	0.450227	0.285844	0.266715
YNL281W	-0.125531	-0.148099	-1.350497	0.479168	-0.621488	-0.40439	-0.552541	-0.342232	-0.337441	0.268817	-0.150417	0.628031	0.53842	0.192645	1	0.00E+00	0.00E+00	0.00E+00	-3.378512	-0.691878	-3.584963	-0.706953	-1.093109	-0.024662	0	-0.632268	0.087463	0.00E+00	0.00E+00	0.00E+00	0.00E+00	0.00E+00	0.00E+00	0.00E+00	0.00E+00	-0.341037	0.777608	-0.384664	-0.85561	-0.842459	-1.369234	0.36257	0.752072	0.305808
YKL046C	0.399607	0.564785	-0.158262	-0.137504	0.546634	-0.071791	-0.287981	-0.337035	-0.513666	0.019629	-0.135352	-1.448461	-0.182864	0	-0.086588	-0.911463	-0.249978	-1.648528	-0.902703	-0.984233	-0.769702	-0.851901	0.701919	0.355481	-0.315776	0.709221	0.32577	0.00E+00	0.00E+00	0.00E+00	0.263034	-0.058894	0.13465	0.25316	-0.356269	0.113956	-0.466318	0.645717	-0.905363	-1.314511	-0.204358	0.436099	-0.298523	0.111031
YOR127W	0.119147	0.261328	0.237039	-0.234465	-0.536053	-1.295456	-0.146841	0.120294	0.289507	0.08573	0.479993	0.312278	-0.555519	-1.721284	-0.632268	-0.736966	-0.103093	1.253757	-0.530515	0.237039	-0.584963	0.00E+00	0.00E+00	0.00E+00	-0.469485	1.289507	-0.21864	0.00E+00	0.00E+00	0.00E+00	1.415037	-0.067114	-0.436099	0.00E+00	0.00E+00	-0.045804	-0.347923	0.643856	-3.807355	-1.906891	0.152003	0.289507	-1.237039	-0.347923
YLR077W	0	1.485427	0.378512	-3.169925	-0.440573	-4.321928	0.21036	-0.844606	-0.304855	-1.012175	0.137504	0.347923	0.00E+00	0.00E+00	0.00E+00	0.00E+00	0.00E+00	0.00E+00	0.341037	-0.347923	-1	0.06413	-0.415037	0.847997	0.00E+00	0.00E+00	0.00E+00	1.825971	-0.621488	1.053638	0.00E+00	0.00E+00	0.00E+00	0.00E+00	0.00E+00	-0.498806	0.110183	0.630766	-2.523562	-4.285402	-2.289507	0	-0.311202	0.072756
YDR472W	-0.141092	-0.120294	0.17662	0.17897	0.158698	0.133267	0.00E+00	0.00E+00	0.00E+00	0.00E+00	0.00E+00	0.00E+00	-0.598902	-0.70543	0.096508	0.00E+00	0.00E+00	0.00E+00	-0.527247	0.321928	-0.59309	-0.311202	-1.017074	-0.490326	0.399607	0.029146	-2.106915	0.00E+00	0.00E+00	0.00E+00	0.00E+00	0.00E+00	0.00E+00	0.00E+00	0.00E+00	0.624491	-1.335603	0.954196	-2.115477	-3.044394	-1.378512	0.387023	0.758992	-0.334419
YGR020C	0.203328	-0.208814	0.304855	0.556081	0.039528	0.379644	0.306427	-0.279523	0.642843	-0.596644	0.164387	-0.336481	-0.61891	-0.534336	-0.044854	-0.767023	-2	-1.128584	-0.246915	0.165678	-0.055343	0.334867	-0.169925	-0.114643	-0.222392	-0.009219	-0.856636	-0.163746	0.051347	-0.329705	0.109122	-0.335603	-0.387023	-0.36155	0.210772	-0.155518	-0.613344	0.535596	-1.807355	-1.115477	-0.678072	0	0.061776	-0.116058
YJL157C	0.101538	0.118644	-0.254317	0.420332	0.347923	-0.293731	0.00E+00	0.00E+00	0.00E+00	-1.353637	-0.584963	-1.974005	1.857981	-1.109624	-0.596103	-1.405992	-0.79518	-1.056584	-0.061401	0.137504	-0.075949	-0.10188	0.723482	0.308122	-0.280901	0.188445	0.667924	0.00E+00	0.00E+00	0.00E+00	0.00E+00	0.00E+00	0.00E+00	0.00E+00	0.00E+00	-0.241008	-0.284453	-0.430634	-2.847997	-0.827163	-2.099536	-0.736966	-0.783189	-0.623437
YNL270C	-0.387023	0.321928	-0.791413	0.36257	-0.135352	0.472753	0.00E+00	0.00E+00	0.00E+00	0.00E+00	0.00E+00	0.00E+00	0.078003	-0.490986	-1.854149	-1.253757	-1.297681	0.206451	-0.032421	-0.718229	-1.415037	1	0.338169	-0.756074	-1.257798	0.127756	0.799701	0.00E+00	0.00E+00	0.00E+00	0.749677	0.683027	0.863183	0.00E+00	0.00E+00	-0.192645	-0.084064	-0.31034	-3.169925	-3.196397	-0.85561	-0.335603	0.031709	0.052467
YDL101C	0.014355	0.473931	0.043943	0.268196	0.616671	-0.171766	-0.457207	-0.019629	-0.986061	-0.084662	0.408806	-0.269033	-2.297681	-0.208587	-0.82852	0.079727	-0.387023	-0.625152	0.009915	-0.152003	-0.331206	-0.052949	-0.792904	-0.831877	0.532014	0.146318	0.451874	0.00E+00	0.00E+00	0.00E+00	0.924394	0.316645	0.786826	0.00E+00	0.00E+00	-0.551796	-0.078003	-0.168271	-2.028569	-2.321928	-2.270089	-0.017487	-0.030162	-0.010124
YBR148W	-0.020759	-0.577057	-0.539159	0.099536	0.453718	-0.303392	0.00E+00	0.00E+00	0.00E+00	0.00E+00	0.00E+00	0.00E+00	1.716207	0.048499	-0.232363	-0.027481	-1.628031	-1.966833	-0.568284	-1	-1.052467	-0.26628	0.988685	1.321928	1.621488	-0.746243	0.234465	0.00E+00	0.00E+00	0.00E+00	0.00E+00	0.00E+00	0.00E+00	0.00E+00	0.00E+00	0.489038	-0.831602	0.976541				0.758992	0.602665	-0.830075
YJR095W	-0.133267	-0.393664	-0.244419	0.344828	0.491853	0.745071	0.00E+00	0.00E+00	0.00E+00	0.434403	-0.376563	0.494765	1.473931	-0.198546	0	-1.405992	-0.758992	-0.427421	-2.078003	-0.485427	-1.530515	-0.732896	0.31034	1.375867	0.589812	0.500694	0.858528	0.00E+00	0.00E+00	0.00E+00	0.301304	0.488389	0.343408	0.00E+00	0.00E+00	-0.325986	0.067114	-0.235378	-3.345775	-1.754888	-2.554589	0.149378	0.229482	0.09163
YNL128W	-0.180572	-0.4975	-0.245112	0.411898	1.449611	1.350497	0.00E+00	0.00E+00	0.00E+00	0.176878	-0.302184	-1.338479	-0.584963	-1.157541	-0.63743	-0.557995	1.047306	-2.115477	0.090198	-1.169925	-1.652077	0.375509	0.129283	0.121991	-3.5025	1.14439	-0.263034	0.00E+00	0.00E+00	0.00E+00	1.102362	0.08092	0.77259	0.00E+00	0.00E+00	0.087463	-1.691878	-0.31034				-0.643856	0.293731	-0.270089
YBR074W	0.331621	0.351844	0.542793	-0.893085	-0.657112	-1.050626	0.00E+00	0.00E+00	0.00E+00	0.402098	-1.08017	-1	-0.415037	-0.187627	-0.115477	0.00E+00	0.00E+00	0.00E+00	0.078003	-0.423808	-2.643856	-0.975752	-0.752072	-0.263034	0.00E+00	0.00E+00	0.00E+00	0.00E+00	0.00E+00	0.00E+00	0.422943	0.402098	0.773724	0.182771	3.228694	0.097847	0.415037	0.29956				-0.125531	-0.485427	-0.724366
YDL234C	-0.24952	0.359896	0.303192	-0.571906	-0.765535	-0.536053	0.00E+00	0.00E+00	0.00E+00	0.00E+00	0.00E+00	0.00E+00	-0.313158	0.124545	-1.14439	-1.137504	-0.815575	-1.197939	-1.160465	-0.206451	-2.115477	0.180572	0.044394	-1.280108	0.00E+00	0.00E+00	0.00E+00	0.00E+00	0.00E+00	0.00E+00	0.279073	0.425091	0.517276	0.445805	0.795735	0.00E+00	0.00E+00	0.00E+00				-1.338802	-1.070389	-0.369234
YER079W	-0.323321	-0.905878	0.47242	0	-0.611435	-0.169925	0.00E+00	0.00E+00	0.00E+00	-1.201634	-0.345135	-1.057333	-1.141246	-0.508147	-0.677107	-1.640458	-0.289507	-1.793549	0.284729	-0.060121	-0.902703	-1.459432	-2.841302	0.321928	0.00E+00	0.00E+00	0.00E+00	0.00E+00	0.00E+00	0.00E+00	0.00E+00	0.00E+00	0.00E+00	0.00E+00	0.00E+00	0.906891	-0.249359	-0.861294				-0.115477	-1.234465	-0.584963
YMR168C	0.495325	-0.177998	-0.13465	0.360882	1.031943	0.420108	0.00E+00	0.00E+00	0.00E+00	0.63743	0.289507	-0.371969	-0.887525	-3.285402	-3	-2.047306	-0.211504	-1.793549	0.341037	-0.628031	-0.044394	-0.328054	-0.405992	1.304855	-0.921997	-0.830075	-0.925999	0.656046	3.917538	0.932886	0.00E+00	0.00E+00	0.00E+00	0.00E+00	0.00E+00	-0.83289	0.392317	0.045804				-0.304855	-0.040642	0.209453
YNL217W	-0.478302	0.10758	-0.070389	0.371969	-0.044394	-0.23967	-0.63941	-0.207941	-0.405256	-1.27208	0	-0.681824	0.912537	-0.124696	-0.271302	-1.142958	-0.289507	-0.91908	-0.923379	0.375509	-1.869416	0.415037	-0.069263	0.635003	-0.429393	-0.167945	-0.642843	0.622633	0.844129	0.183275	0.203414	0.274362	0.267795	0.597808	0.643731	-0.259644	0.031251	-0.581642	-0.912537	-0.904422	-1.600393	0.493332	0.276518	0.019496
YLR177W	-0.943416	-0.830075	0.237039	0.280108	0.250808	0.291049	0.130397	0.428334	0.255839	0.00E+00	0.00E+00	0.00E+00	0.00E+00	0.00E+00	0.00E+00	-0.615989	-0.562733	-0.185867	-0.464963	-0.028569	-1.338169	-0.668379	-0.430144	0.40439	0.00E+00	0.00E+00	0.00E+00	0.115477	-0.207158	0.270358	-0.24664	-0.504231	0.740913	-0.946512	0.146232	-0.321928	1.099536	-0.954196	-1.148863	-2.104337	-4.459432	0.026967	0.243271	-0.239188
YHR077C	-0.422857	-0.91951	0	0.047566	-0.234465	-0.540568	-0.701342	-0.287896	-0.220599	-0.264242	-0.661584	-0.047306	-0.119909	-0.070883	-0.426533	-0.289507	-1.730393	-1.115477	-0.34915	-0.675728	-0.432959	-1.33985	0.301656	-1.543142	-1.459432	-2.232661	-1.245112	-0.089267	-1.375039	-1.172467	0.024045	0.337695	-0.104337	-1.056695	-0.678197	-0.568843	1.169925	-0.986825	-2.321928	-4.333901	-3.336283	-0.914753	-1.252063	-0.732304
YPL121C	0.323438	0.036005	0.453226	0.584963	0.923379	0.479993	0.00E+00	0.00E+00	0.00E+00	-3.209453	-1.736966	-1.137504	1.304101	1.212994	1.061974	-1.430634	-1.060542	0.321928	-1.109624	0.823122	-1.555519	-0.654225	2.562936	0.307182	-1.736966	-1.536053	-3	0.00E+00	0.00E+00	0.00E+00	-0.245756	0.025091	-0.044394	-0.38427	-0.526194	0.70044	-0.326228	2.33985	-4.754888	-4.584963	-5.247928	0.68281	0.371969	-0.067114
YFR027W	0.260236	0.250044	0.06301	-0.125531	-0.042023	0.281962	-0.622765	-0.29956	-0.694374	0.156321	-0.063953	0.059044	0.080585	-0.294061	-0.565263	-0.078427	-0.799362	-0.758611	-0.728195	-0.173092	0.136851	0.061759	-0.083971	0.192645	0.270543	0.112416	0.115068	0.334602	0.328177	0.104783	0.030588	0.285091	0.023926	0.502389	0.081853	0.054758	-0.066793	0.223721	-0.221758	-0.527247	-0.480081	0.188819	0.263034	0.079727
YHL002W	-0.060882	-0.077479	0.03622	-0.370368	-0.533432	-0.632268	0.00E+00	0.00E+00	0.00E+00	0.86507	-0.384664	0.89812	-1.101283	-0.16711	-1.070389	0.00E+00	0.00E+00	0.00E+00	-0.358454	0.263034	-0.657112	-0.447459	2.06413	0.748461	0.00E+00	0.00E+00	0.00E+00	0.00E+00	0.00E+00	0.00E+00	0.00E+00	0.00E+00	0.00E+00	0.860843	-0.678197	0.392317	-0.19592	1.807355	-2.292782	-0.768674	-1.392317	0.545434	0.841302	0
YBR157C	-0.403356	-0.522122	-0.195487	0.1752	0.478972	0.571416	-0.744743	-1.23349	-0.854802	0.573522	0.728327	1.088266	-0.363963	0.246579	-0.195155	-0.584963	-1.202817	-1.345775	-0.715023	-0.672638	-0.337035	1.379261	0.836501	1	-0.054677	-0.492598	-0.016743	-0.350757	0.383081	0.231326	0.142353	0.068248	-0.091554	0.078073	0.058769	1.350148	0.843984	1.306331	-1.621839	-1.706269	-1.137504	0.227234	0.364233	0.350412
YMR244W	0.316672	0.062284	0.317482	0.249815	0.375663	0.433459	0.071866	0.208814	0.676845	-0.478047	0.186878	-0.198329	-1.147754	0.180572	-2.10343	-0.305626	-0.221027	-1.067355	0.052741	0.149514	0.535332	0.130787	0.047165	0.066452	0.174205	0.177396	0.354573	-0.729352	0.035624	-0.044788	0.877828	0.504406	0.650877	0.27588	0.67544	0.27486	-0.453956	0.01543	-0.816554	-1.264972	-0.857981	0.275942	-0.053939	-0.105353
YOL053W	0.198904	-0.058496	0.154328	0.727185	0.909802	0.742842	0.00E+00	0.00E+00	0.00E+00	-0.565597	-0.280108	-0.400538	-1.79518	-0.794416	-1.415037	-0.339486	-1.400538	-0.285402	-0.912537	-1.302563	-2	-0.678072	0.108524	0.384143	-0.241008	0.292181	0.353637	-2.744161	0.626185	1.165059	0.00E+00	0.00E+00	0.00E+00	0.767733	0.702625	-1.163976	-0.760049	0.532874	-1.843274	-0.38529	-0.979241	-0.856636	0.306661	-0.366128
YLR120C	0.090198	-0.190522	0	0.504589	0.73543	0.659226	-0.520063	-0.124851	-0.191015	-0.940621	-0.214125	0.14543	-0.226068	-0.752072	-0.572138	-0.661831	-0.686842	-1.316857	-0.871267	-0.483424	-1.08092	0.027656	-0.554589	0.420706	-1.596367	-0.201634	-0.150679	-2.083416	-0.899473	0.081794	0.371559	-0.129042	0.21205	0.00E+00	0.00E+00	-0.14439	-0.013806	-0.412975	-0.201048	-0.356935	-0.402098	0.237989	0.491659	0.429312
YDL007W	-0.442669	-0.447005	-0.230613	-0.168998	0.059216	-0.430212	0.306912	-0.134725	0.274362	-0.751321	-0.4714	-0.005275	0.536268	0.506501	1.627273	-0.713696	-0.312114	-0.79986	0.186126	0.496048	0.030303	-0.981853	-1.045804	-0.770974	-0.121991	-0.125531	-0.074962	0.369434	-0.03575	-0.046204	0.115123	0.075949	0.155871	0.139702	0.058769	-0.23082	-0.360839	0.443446	-0.627582	-0.280108	-0.141554	-0.237358	-0.087796	0.063265
YDR348C	0.063286	-0.385891	-0.035478	-0.900004	-0.537657	-1.267933	0.057333	-1.032421	-0.389947	-1.154328	-0.391191	-0.531851	0.310117	0.399465	0.783606	-0.335935	0.007286	-0.043832	-0.793948	-0.245112	0.038219	-0.875553	-0.599247	0.358192	-0.73257	-1.265345	-1.270089	0.165586	-0.23816	-0.055343	-0.531231	-0.515357	-0.324931	-0.776587	0.058769	0.596234	0.569696	0.878694	-0.72792	-0.280108	-1.360256	-0.316027	0.31853	-0.177787
YKR041W	0.412694	0.149056	0.392317	-0.051074	-0.158262	-0.477118	-0.602036	-0.597629	-0.503062	-0.366782	-0.584963	-0.172467	0.451284	-0.127171	-0.704777	0.23543	0.496128	0.19072	-0.078214	-0.234035	-0.191481	-0.141219	0	0.131006	-0.126846	-0.127875	0.002799	-0.594467	0.011973	0.219487	0.357344	0.250543	0.413862	-0.121235	0.518201	0.319311	0.455679	-0.026842	0.108472	0.407543	0.052022	-0.026403	0.003391	0.102831
YJR059W	0.111893	0.057333	-0.254317	0.00E+00	0.00E+00	0.00E+00	0.00E+00	0.00E+00	0.00E+00	0.00E+00	0.00E+00	0.00E+00	0.449307	-0.757799	0.321928	-0.36257	0.736966	-0.378512	-1.807355	0.341037	-1.035624	0.00E+00	0.00E+00	0.00E+00	-1.387023	-2.459432	-0.777608	0.00E+00	0.00E+00	0.00E+00	0.00E+00	0.00E+00	0.00E+00	0.00E+00	0.00E+00	0	0.192645	-0.866733	0.321928	0.807355	0.184425	0.862496	-1.473931	-1.115477
YLR321C	-0.0268	0.572362	0.293196	0.466781	0.381634	0.644311	-0.390257	-0.174574	-0.17757	-0.021062	-0.28157	-0.441127	0.732716	-0.261198	-0.152003	-0.281413	-0.437064	-0.589624	-0.387604	-0.177396	-0.342525	0.518467	-0.045804	0.119507	-0.825971	-0.775294	-0.922832	-0.146344	0.352881	0.172364	0.459432	0.347195	0.697971	0.137683	0.141231	0.304855	-0.435022	-0.462343	0.480939	0.269944	0.133431	-0.157146	0	0.046356
YOL151W	0.149576	0.172131	0.09772	0.729718	0.485017	0.804554	-0.614588	-0.579013	-0.406817	-0.278464	-0.208399	0.121136	-0.143364	0.061401	-0.068285	-0.629986	0.932886	-0.721832	-0.487938	-0.343821	0.050085	0.042394	0.138764	-0.078633	-0.420492	-0.543622	-0.671377	0.160275	0.967856	0.534232	0.670035	0.233578	0.480101	0.374252	0.326702	0.259213	0.070967	0.137119	0.383527	-0.101122	-0.176498	-0.367209	0.140481	-0.231646
YKR044W	0.070967	-0.400139	-0.121501	-0.165737	-0.367571	-0.52522	-0.72379	-0.591249	-0.257956	0.036526	-0.308308	-0.503324	0.444785	-0.14743	0.164949	-0.247928	-0.133399	-0.008613	-0.314293	0.148214	-0.041686	-0.079358	0.174926	0.629632	-0.247928	-0.320668	-0.129432	-0.132569	0.451509	0.769152	-0.033167	0.104337	0.120714	0.533268	0.294836	0.004692	0.627607	-0.016488	0.228624	0.395541	0.143939	-0.336339	-0.295649	0.023232
YML077W	-0.073063	-0.621488	-0.272372	0.828888	0.247093	0.773724	0.00E+00	0.00E+00	0.00E+00	-0.108934	-0.817136	-0.652077	1.75743	-1.499571	-0.678072	-0.954196	-0.238787	0.943416	-0.604071	-1.182203	-0.115477	-0.630766	0.357552	0.243926	0.00E+00	0.00E+00	0.00E+00	0.00E+00	0.00E+00	0.00E+00	0.00E+00	0.00E+00	0.00E+00	0.030768	1.058769	-0.139725	0.490326	-0.226276	0.074001	-0.76184	-1.154328	-0.544321	-0.5025	-0.245112
YOR308C	-0.283172	-0.54409	-0.440573	0.335486	0.029953	0.11877	0.059297	-0.623309	0.034216	-1.289507	-1.069042	-1.777608	1.102362	-1.28739	-0.438121	-0.940761	-0.082989	-0.864186	-0.801921	-0.059706	-0.207993	-0.097141	0.226004	-0.454115	0.170596	0.324435	-0.011141	0.576298	-0.158262	0.032605	0.691878	0.256637	0.120798	0.521093	0.915405	0.272526	0.458699	0.318822	-0.051399	-0.71114	-0.463401	-0.383329	-0.588275	-0.328623
YDR490C	-0.394532	-0.656795	-0.169925	0.239541	0.230922	0.073657	0.031536	-0.203533	0.466318	-1	-1.11221	-1.645504	0.389274	-0.980371	-0.411814	-0.024453	-0.139823	-0.08092	-0.3106	0.044669	-0.25952	0.20519	0.044394	-0.199506	0.321928	-1.100694	-0.258734	-0.204141	0.345135	0.046393	0.612539	0.568117	0.502954	0.352696	-0.048146	-0.443607	-0.885965	1	-0.238512	-0.165059	-0.60224	-0.084213	-0.12059	-0.122857
YLR228C	-0.254183	-0.066089	-0.024662	-0.249778	-0.419539	-1.545741	-2.169925	-1.505891	-2	-2.678072	-1.425306	-2.211504	-0.451107	-0.957565	-0.019365	-0.426478	0.147899	-0.052467	0.434937	0.150679	-0.065184	0.695419	1.091423	0.400824	-0.612977	-0.169925	-0.343484	0.541019	-0.277812	0.308122	0.612396	0.819918	0.705553	1.299954	0.299777	0.086588	-0.240204	-0.661415	-1.734811	-0.51245	0.145677	-0.483083	-0.584963	-0.401473
YMR300C	-0.175572	-0.531851	-0.584963	-0.601451	-0.724366	-0.600006	-0.580375	-1.526368	-0.473371	-0.616671	-0.73016	-1.959923	1.029747	-2.169925	-0.736966	-0.488887	-1.287163	-1.267284	-0.521237	0.046393	0.097024	0.190431	0.458488	0.690145	-1.316027	-2.303192	-1.327805	0.455499	0.345135	0.760993	2.686501	1.92785	1.731511	1.605004	1.196273	0.168398	-0.678072	-0.608421	-0.528248	-0.312939	-0.107484	-0.746025	-0.619178	-0.527932
YCL069W	0.961526	0.601451	0.23816	-1.523562	-0.341037	1.459432	0.00E+00	0.00E+00	0.00E+00	-1.169925	-2.807355	-1.289507	0.00E+00	0.00E+00	0.00E+00	-0.874469	-0.214125	-0.793549	0.573735	1.176878	0.146841	-1.447459	0.125531	-1.628031	0.00E+00	0.00E+00	0.00E+00	0.00E+00	0.00E+00	0.00E+00	0.00E+00	0.00E+00	0.00E+00	0.00E+00	0.00E+00	0.321928	0.514573	-0.561879	-0.520832	-0.392317	-1.77259	0.345775	0.16665	0.584963
YBR182C-A	0.169925	-0.11757	0.64075	-1.736966	-1	1	0.00E+00	0.00E+00	0.00E+00	0.00E+00	0.00E+00	0.00E+00	1.925999	-0.960472	0.668379	-0.544321	-0.206451	0.106915	0.706269	0.59309	1.742504	-2.775294	-0.459432	-2.392317	0.00E+00	0.00E+00	0.00E+00	0.00E+00	0.00E+00	0.00E+00	-1.25634	0.341037	-0.559427	0.00E+00	0.00E+00	0.00E+00	0.00E+00	0.00E+00	-0.308122	-0.186413	0.628031	-1.280108	-0.29956	0.169925
YML069W	-0.169925	1.612977	0.5025	0.548621	0	0.321928	0.00E+00	0.00E+00	0.00E+00	-2	-2.514573	-2.371969	-1.04891	2	-0.189478	0.826668	0	-0.115477	-0.129768	0.421138	-0.08017	0.324525	-0.176427	0.05153	0.00E+00	0.00E+00	0.00E+00	0.00E+00	0.00E+00	0.00E+00	0.00E+00	0.00E+00	0.00E+00	0.445805	0.321803	-0.153805	-0.410465	0.133267	-1.067114	-0.782409	-2.070389	-0.5025	0.263034	-1.247928
YJL027C	0.305345	0.008462	0.536753	0.15978	-0.437809	0.06301	-0.366782	-0.121991	-0.160465	-1.693897	-1.152003	-0.923379	0.813715	0.253187	0.267322	-0.965235	-1.230006	-1	-0.607683	-0.270961	-0.288431	0.758182	-0.373678	0.258312	0.273834	-0.065341	-0.054862	-0.098302	0.276012	0.081794	0.075949	-0.290838	0.241661	-0.44728	0.491728	-0.240051	1.019365	-1.127756	0.311461	0.713477	-0.028428	-0.335184	-0.026152	-0.42553
YIL099W	0.365284	-0.847997	0.27208	0.750972	0.254573	0.316027	-0.465411	0.197301	-0.432959	-1.724893	-1.978626	-1.39486	-0.748128	0.728698	1.087463	-0.190606	0.185215	-0.505235	-1.687324	-0.820676	-0.432315	0.540133	0.61471	0.39267	0.063776	0.042525	0.59773	0.301269	0.053439	0.600593	-0.814968	-0.807355	-1.073249	0.00E+00	0.00E+00	0.580983	0.208108	-0.35925	0.032421	-0.44387	0.184425	-0.122484	0.386058	-0.142019
YML050W	0.347384	0.013175	0.088704	0.171046	0.165586	0.16753	-0.456858	-0.227234	-0.551642	-1.136137	-1.390459	-0.641952	-0.468844	-0.589912	-0.652077	-0.240263	-0.947213	-0.551303	-0.408806	0.279795	-0.255115	0.031251	-0.124588	-0.065998	0.273834	-0.130167	-0.122656	0.238348	-0.383741	-0.138236	-0.045189	0.366128	0	-0.554195	-0.152735	0.266336	0.378934	0.659201	0.042366	0.152003	-0.178457	0.299208	-0.152003	0.283172
YPL172C	0.210767	-0.054448	-0.126757	-0.359081	0.119299	-0.510195	0.351844	0.063326	0.508341	-2.624491	-2.969626	-0.459432	-1.899473	-1.176878	-1.034765	-0.450166	-0.461904	-0.510615	-0.844349	-0.607683	-0.274175	0.820021	-0.403065	0.047697	-0.410933	0.402098	0.40632	-0.089267	0.784832	-1.514573	0.114333	0.375509	-0.077168	0.00E+00	0.00E+00	0.00E+00	0.00E+00	0.00E+00	0.038474	-0.510195	-0.604071	-0.135655	-0.153805	0.076351
YBR164C	0.173261	0.252032	0.262386	0.139403	0.378172	0.453086	0.186999	-0.044987	0.339486	-1.642448	-1.488286	-0.967579	-1.166358	-0.852443	-1.1127	-0.530515	-1.265503	-0.43472	-0.457045	-0.053061	0.113211	0.197383	0.099175	0.016363	-1.123989	-0.655665	-0.770132	-0.172364	0.330149	-1.476651	-0.42414	-0.596644	-0.553254	0.137683	-0.048146	0.903785	0.514573	0.086218	-0.281771	0.070389	-0.218535	-0.073764	0.259243	0.245625
YEL050C	0.570316	0.125531	-0.040077	-0.101283	0.029146	-0.070389	0.00E+00	0.00E+00	0.00E+00	-1.222392	-2.750022	-0.652077	0.042435	-0.22456	-0.378512	-1.991387	-0.718229	-0.748461	-0.109878	-0.246161	-0.483816	-0.32681	1.154723	-1.284615	-0.29956	0.152003	-0.254317	0.00E+00	0.00E+00	0.00E+00	-1.043069	-1	-0.584963	0.030768	-0.678197	-0.238512	0.192645	-0.736966	0.647328	0.442358	0.49783	0.206451	-0.418404	-0.066598
YBR211C	0.207233	-0.39689	-0.21901	0.143836	0.302184	-0.054862	0.00E+00	0.00E+00	0.00E+00	-1.658211	-1.957772	-2.291766	-1.016302	-0.693339	0.146841	-2.429508	-1.117836	-1.519374	-1.022601	-0.640458	0.558873	-0.535423	-0.254046	0.069963	-0.927068	-0.48089	-1.049753	-0.509014	0.106259	-0.050332	-1.729352	-2.078003	-0.530515	-0.601501	0.087338	0.454313	0.409763	-0.325027	0.628519	0.557218	0.727185	-0.154723	0.18786	-0.244538
YLR265C	-0.164189	0.128733	0.252643	0.224432	-0.035047	1.103836	-0.133524	0.459432	0.601228	-2.584963	-4.754888	-2.611435	-0.046886	0.336795	0.415037	-0.460361	-2.188204	0.397592	-0.744441	-0.485427	0.054448	-0.724027	0.159871	-0.251062	0.206451	0.248437	0.520832	0.432959	-0.428094	-0.337035	0.129283	-0.15451	-0.371448	0.223413	-0.133876	-0.03767	0.673772	1.292027	0.355762	0.059297	-0.158262	-0.195724	-0.049925	0.370112
YMR268C	0.031478	0.441838	0.415037	0.136062	0.186413	0.378512	-0.193641	0.007573	-0.173065	-2.485427	-2.736966	-3.137504	0.300081	0.469485	0.500074	-0.807355	-0.356935	-0.670692	-0.183446	0.520007	0.059706	0.038474	-0.415037	-0.028569	-0.233672	-0.14505	-0.689071	0.00E+00	0.00E+00	0.00E+00	0.00E+00	0.00E+00	0.00E+00	0.00E+00	0.00E+00	0.263034	-0.925999	-0.866733	0.728327	0.617752	-0.354431	-0.335603	0.16665	-0.148099
YKL195W	0.157541	0.109451	0.006232	0.724687	0.619926	0.78755	0.738332	0.522201	0.428458	-3.523562	-4.209453	-4.711495	0.501852	0.49976	0.554968	-1.472371	-1.108934	-1.33539	0.317389	-0.120559	-0.976916	-0.360043	0.138383	-0.057715	0.151533	0.177538	0.875245	-0.181562	-0.325486	0.515966	0.300754	0.286713	0.069421	-0.191625	0.48619	0.547849	0.52951	-0.109847	-0.015942	-0.21818	-0.350497	0.324235	0.085836	0.367277
YPR025C	-0.257496	0.226636	-0.157044	-0.006205	0.403897	0.051761	0.826732	0.45228	0.608284	-3.375039	-3.039528	-3.292782	0.847997	-1.099536	0.342392	-0.241339	0.026904	-0.154142	0.231947	0.24544	0.543974	-0.185389	0	0.292782	0.241758	0.121609	0.390071	-0.038328	0.37151	0.028289	-0.908208	-0.785875	-1.490747	0.088253	0.291968	-0.238512	0.082462	0.101086	0.189825	-0.103836	-0.249556	-0.346254	-0.126377	-0.170534
YGR140W	-0.179324	-0.051761	-0.169925	-0.756074	-0.86287	-0.95109	0.392317	0.664209	0.442782	-2.127112	-2.403722	-3.867896	-0.006886	-0.656592	-0.283793	-0.319372	-1.07215	-0.771114	0.488145	0.539408	0.534336	-0.150417	-0.132283	-0.070619	-0.317111	0.349267	0.398549	0.790772	0.180572	0.315958	-0.762501	-1.825971	-1.516576	0.509935	0.414913	-0.927149	-0.849094	-0.739348	-0.505575	-0.400538	-0.275634	-0.445411	-0.386125	0.149848
YBR104W	0.47592	0.812914	0.142019	-0.576789	-0.426815	-0.197939	-0.591816	-0.305065	-0.65085	-2.08092	-2.887525	-2.652077	0.00E+00	0.00E+00	0.00E+00	-0.601797	-0.078251	-0.253384	-0.038105	-0.238348	0.529496	0.614975	-0.639039	0.106199	-0.346278	-0.17662	-0.261741	-0.048461	0.996732	0.082699	-1.561879	-2.300395	-1.271302	-0.068768	-0.204265	-0.217059	0.296982	0.299145	0.399833	0.403098	0.322844	-0.202421	-0.005736	-0.169925
YNL220W	0.158065	0.041157	0.199156	-0.75336	-1.852443	-1.604071	-0.356935	-0.235696	-0.363199				-0.058417	-0.172061	-0.478231	-0.555519	-1	-0.156119	-0.059379	0.42711	-0.109624	-0.905535	-0.239466	-0.349334	0.131426	0.621488	0.913123	0.00E+00	0.00E+00	0.00E+00				-0.033363	0.314026	-0.147845	-0.472589	-0.494765	0.658384	1.108706	0.862496	-0.129283	-1.036526	-0.92785
YGR249W	0.187627	0.058215	-0.067114	-0.808737	-0.787903	-0.465343	0.064572	0.169426	-0.058894	-2.825971	-0.947533	-1.707819	-0.014573	-0.486698	-0.764941	-0.432192	0.510615	0.466176	-0.597629	-0.63743	-1.434628	-0.509788	0.035624	0.137504	-0.235771	-0.181711	-0.26829	0.308445	0.171136	-0.049952	-0.254421	-0.873088	0.206451	-0.232267	-0.152735	0.540568	1.200045	0.395342	-0.371023	-0.481299	-0.36995	-0.107506	-0.249359	-0.208317
YLR287C	0.415037	0.375291	0.242147	0.130061	-0.719892	0.036837	-0.380549	0.09542	0.029747	-2.567685	-2.209453	-2.722466	-0.674759	-0.183712	-0.504201	-0.121186	-0.444481	-0.165285	-0.728698	-0.844545	-0.538214	0.372371	0.111748	0.304855	0.866249	0.064369	0.137504	1.730393	-0.772048	-1.222392	0.264062	-0.103679	0.152003	-1.29116	-0.725502	-0.109918	0.490326	-0.828665	-0.518236	-0.179549	-0.907971	0.068713	-0.478654	0.37707
YMR257C	0.057611	0.123058	0.056382	-0.241661	-0.751321	-0.356431	0.47587	-0.804148	0.200594	-2.427421	-1.748938	-1.899836	-0.220794	0.556604	0.13217	0.053638	-0.747937	-1.191761	-1.991387	-2.051839	-1.482393	-0.083416	0.303781	-0.079727	-1.308549	-0.612977	-1.202629	1.292451	-1.802768	-1.641106	-0.058299	-0.256637	-0.236606	0.00E+00	0.00E+00	-0.333126	0.454902	0.098915	0.178053	0.016874	0.067904	-0.811555	-1.048363	-0.317029
YKR077W	0.131706	0.210035	-0.220909	-0.180035	0.223896	0.035405	0.500694	0.213544	0.132939	-2.156119	-0.924051	-1.444785	0.957772	-0.499926	-1.298967	-1.495695	-0.815575	-1.80408	-1.019365	-1.30355	-1.058894	0.139275	0.719892	0.150942	-0.115477	-0.060436	-0.212304	0.731041	0.439984	-0.355331	-1.169925	-1.215729	-2.889817	0.00E+00	0.00E+00	0.22097	0.074382	0.174605	-1	-1.473931	-0.849666	0.228734	0.347923	0.030762
YNL169C	-0.058103	-0.174498	0.088809	0	-0.117039	-0.485427	-0.391579	-0.11456	-0.725825	-2.616671	-1.658963	-2.584963	-2.238787	-0.115477	-1.874469	-0.75269	-0.575115	-1.007993	-2.226509	-2.959358	-2.514573	-0.887525	-0.622437	-0.449526	-0.784987	-0.591535	-1.61952	-0.651336	0.116024	0.532766	-0.696608	-2.029747	-2.336283	-0.632197	-1.25E-04	0.369757	0.395585	0.026351	-0.551242	-0.577309	0.242361	0.054743	-0.02284	0.478047
YML048W	-0.039801	0.069124	-0.026967	-1.197939	-0.949626	-0.545161	-0.539159	-0.867362	-0.534708	-0.642448	-1.073581	-1.62504	-0.715161	-0.5807	-0.43024	-0.485427	-0.596759	-0.429558	-0.498179	0.26976	-0.49	-0.178803	-0.730539	0.285091	-0.508791	-0.354229	-0.284031	0.693111	-0.421379	-0.608941	-0.672959	-0.189971	-0.681824	0.00E+00	0.00E+00	0.246161	-0.152851	-0.172837	-0.020272	-0.127039	-0.133088	-0.358135	-0.263034	-0.265345
YPL107W	0.557482	0.851575	0.640597	-0.247928	-0.326501	0.057715	0.314873	-0.038732	-0.083356	-1.127112	-0.819428	-1.124328	0.652077	-0.042886	0.212545	-0.604071	0.125531	0.263034	-0.847997	-0.604071	-0.642843	-0.580097	0.324622	0.579782	-0.876852	-0.467505	0.027221	0.899695	0.365455	0.483322	0.237283	0.363085	0.423056	0.668198	-0.941231	-0.205469	0.298341	-0.199309	0.029444	0.532874	0.014647	-0.089637	0.143364	0.020759
YEL017C-A	0.604071	0.320871	0.917107	-0.455679	0.023847	0.133267	0.00E+00	0.00E+00	0.00E+00	-2.402098	-2.514573	-1	1.613237	1.678072	1.984078	-0.548893	0.669851	0.054448	-1.70044	-0.04891	-2.066089	0.00E+00	0.00E+00	0.00E+00	0.00E+00	0.00E+00	0.00E+00	0.00E+00	0.00E+00	0.00E+00	1.231443	1.088153	1.009419	0.00E+00	0.00E+00	0.00E+00	0.00E+00	0.00E+00	0.547488	1.058894	1.77444	0.752072	0.788496	0.383329
YKR097W	-0.010268	-0.241008	-0.413789	-0.069124	-0.021	-0.18114	0.375099	0.215268	0.459892	-1.234905	-0.945257	-1.452127	0.920471	0.696405	0.285006	-0.560146	-0.07215	-0.916413	-0.853711	-0.686109	-1.043069	0.112475	0.122484	0.348563	0.290471	0.257621	0.45707	0.552541	0.470686	0.620586	0.208186	0.270648	0.345135	0.020041	0.193699	0.460552	0.230884	-0.255779	-0.140974	0.005647	-0.36542	-0.014697	-0.240094	-0.042909
YGL154C	-0.5025	-1.096215	0.062736	-0.253757	-0.549339	-1.161463	0.065588	0.025763	0.156504	0.00E+00	0.00E+00	0.00E+00	-2.146841	-1.544321	-2.747234	-0.596644	-0.604862	0.509014	-0.378512	-0.710493	-1.121991	0.125531	-0.192645	-0.070389	-3.273018	-0.710493	1.765535	0.00E+00	0.00E+00	0.00E+00	-0.054448	0.036526	-0.176878	1.445805	-0.526194	0.00E+00	0.00E+00	0.00E+00	1.009102	0.473252	0.959358	-0.125531	-0.237039	0.485427
YLR179C	-0.628031	-1.096573	-0.178706	-0.509014	-0.304855	-0.794681	0.133267	0.053638	0.198226	1.830075	0.093109	0.321928	-0.597563	-1.181607	-0.54157	-1.222392	-1.182203	-0.530515	-0.321928	-0.706269	-1.090603	-0.154723	-0.356144	-0.850622	-2.292782	-0.791413	-1.129283	0.580624	-0.183712	-0.175442	-0.260528	-0.562936	0.120854	0.00E+00	0.00E+00	0.523562	0.308122	0.488747	-0.415037	0.071259	-0.181838	0.331514	-0.199672	0.19592
YKL021C	0.120056	0.216679	-0.093782	0.215168	0.056425	0.088266	0.01603	0.238512	-0.115477	0.343954	0.019452	-0.164696	-0.242857	-0.666677	-0.862981	-1.195348	-0.060542	-0.705817	0.039393	0.252242	0.384664	-0.364516	-0.399144	0.81883	-0.475733	0.261414	0.582824	-0.096962	-0.214125	-0.138279	-0.303192	-0.495695	-0.36257	1.030768	-0.319743	0.385654	1.08573	0.346973	-0.050626	-0.237612	0.684843	0.275942	0.404066	0.289507
YPR066W	0.597481	0.647698	0.471232	0.272372	1.482393	0.273761	-0.147342	-0.228146	-0.209983	0.5281	0.36257	1.005999	-0.291399	-1.25634	-0.667101	-0.284977	0.496676	-0.807355	0.773724	1.083141	-0.11832	-0.45391	-0.276654	0.521346	-1.285402	-0.263034	0.109624	1.788496	0.017278	-0.198329	-1	-1.584963	-1.137504	1.182771	-2.056708	0.256775	0.417318	2.110747	-0.025995	-0.066089	0.674905	-0.321928	0.612977	0.246161
YKL183W	0.547488	-0.061401	0	0.161463	0.027745	0.217231	0.00E+00	0.00E+00	0.00E+00	0.00E+00	0.00E+00	0.00E+00	0.00E+00	0.00E+00	0.00E+00	-0.482152	-0.210218	-0.08153	-0.724366	-3.153805	-0.137504	0.878009	-1.123989	-0.575502	0.00E+00	0.00E+00	0.00E+00	-0.775294	0.390459	-0.038474	0.00E+00	0.00E+00	0.00E+00	0.00E+00	0.00E+00	0.121306	0.169925	0.537657	-0.326501	-0.55141	-0.181838	-0.421138	-0.617752	-0.599038
YOR310C	-0.148863	0.047306	0.289507	0.473931	0.301656	0.232661	-0.129283	-0.30189	0	0.00E+00	0.00E+00	0.00E+00	0.00E+00	0.00E+00	0.00E+00	0.00E+00	0.00E+00	0.00E+00	0.00E+00	0.00E+00	0.00E+00	0.00E+00	0.00E+00	0.00E+00	1.201634	-0.313158	0.50696	0.00E+00	0.00E+00	0.00E+00	0.00E+00	0.00E+00	0.00E+00	0.00E+00	0.00E+00	0	-1.874469	-0.415037	0.00E+00	0.00E+00	0.00E+00	-1.765535	-0.70044	-2.169925
YLL028W	-1.087463	-0.106915	-1.106915	0.536053	0.106915	0.152003	0.00E+00	0.00E+00	0.00E+00	0.00E+00	0.00E+00	0.00E+00	0.00E+00	0.00E+00	0.00E+00	0.00E+00	0.00E+00	0.00E+00	-2.050626	-3.584963	0.584963	0.00E+00	0.00E+00	0.00E+00	0.00E+00	0.00E+00	0.00E+00	0.00E+00	0.00E+00	0.00E+00	0.00E+00	0.00E+00	0.00E+00	0.00E+00	0.00E+00	-0.356144	-1.084064	-0.253757	-0.85561	-1.285402	-0.251539	-2.722466	-1.807355	-2.241008
YLR253W	-0.141044	0.312468	-0.121015	-0.194503	-0.113211	-0.214739	-0.660514	-1.838719	-0.884523	0.00E+00	0.00E+00	0.00E+00	0.78182	0.420843	0.095307	-0.956057	-0.386183	-0.504043	-2.015597	-2.227806	-0.485427	0.086415	-0.061401	-0.053439	-0.052741	0.12063	0.592122	-0.354843	0.498806	0.750022	0.271805	0.630243	-0.087948	0.00E+00	0.00E+00	0	-1.584963	0.352302	-0.06413	0.037153	-0.274175	-0.052467	-0.267933	-0.056584
YNL213C	0.189991	0.343653	0.075642	-0.358454	0.246161	0.052467	0.00E+00	0.00E+00	0.00E+00	0.058103	-0.059706	0.876852	0.868623	0.837133	0.650717	-1.047306	-0.839535	0.547488	-1.468149	-1.440573	-0.691878	-0.70044	0.145198	1.335603	0.00E+00	0.00E+00	0.00E+00	0.00E+00	0.00E+00	0.00E+00	0.00E+00	0.00E+00	0.00E+00	0.00E+00	0.00E+00	1.321928	-0.594744	0.030374	-0.230298	-0.381871	-0.68966	0.093109	-0.485427	-0.469485
YGL209W	-0.418373	-0.13179	-0.560888	0.335535	0.624133	0.559872	-0.478834	-0.111645	-1.30189	0.258656	0.413502	0.463618	-0.505019	-0.143989	0.426009	-0.277266	-0.406854	-0.636231	-0.793234	-0.815743	-0.975478	-0.469774	-0.392076	0.160773	0.214809	0.345135	-0.038183	0.223656	0.712663	0.148576	-0.273761	-0.290838	0.142019	0.423779	0.021294	0.398736	-0.337035	-0.026089	0.1127	0.013762	-0.298991	-0.478191	-0.393958	-0.202556
YBL010C	0.104157	0.205942	0.250808	-0.351472	-0.152003	0.773724	-0.154171	-0.151433	-0.265189	0.507795	-0.088809	0.966833	0.641546	-0.334695	-0.340624	-1.925999	-0.371969	-2.066671	-0.639118	-0.314873	0.083658	-1.115477	-2.104337	-1.424498	-0.04093	0.049582	0.747692	0.909802	0.378512	0.545741	0.00E+00	0.00E+00	0.00E+00	0.00E+00	-0.303801	-0.373458	-0.748461	-1.632268	0.09163	0.172837	0.154723	-0.140863	0.060121	0.257158
YBL011W	0.358793	-0.302987	-0.19885	0.133088	-0.302761	0.031195	-0.495695	-0.928917	-1.128584	-0.011315	-0.438121	-1.018072	0.157541	0.594094	-0.085056	-1.153246	-0.041139	-0.393976	-0.238572	-0.404696	0.064449	-0.293731	-0.114966	-0.013175	0.219218	0.253975	0.093918	0.106451	0.266393	-0.221172	0.523562	0.023459	0.311944	-0.051695	-0.86723	-0.493607	0.163286	-0.260709	0.033167	-0.409876	-0.11171	-0.370224	-0.210645	0.016
YGL013C	0.13493	-0.160465	0.055495	0.00E+00	0.00E+00	0.00E+00	0.00E+00	0.00E+00	0.00E+00	0	-1.647698	-1.459432	0.00E+00	0.00E+00	0.00E+00	0.00E+00	0.00E+00	0.00E+00	-0.678072	-1.485427	1	0.00E+00	0.00E+00	0.00E+00	-0.70044	0.889817	1.729352	0.00E+00	0.00E+00	0.00E+00	0.00E+00	0.00E+00	0.00E+00	0.00E+00	0.00E+00	-0.540568	-1.557995	-0.678072	-0.275634	-0.381871	-0.052467	-1.280108	-0.459432	-1.241008
YNL177C	0.321928	0.690672	0.32681	-0.704544	-1.275634	-0.152003	0.00E+00	0.00E+00	0.00E+00	0	-1	-1.552541	0.498454	0.528928	0.844881	-3.247928	-0.398549	-2.70044	-1.722466	-2.268489	1	-0.906891	-1.557995	-0.180572	0.374066	0.276124	1.437405	0.00E+00	0.00E+00	0.00E+00	0.562936	0.796467	0.797013	0.00E+00	0.00E+00	-0.190331	-0.278716	-0.596644	-0.744161	0.429684	-0.089267	0	-0.332575	0.146841
YNL167C	-0.577658	-0.47478	-0.08017	-0.526629	-0.543142	-0.338169	-0.616973	-0.567414	-0.59561	-0.858723	-0.319937	-0.168554	-0.693215	-0.330541	-0.598446	-0.103311	-0.296201	-1.098355	-0.495077	-0.568512	-0.780687	-0.752072	-1.934112	-1.128105	1.056689	1.157541	1.760146	-0.372302	0.154612	0.072851	-0.187773	-0.518754	-0.289827	-0.14702	-0.085621	-0.44514	-0.555816	-0.917107	-1	-0.945034	-0.524336	-0.215729	-0.507687	-0.450084
YPR004C	0.072408	-0.066875	0.323221	-0.123872	-0.123515	0.38109	-0.708537	-1.295456	-0.021695	0.433719	0	0.429784	-0.615336	-0.66015	-0.317482	-0.450166	-0.205029	-0.900464	0.500822	0.607899	0.544139	-0.02061	-0.213174	-0.199609	-0.347923	-0.289507	0.028855	-0.105493	-0.420255	-0.138236	-0.20114	-0.048255	-0.679822	-0.061155	0.691037	0.291049	0.453173	0.180208	0.116253	0.374745	-0.793549	-0.387023	0.084612	-0.186769
YJL184W	0.347522	0.089267	0.02369	0.243426	0.336827	0.541241	-0.690316	-0.487081	-0.280416	0.496383	0.736168	1.177827	-0.411497	0.256014	-0.093714	-0.795415	-0.435546	-0.591418	-0.143419	0.114367	0.946561	-0.086805	0.028664	0.220769	0.18717	0.184425	-0.208587	-0.194503	-0.506107	0.026232	0.48375	0.060968	0.083999	-0.051695	-0.381804	-0.176878	0.866733	0.019262	-0.386656	-0.08049	-0.215729	-0.014121	0.231326	0.131245
YNR040W	0.095157	0.066427	-0.117458	-0.403578	-0.754888	-0.424351	-0.484411	-0.552541	-0.247928	0.217152	0.554374	0.553888	-0.092194	-0.360043	0.380744	-0.278156	-0.378512	-0.634129	0.297179	0.318719	0.58671	-0.235813	-0.552901	0.039966	-0.030192	0.031972	0.21864	-0.70732	-0.153805	0.4714	0.456955	-0.076351	-0.159282	-0.416691	-0.526194	0.840343	0.659345	0.297179	-0.249978	-0.169925	-0.184154	0.077022	-0.018379	0.070145
YER022W	0.584963	0.955606	0.616671	1.807355	0.192645	2.247928	0.00E+00	0.00E+00	0.00E+00	0.00E+00	0.00E+00	0.00E+00	0.00E+00	0.00E+00	0.00E+00	0.00E+00	0.00E+00	0.00E+00	0.584963	-1.29956	-2.032421	0.00E+00	0.00E+00	0.00E+00	0.00E+00	0.00E+00	0.00E+00	0.00E+00	0.00E+00	0.00E+00	0.678072	-5.357552	-0.807355	0.00E+00	0.00E+00	1.70044	0	-1.747234	0.00E+00	0.00E+00	0.00E+00	-0.304855	0.387023	-0.616671
YDL146W	-0.066551	-0.131245	0	-0.222392	0.902703	1.880418	0.00E+00	0.00E+00	0.00E+00	-0.611435	-0.206451	-0.090198	-0.684498	-0.756729	-0.489656	-0.428843	-0.273018	-1.77444	-0.422233	-1.257798	-1.517848	0.852774	1.214594	0.215729	0.495957	0.703607	0.23967	0.00E+00	0.00E+00	0.00E+00	0.00E+00	0.00E+00	0.00E+00	0.00E+00	0.00E+00	1.539159	-0.17148	-0.446256	0.306978	1.020464	1.348895	0.209453	0.662965	-0.426265
YNL222W	-0.244569	0.117941	-0.242424	0.221614	0.015054	0.274481	-0.960687	-0.790547	-0.768994	-0.026472	-1.114643	-0.730393	-0.353637	-1.175367	-1.244622	-0.643003	-0.831071	-1.131759	0.020684	-0.881819	0.161155	0.533938	0.14003	0.144171	0.137715	0.375725	0.367509	0.369523	0.799303	0.364664	-0.136502	-1.889442	-0.789782	0.199165	-0.33716	0.081588	0.136062	-0.1657	0.107676	0.106915	-0.106915	0.326501	0.098778	0.299789
YPL018W	0.378512	0.188229	0.35745	-0.4975	1.536053	0.736966	0.00E+00	0.00E+00	0.00E+00	-1.209453	0.621488	0.347923	0.103836	-0.079893	-0.553295	0.00E+00	0.00E+00	0.00E+00	0.678072	-1.584963	-2.321928	-0.321928	-0.245112	-0.917538	0.00E+00	0.00E+00	0.00E+00	0.00E+00	0.00E+00	0.00E+00	0.509674	-0.530515	0.175087	0.00E+00	0.00E+00	0.00E+00	0.00E+00	0.00E+00	0.00E+00	0.00E+00	0.00E+00	0.00E+00	0.00E+00	0.00E+00
YMR119W	-0.662965	-0.584963	-0.371969	0.00E+00	0.00E+00	0.00E+00	0.00E+00	0.00E+00	0.00E+00	-0.830075	-0.232661	-0.796467	0.00E+00	0.00E+00	0.00E+00	-0.659925	-1.273018	-0.331206	-0.160465	-1.662965	-3.906891	0.00E+00	0.00E+00	0.00E+00	-0.334419	0.745427	-0.061401	0.00E+00	0.00E+00	0.00E+00	0.00E+00	0.00E+00	0.00E+00	0.00E+00	0.00E+00	0.70044	-0.142019	1.044394	0.986579	0.81073	0.546282	0.459432	0	0.152003
YOR216C	0.436099	-1.247928	-1.378512	0.00E+00	0.00E+00	0.00E+00	0.00E+00	0.00E+00	0.00E+00	0.00E+00	0.00E+00	0.00E+00	0.00E+00	0.00E+00	0.00E+00	0.00E+00	0.00E+00	0.00E+00	-0.180572	-0.932886	-1.222392	0	-1.093109	-0.192645	0.00E+00	0.00E+00	0.00E+00	0.00E+00	0.00E+00	0.00E+00	0.00E+00	0.00E+00	0.00E+00	0.00E+00	0.00E+00	0.00E+00	0.00E+00	0.00E+00	1.938599	0.387023	0.77444	0.111031	-0.332575	0.36257
YDR163W	0.056584	-0.556948	-0.608575	0.099967	-0.154723	0.344154	0.040077	-0.055674	0.017023	-0.149514	-0.351844	0.073373	-0.275634	-0.039528	0.010971	0.60498	-0.467679	-0.086157	-0.291231	-0.456716	-1.045088	-0.165059	-0.173483	-0.359328	0.226558	0.168506	0.122147	0.344938	0.343954	0.40952	-0.136419	-0.81526	-0.040642	0.162012	-0.356269	0.200819	0.276061	0.553598	0.610958	0.607683	0.754589	0.188304	0.580097	0.161213
YDR453C	1.70044	1	-0.540568	0.00E+00	0.00E+00	0.00E+00	0.36257	0.093109	-0.736966	0.00E+00	0.00E+00	0.00E+00	0.00E+00	0.00E+00	0.00E+00	0.00E+00	0.00E+00	0.00E+00	0.00E+00	0.00E+00	0.00E+00	0.00E+00	0.00E+00	0.00E+00	0.00E+00	0.00E+00	0.00E+00	0.00E+00	0.00E+00	0.00E+00	-0.222392	2.321928	0.289507	0.00E+00	0.00E+00	0.00E+00	0.00E+00	0.00E+00	3.058894	-0.169925	1.415037	0.00E+00	0.00E+00	0.00E+00
YNL187W	0.00E+00	0.00E+00	0.00E+00	1	1.584963	1.557995	0.00E+00	0.00E+00	0.00E+00	0.00E+00	0.00E+00	0.00E+00	0.00E+00	0.00E+00	0.00E+00	0.00E+00	0.00E+00	0.00E+00	0.00E+00	0.00E+00	0.00E+00	-0.222392	-0.289507	-3.087463	0.00E+00	0.00E+00	0.00E+00	0.00E+00	0.00E+00	0.00E+00	0.00E+00	0.00E+00	0.00E+00	0.00E+00	0.00E+00	0.00E+00	0.00E+00	0.00E+00	0.00E+00	0.00E+00	0.00E+00	0.00E+00	0.00E+00	0.00E+00
YER177W	0.00E+00	0.00E+00	0.00E+00	0.00E+00	0.00E+00	0.00E+00	0.00E+00	0.00E+00	0.00E+00	0.00E+00	0.00E+00	0.00E+00	0.00E+00	0.00E+00	0.00E+00	-0.612977	-4.459432	-2	-2.70044	-2.247928	-4.459432	0.00E+00	0.00E+00	0.00E+00	0.00E+00	0.00E+00	0.00E+00	0.00E+00	0.00E+00	0.00E+00	0.00E+00	0.00E+00	0.00E+00	-1.876123	-2.400663	0.00E+00	0.00E+00	0.00E+00	0.00E+00	0.00E+00	0.00E+00	-2.722466	-2.268489	-2.444785
YOL072W	-0.504344	-0.321928	0.050405	0.644905	0.470891	0.587157	-0.114459	-0.296393	-0.393145	0.485427	0.117836	-0.599684	-0.552541	-0.563267	-0.082149	-0.113956	-0.966317	-0.931287	-0.606086	-0.978626	-1.037475	-0.360882	-0.445986	-0.388897	0.736966	-0.203214	-0.267564	-1.007654	-0.448053	0.072851	-0.27518	-0.162553	-0.008412	-0.994767	-0.189159	0.883591	0.06413	-0.560917	0.816654	0.600517	0.384085	0.146444	-0.360089	-0.250808
YMR135C	0	-0.198414	0.030215	0.254929	0.438496	-0.19357	-0.253171	0.103836	-0.128898	-0.059239	0.351903	-0.199715	-1.067843	0.074478	-0.305503	-0.798742	0.380031	-0.767023	-1.024112	-0.984403	-0.577057	-0.355958	0.439623	0.076621	0.383605	0.193681	0.59274	0.425133	-0.327165	0.064609	0.096355	0.726715	0.141753	0.824317	0.606257	0.44313	0.633218	-0.161751	0.085861	0.371094	0.57295	0.016808	0.056095	0.063616
YKL005C	0.419456	-0.026152	0.00702	1.239466	0.251539	-0.321928	0.00E+00	0.00E+00	0.00E+00	0.00E+00	0.00E+00	0.00E+00	-1.209923	-1.356144	0.119053	0.00E+00	0.00E+00	0.00E+00	-0.584963	-1.485427	-1.459432	-0.584963	-1.137504	-0.387023	0.842459	0.333424	0.520832	0.00E+00	0.00E+00	0.00E+00	0.00E+00	0.00E+00	0.00E+00	0.00E+00	0.00E+00	0.232661	1.099536	-0.162271	0.00E+00	0.00E+00	0.00E+00	0	-0.263034	0.63743
YFR018C	0.251539	-0.192645	0.657112	0	-0.884523	0.133267	0.00E+00	0.00E+00	0.00E+00	0.00E+00	0.00E+00	0.00E+00	-3.078003	-2.523562	0.415037	0.00E+00	0.00E+00	0.00E+00	-5.247928	-1.087463	-1.874469	0.00E+00	0.00E+00	0.00E+00	0.660514	0.392317	0.652077	0.00E+00	0.00E+00	0.00E+00	0.00E+00	0.00E+00	0.00E+00	0.00E+00	0.00E+00	-0.061401	0.652077	-1.232661	-1.047306	1.222392	0	-0.963474	0.552541	0.353637
YLR204W	0	1.192645	0.169925	0.078003	-0.157541	1.387023	0.436921	-0.009308	0	0.00E+00	0.00E+00	0.00E+00	0.00E+00	0.00E+00	0.00E+00	0.00E+00	0.00E+00	0.00E+00	-2.857981	-1.70044	-1.736966	-0.758992	-2.61891	-2.5025	0.00E+00	0.00E+00	0.00E+00	0.00E+00	0.00E+00	0.00E+00	0.5115	1.014355	0.847997	2.533268	0.321803	0.00E+00	0.00E+00	0.00E+00	0.00E+00	0.00E+00	0.00E+00	-0.398549	0.175087	1.033947
YLR286C	-0.179549	0.026668	-0.172316	-0.042644	-0.183046	-0.371334	0.349794	-0.057506	0.254484	-0.003147	-0.198667	0.150651	-0.959149	0.584963	1.214594	-0.25214	-0.203842	-0.775568	-0.373908	-0.911944	-0.86007	-0.47592	0.069988	-0.190822	0.127683	0.08636	0.185912	0.524267	0	0.024132	0.835116	0.402236	-0.069003	0.936131	0.771487	-0.611228	0.052993	0	-0.779158	-0.293914	-0.601614	-0.023587	-0.335603	0.07982
YKR002W	0.200078	0.530515	-0.112475	-0.174029	1.271302	-0.034352	0.00E+00	0.00E+00	0.00E+00	-0.80023	3.584963	1.915608	-1.097297	-0.703018	-0.866733	0.00E+00	0.00E+00	0.00E+00	-2.087463	-4.392317	-0.662965	1.893085	-1.540568	-0.251539	0.678072	0.691878	-0.932886	3.825971	-0.187086	2.110424	0.00E+00	0.00E+00	0.00E+00	0.00E+00	0.00E+00	0.624491	0.392317	0.200299	0	-2.378512	-1.192645	0.415037	0.093109	0.192645
YER034W	-0.11477	-0.040077	0.028569	-0.364764	-0.60514	-0.861024	0.00E+00	0.00E+00	0.00E+00	0.135463	0.759508	0.457583	-1.312787	-0.866733	-0.1836	-0.226276	-1.434937	-1.103093	-0.741266	-0.394279	0.344446	-0.627398	0.098032	1.139725	0	-0.852443	-0.161967	0.00E+00	0.00E+00	0.00E+00	-0.073063	0.227806	0.045804	-0.554195	-0.246086	0.287696	0.863183	0.600393	0.356144	0.176878	-0.342602	0.197939	0.149226	-0.022026
YLR023C	0.211504	0.381871	0.672425	0.115477	-0.765535	-1.149747	0.00E+00	0.00E+00	0.00E+00	0.00E+00	0.00E+00	0.00E+00	0.00E+00	0.00E+00	0.00E+00	0.420843	-0.635236	-1.273018	-3.058894	-1.654503	-0.736966	0.106915	-0.476438	0.108934	0.00E+00	0.00E+00	0.00E+00	1.478047	0.626185	3.6386	0.299961	0.264972	0.34001	0.308302	-1.000125	0.065095	0.836501	0.635236	-0.238787	0.025995	-0.860597	0.211504	-0.415037	0.0199
YBR147W	0.219313	0.425764	0.227579	0.009248	-0.167394	-0.283072	-0.229026	-0.576501	-0.443446	0.113359	0.329403	-0.298596	-1.077124	-1.027307	-0.304855	-0.6833	-0.003947	-0.693698	-0.92679	-0.049753	0.030267	0.270694	0.212706	0.187627	-0.351005	-0.169481	0.588275	0.24633	-0.563003	1.158592	0.107215	0.069934	0.289507	-0.080264	0.058769	-0.119464	0.62504	-0.1105	-0.010687	-0.246915	-0.329308	0.116724	0.068425	0.047049
YIL051C	-0.180849	-0.41267	-0.217132	-0.327575	-0.22619	-0.317111	0.448053	0.116934	0.048715	0.339252	0.78385	0.390747	-0.269287	-0.745759	-0.402236	-0.22715	-0.256235	-0.252326	-0.412383	-0.274622	-0.669705	-0.023735	0.15081	-0.149941	-0.134386	-0.317835	0.246532	0.830075	-0.243857	0.826629	0.115848	-0.129989	-0.32662	-0.220771	0.263589	0.422833	0.153665	0.251185	0.267996	0.425635	0.312324	0.256908	0.392701	0.374283
YBR041W	0.61891	-0.125531	-0.232661	0.346176	0.841935	0.271302	-0.657112	-0.403897	-0.666874	0.00E+00	0.00E+00	0.00E+00	0.306103	-0.035624	0.086157	-2.253757	-0.93587	-1.378512	0.667425	-1.169925	0.074001	0.628031	-0.045804	-0.917538	-0.691878	0.286304	-1.192645	-0.584963	0.075949	-0.459432	0.00E+00	0.00E+00	0.00E+00	0.320274	0.473806	0.807355	1.750022	-0.047306	-0.253119	0.08017	1.36257	-0.594361	0.143364	-0.584963
YLR068W	0.108199	0.203045	0.242458	0.289507	0.866733	-0.263034	0.00E+00	0.00E+00	0.00E+00	0.00E+00	0.00E+00	0.00E+00	0.182273	0.00987	-0.254573	0.00E+00	0.00E+00	0.00E+00	0.403356	-1.467126	0.415037	0	-0.137504	-1.280108	0.00E+00	0.00E+00	0.00E+00	0.00E+00	0.00E+00	0.00E+00	0.00E+00	0.00E+00	0.00E+00	0.00E+00	0.00E+00	0.00E+00	0.00E+00	0.00E+00	0.730393	0.409391	1.237039	-2.169925	1.169925	-1.523562
YPR180W	0.141517	0.237641	0.105652	0.00E+00	0.00E+00	0.00E+00	0.00E+00	0.00E+00	0.00E+00	0.00E+00	0.00E+00	0.00E+00	0.736966	0.482328	0.54457	0.00E+00	0.00E+00	0.00E+00	0.736966	-1.925999	2	1.263034	-0.725825	-1.229482	0.00E+00	0.00E+00	0.00E+00	0.00E+00	0.00E+00	0.00E+00	0.831123	0.279382	0.396422	0.182771	0.380697	0.807355	-0.540568	0.087463	0.00E+00	0.00E+00	0.00E+00	0.00E+00	0.00E+00	0.00E+00
YDR179C	0.496987	0.462734	0.346424	-0.039528	-0.596103	0.196692	0.00E+00	0.00E+00	0.00E+00	0.876517	-0.154921	-0.13803	0.027763	0.316359	0.539989	-0.421138	-1.062061	-0.913412	0.350281	0.358894	0.636564	0.094416	0.303247	-0.007777	-0.211055	0.268703	-0.137504	-0.596458	0.40632	0.113211	0.608232	0.091011	0.213595	-0.29116	0.058769	-0.056034	-0.253527	-0.361739	0.295456	0.851749	0.1127	-0.510195	0.366782	-0.38272
YER134C	0.171766	0.469924	0.439221	0.208789	0.130116	-0.013266	-0.557995	-0.571157	-1.491476	0.645392	0.178337	0.439912	0.281413	0.372393	0.314594	-0.456638	-1.201634	-0.47554	0.147226	-0.034573	-0.111555	0.493108	0.034914	0.102952	0	0.121278	0.236067	-0.780909	-0.271194	-0.37061	0.243464	0.24408	0.404149	-0.139157	0.22104	0.295275	0.217731	0.539256	0.298596	0.504043	0.370982	-0.091396	0.489204	0.18625
YOL032W	0.104258	0.088658	0.054448	0.695634	0.137225	0.357972	0.422306	0.427862	0.344273	0.224215	0.082914	0.170841	0.353093	0.353637	0.23078	-0.531381	0.024412	-0.892535	-0.235985	-0.085878	0.336049	-0.048417	-0.075219	0.210859	-0.024747	0.056183	0.149665	-0.166839	-0.444302	-0.598935	0.147807	-0.181384	-0.12658	-0.200558	0.295808	-0.03279	0.415037	-0.031364	-0.173506	-0.234465	-0.004932	0.089637	0.540568	0.052214
YFL041W-A	0.220645	-0.075382	0.109624	-0.342762	0.130061	-0.316555	0.683526	-0.018379	0.018379	-0.126008	0.058032	-0.036005	-0.153185	0.351649	0.896049	-1	0.102811	-0.645018	-0.366128	-0.058709	0.093822	0.122962	-0.069263	0.035405	-0.010392	0.1686	-0.046794	-0.722993	-0.122374	-0.616671	0.360912	0.157776	-0.306584	-0.74684	0.136771	-0.070677	0.105739	-0.022026	0.149747	0.310929	0.551594	0.194728	0.426815	0.505558
YNL309W	-0.40632	-0.104337	-0.27711	0.117836	-0.073249	0.30895	0.375457	0.363719	0.226198	0.46073	0.11456	0.424026	-0.336182	-0.15451	0.809569	-1	0.129635	-0.477322	0.573907	0.361456	0.871267	0.425764	-0.394631	0.018859	-0.826464	0.189478	-0.389652	-2.215729	-1.906891	-0.520007	0.00E+00	0.00E+00	0.00E+00	-0.554195	0.473806	0.228269	0.229482	0.609416	0.685267	0.505528	0.537894	0.061112	-0.161751	0.274175
YER175W-A	0.186769	-0.432441	-0.34034	0.410788	0.198329	0.968567	0.494765	0.474075	0.40632	0.284729	-0.23349	0.026232	0.443301	-0.172061	1.214366	-1.781999	-0.198904	-1.249476	0.71727	0.331768	0.1541	0.162105	0.522298	0.55769	-0.871676	-0.530515	-1.180183	-0.964953	-0.452207	-0.764071	-0.290726	0.299145	0.13153	-0.34007	0.161862	-0.173648	0.500767	0.280108	0.257496	0.104494	0.032977	0.275007	0.353067	0.792904
YBR185C	0.15389	0.105097	0.072961	0.122422	-0.331479	0.273964	0.343846	0.347019	0.301124	0.696093	0.536313	0.334419	0.055327	0.12422	-0.525844	-0.526321	-0.745954	-1.097697	-0.40478	-0.411978	-0.194701	0.25952	0.430634	-0.040189	-0.668291	-0.84405	-0.372912	-0.096962	-0.511084	-1.008037	-0.029245	0.731804	0.115477	-0.039622	0.671746	0.168271	0.131039	-0.128238	-0.131484	-0.162795	0.112894	-0.294022	-0.027656	0.089171
YBR154C	-0.14439	0.234465	-1.115477	0.253757	-0.228269	0.133267	0.149378	0.255839	-0.152003	0.960472	2.509014	0.423211	1.169925	0	0.192645	0.00E+00	0.00E+00	0.00E+00	-0.83399	-0.293731	-0.89812	0.093109	-1.82103	-0.868755	0.00E+00	0.00E+00	0.00E+00	0.00E+00	0.00E+00	0.00E+00	0.00E+00	0.00E+00	0.00E+00	0.00E+00	0.00E+00	0.00E+00	0.00E+00	0.00E+00	0.00E+00	0.00E+00	0.00E+00	1.807355	0.137504	0.04891
YJR112W-A	-0.874469	-0.321928	-1	0.61471	0.171766	0.255655	0.00E+00	0.00E+00	0.00E+00	0.710493	1.567041	1.222392	0.00E+00	0.00E+00	0.00E+00	-0.369234	-1.102362	-2.367371	-0.263034	-0.17585	0.596644	0.161751	-0.55141	0.102362	-0.167457	-0.398549	0.375039	0.00E+00	0.00E+00	0.00E+00	0.483816	0.29956	0.678072	0.030768	-0.066762	0.189478	0.326501	0.489805	-0.244419	0.31719	0.034765	0.678072	0.022368	0.216318
YOR159C	0.013578	0.140305	-0.070703	-0.383329	-0.434666	-0.210897	0.126377	-0.102787	0.221272	0.078754	-0.308517	-0.533534	0.030806	0.315805	0.171271	-1.015682	-0.707134	-0.525682	-0.259005	-0.216318	-0.079617	-0.200045	0.185867	-0.1731	0.113147	0.258782	0.483704	-0.244952	0.375337	-0.579892	0.028499	0.190646	0.30826	0.146245	-0.289154	0.309621	0.23078	0.222392	0.35216	0.208753	0.479889	0.346239	0.525514	0.122228
YCR076C	-0.006821	0.031027	0.536753	0.567685	0.563267	-0.160465	0.814444	0.359788	-0.261628	0.541461	1.233797	0.573991	0.258859	0.292393	-0.116365	-0.289507	-0.678072	-0.656046	-0.607683	-0.038474	-0.474909	0.181838	-0.158698	0.389042	-0.917538	-0.780687	-0.097297	-0.604591	0.368387	-1.85561	0.540568	0.667064	0.666492	0.00E+00	0.00E+00	0.415037	-0.648528	0.438121	0.296132	0.620411	1.163499	0.851477	-0.028569	0.316027
YHR192W	-0.076067	-0.199168	0.266075	0.295574	0.550837	0.230805	-0.443857	-0.134185	-0.0229	-0.863449	0.861575	0.095683	-0.036526	0.537537	0.4842	-0.363507	-0.791758	-0.532578	-0.321928	-0.821171	-0.511253	0.790772	-0.190331	0.286304	0.09163	-1.252387	-0.720477	-0.286017	-0.149289	-0.895185	-0.101491	-0.029304	0.497132	-0.155646	-0.426658	0.308601	-0.131951	0.583552	-0.158321	0.253892	0.771221	0.371397	0.098886	0.311586
YDR246W-A	-0.257158	-0.038474	0.405256	0.4458	0.387023	0.828234	-0.303392	0.096862	-0.040358	-0.457473	0.180572	-0.119582	1.027136	0.726982	3.239466	-1.428843	-0.067114	-1.77444	-0.83335	-0.030057	0.072512	-1.560715	0.862496	-1.392317	-0.278976	0	-0.202308	0.00E+00	0.00E+00	0.00E+00	-0.218835	0.200913	0.243926	0.00E+00	0.00E+00	0.316857	-0.143364	-0.584963	1.702614	0.417788	0.415037	0.401098	0.662965	0.069541
YLR085C	0.132028	0.128065	-0.125531	0.134604	0.206766	0.138923	0.219381	0.908433	0.285483	-0.11518	0.117423	0.346239	0.253215	0.540209	1.184425	-0.576789	-0.486739	-1.096986	-0.29956	-0.278976	0.051225	-0.329889	0.295933	-0.084889	0.192645	-0.053242	0.17585	-0.474486	-0.460783	-1.007573	0.302232	0.361228	0.337745	-0.232267	-0.789228	-0.287981	-0.733164	0.057031	0.209308	0.082711	-0.126448	-0.022368	0.017541	0.015854
YEL051W	0.140048	0.086654	0.468553	0.182377	0.067904	-0.41055	0.192645	-0.16601	0.489038	0.500767	0.580461	0.397147	-0.722466	-0.326064	0.490445	-0.876852	-1.814968	-0.777608	-0.477773	-1	-0.777608	0.427171	0.007495	-0.180992	-0.742349	0.183122	0.114712	0.752479	-0.722821	-1.514573	0.088809	0.113382	0.523097	0.00E+00	0.00E+00	0.144705	0.105739	-0.059379	-0.519374	-0.443234	-0.898853	0.277735	0.328623	-0.190684
YMR013W-A	0.280269	0.067114	0.031549	-0.017659	0.003723	-0.305172	-0.353637	-0.209177	-0.243209	0.081852	0.055566	-0.011345	-0.577602	-0.178706	0.405691	-0.571906	-0.867133	-0.806058	-0.113548	-0.107664	-0.277943	0.28768	0.09067	0.064016	-0.051872	0.103679	0.172837	-0.211329	-0.254397	-0.406475	-0.047796	0.213707	0.005636	0.107003	-0.526194	0.107124	0.189526	0.252655	0.046758	-0.109624	-0.32722	0.260063	0.15852	0.621145
YOR115C	-0.005001	0.07215	0.36059	0.310543	0.488286	-0.022111	-0.855924	-0.339975	-0.466423	0.261018	0.276654	0.391139	-0.329766	0.107915	0.808519	-0.969139	-0.495957	-0.92139	-0.316945	-0.144735	-0.491114	-0.250095	-0.091249	0.42414	0.084146	-0.031709	0.366511	-1.032824	0.279154	-0.46409	0.128188	0.247381	0.498027	-0.604821	-0.780766	0.046244	0.028105	0.796232	-0.208317	-0.640306	0.116514	0.139584	-0.081368	-0.22094
YIL006W	0.321186	0.237528	0.263034	0.247735	0.359804	0.246696	-0.292355	-0.588805	-0.283248	0.170596	0.257891	-0.308122	-0.415874	-0.079253	0.795642	-0.532376	-0.358922	-0.089861	-0.439071	-0.432783	-0.009618	0.224676	0.113657	0.485427	0.082711	-0.096636	-0.158617	-0.70276	-0.693339	-0.25952	0.441971	0.236834	0.555781	-0.258739	-1.036388	0.322779	0.742441	0.301579	-0.202493	0.19506	0.171242	0.084989	0.11405	0.285695
YMR264W	-0.736966	-0.415037	-0.624491	0.123735	0.053439	0.784271	-0.263034	-1.321928	-0.758992	-1.245112	0.807355	-1.520257	-2.5025	2.415037	1.289507	-1.718818	-1.289507	-1.507795	-0.921997	-0.560715	-1.494765	0.047306	0.36257	-1.043069	-0.096215	-0.121306	0.123382	-0.673772	0.368387	-1.222392	0.00E+00	0.00E+00	0.00E+00	0.00E+00	0.00E+00	-0.190822	1.777608	0.133267	-1.072756	-0.573185	-0.499571	-0.034352	0.292782	0.115477
YDR451C	-0.122981	-0.152003	-0.315642	0.216079	-0.025201	-0.099108	-0.452512	-0.123913	0.016488	-0.186413	-0.096862	-0.445284	-0.729438	0.689979	1.035845	-1.006854	-0.308549	-1.429251	-0.376721	0.101283	-0.147226	0	0.345927	0.353637	-0.426397	-0.309991	-0.22619	-0.435697	-0.379934	-0.138236	-0.005714	0.234122	0.373397	-0.258739	0.239341	-0.493911	0.118644	0.180208	0.405515	-0.048363	0.027834	0.172735	-0.087463	-0.254678
YNR001C	0.237692	0.679911	0.165059	0.531038	0.069973	0.455417	-0.082291	-0.114008	-0.111676	0.538168	0.062914	-0.161711	-1.699421	0.625604	0.468769	-1.021295	-0.990414	-1.224123	-0.564841	-0.902025	-1.04182	0.086028	0.044329	0.06866	-0.530515	-0.146221	-0.331725	-0.729642	-0.284927	-0.275332	-0.544457	-0.264203	-0.130834	-0.281823	-0.185157	-0.188399	-0.004738	0.031496	0.230969	0.162795	0.116621	0.166876	0.335984	0.027013
YOR016C	0.145788	0.123952	0.129199	0.057286	0.022484	0.559996	0.133475	0.041058	-0.066427	-0.020428	0.248347	0.380937	0.04056	0.146015	0.272731	-0.453005	-1.179634	-0.911544	0.010971	-0.150193	0.313467	-0.066551	0.035624	0.332042	0.128813	0.016564	-0.499102	-0.307955	-0.793341	-0.093936	-0.0757	0.233398	0.450521	0.016962	0.125883	0.5028	0.203729	0.275107	-0.076303	-0.150748	-0.007862	0.009607	-0.006919	-0.074001
YKL008C	0.165678	0.006695	-0.007268	0.383647	-0.22741	-0.149378	0.341434	0.118263	0.320492	0.343954	0.184783	-0.413043	0.932886	0.407277	0.665435	-0.946561	-2.545968	-1.130061	-0.851677	0.834322	-0.07215	0.46828	1	0.121991	-0.223506	-0.039171	-0.09818	-0.419376	0.227952	-1.446886	-0.532495	0.245756	-0.172467	0.445805	-0.147682	-0.690456	-0.065963	0.089886	-0.058215	-0.048255	-0.471621	-0.01612	-0.035624	0.283248
YKL144C	0.089107	0.111645	0.490672	-0.498251	-0.351262	-0.284729	0.129283	0.244458	0.236399	-0.4885	0.04171	-0.114257	0.19664	1.014647	1.369234	-0.548893	-1.791758	-0.561879	0.639344	0.188857	0.063776	0.355553	0.281487	-0.241438	0.261921	0.012655	-1.106539	0.205584	-0.264934	-0.559872	-0.284918	-0.021216	0.054192	0.327161	-0.155356	-0.1133	0.242633	0.147342	-0.036005	0.31853	0.096215	0.396706	0.088961	0.642783
YFR003C	0.090075	0.176739	0.56976	0.287719	-0.013707	0.158168	0.217357	-0.062348	0.199841	0.445587	0.62044	0.725254	0.590609	0.293006	0.075288	-0.433897	-1.220048	-0.760583	-0.486047	-0.490254	-0.119213	0.280108	0.533194	-0.131092	-0.432959	0.088631	-0.574909	-0.366128	0.152415	0.104127	0.068387	0.175248	0.011249	-0.049722	0.130919	-0.008008	0.263034	0.579996	-0.288699	-0.203909	-0.347923	0.247727	-0.057947	0.243135
YLR225C	-0.028979	0.258233	0.125909	0.366068	0.068064	0.46014	-0.051347	-0.363226	-0.25634	0.6822	0.209277	0.064522	0.84154	1.280108	0.890949	-0.498158	-0.643651	-0.919538	-0.420774	-0.560088	-0.253757	0.407593	0.201634	-0.507706	-0.800131	-0.756234	-0.615659	-0.38521	-0.041955	0.334695	-0.199168	0.242927	0.416393	-0.282893	-0.637839	-0.258068	0.268105	0.610588	0.142487	0.115477	-0.198329	-0.13542	0.340028	0.299241
YOR020W-A	0.156342	0.184425	0.263034	0.1731	0.177042	0.425091	0.127192	0.238677	0.060445	-0.215268	-0.277985	-0.226276	1.590069	1.081724	0.981738	-0.932493	-1.324525	-1.251918	0.221253	-0.077109	-0.081196	0.084534	0.215729	-0.504792	-1.489385	-0.913585	-0.499571	0.751424	0.423401	0.111846	-0.028569	0.126912	0.50066	-0.36977	-1.370074	0.50916	0.733527	0.59655	-0.263034	0.186413	-0.22033	0.222997	0.573267	0.331661
YJL062W-A	0.26829	0.416408	0.41226	0.50462	0.38803	0.270816	0.237395	-0.779978	0	-0.34453	0.261705	-0.559427	0.600294	0.311461	0.207805	0.09908	-1.148677	-1.499411	-0.411133	-0.607417	-0.140178	-0.666821	-0.100694	0.209289	-0.654865	-1.307429	-0.86844	0.332869	-0.039627	-0.320041	0.089917	0.019236	-0.173698	-0.091852	-0.182239	0.636272	0.914565	0.460841	0.132682	-0.086415	0.243494	0.241787	0.228028	0.297592
YLR234W	-0.067687	-0.645083	-0.040077	0.406551	0.253636	0.316532	-0.162768	-0.275486	-0.396798	0.041942	0.180836	0.450166	0.069865	0.411938	0.015883	-0.659552	-0.635086	-1.047546	0.160796	-0.014167	-0.349334	0.14439	-0.399607	0.310543	-0.120109	-0.278133	0.137019	-0.605841	-0.505558	-0.479397	-0.495325	-0.273285	0.042855	-0.106736	-0.737698	-0.149304	0.152003	-0.258031	0.027221	-0.336596	-0.351612	0.276623	-0.446402	0.013017
YPR196W	-0.332575	0.874469	0.169925	-0.280108	0.893085	-0.667425	0.00E+00	0.00E+00	0.00E+00	0.00E+00	0.00E+00	0.00E+00	0.00E+00	0.00E+00	0.00E+00	-1.552541	-1.398549	-0.793549	-2.584963	-2.678072	-1.736966	0.00E+00	0.00E+00	0.00E+00	0.00E+00	0.00E+00	0.00E+00	0.00E+00	0.00E+00	0.00E+00	0.00E+00	0.00E+00	0.00E+00	0.123877	0.196273	0.00E+00	0.00E+00	0.00E+00	-0.234465	-0.646363	-0.369234	0.29956	1.115477	0.959358
YBR181C	0.438121	0.796467	0.715023	0.021374	0.480626	-0.34645	-0.473371	-1.051347	-0.544321	-1.874469	-0.695145	-0.956931	-0.332575	1.192645	2.830075	-2.321928	-1.050626	-2.176878	-2.459432	-1.321928	-2.459432	0.267104	-0.370838	-0.306103	-1.584963	-0.459432	0.432959	1.510195	-0.495957	-3.573991	-2.321928	-0.736966	-3.285402	0.00E+00	0.00E+00	0.258068	-0.405256	0.343954	-0.078003	-0.756729	-0.128324	0.94847	1	0.482393
YOR028C	0.525757	0.515098	0.652077	0.526584	0.368267	0.596574	-0.635589	-1.007342	-0.496153	-0.627191	-0.7856	0.435386	-0.037968	-0.045189	-0.027798	-0.678982	0.215338	-1.218265	-1.087463	-1.260236	-0.420332	-0.066401	-0.538246	0.241852	-0.228571	-0.47961	0.295665	0.34001	-0.587025	-1.04891	0.078003	-0.088658	-0.206812	-0.373623	-0.221339	0.531761	0.494765	0.334984	0.638772	0.232752	0.39805	0.149461	0.10276	0.840801
YNL265C	-0.202105	0.128986	-0.241818	0.683773	1.172909	0.509949	-1.011227	-0.91983	-0.283307	0	0.407045	0.543315	0.879319	-0.065095	0.764622	0.037475	-1.330917	-1.314511	-0.816693	0.171766	-1.591535	-0.121991	-0.649814	0.147342	0.006455	0.053581	0.477579	0.124328	0.302987	-0.462526	0.313565	0.304153	-0.006854	0.234301	-0.121803	-0.00716	0.476186	0.455679	0.291135	0.780358	0.367975	0.057881	0.206451	0.308838
YIL154C	0.416231	0.25933	0.030779	0.189325	0.653858	0.351649	0.040972	-0.350497	-0.105534	0.193538	-0.119539	0.148794	0.173452	0.549725	0.425306	-0.854459	-0.793549	-0.699311	-0.136419	0.008896	-0.266317	0.04891	-0.238724	-0.029146	0.341974	0.349766	-0.037153	-0.939032	-0.218535	-0.048363	-0.619728	-0.966525	-0.396301	-0.474025	-0.809986	0.304334	0.142835	0.390584	0.695847	0.447939	0.061256	0.032022	0.099272	0.314636
YBR250W	-0.042311	0.073529	0.33242	-0.148773	-0.539903	0.252681	0.00658	0.229362	0.189541	0.205469	-0.32628	0.370472	-0.197232	0.095924	0.620808	0.167394	-1.109624	-1.192237	-0.359765	-0.328326	-0.66037	0.233014	0.012824	-0.095238	0.265345	-0.369234	0.033631	-0.051225	-0.689299	0.552541	0.009523	0.109788	-0.01612	0.838123	-0.729727	-0.062106	-0.299267	0.250918	-0.151571	-0.146549	-0.275634	0.094583	0.244175	0.236574
YLR103C	0.227868	0.163322	-0.195762	-0.40024	-0.111955	-0.305292	0.012563	0.138605	-0.048772	0.433676	0.238303	0.620084	1	0.346835	0.608624	-1.011542	-0.303781	-0.871052	-0.17603	0.129145	-0.633728	-0.057225	0.331884	0.028903	-0.334588	-0.438252	-0.201207	-0.27684	-0.32709	-0.463567	0.674178	0.348664	0.479743	0.423085	-0.391034	0.260483	-0.378904	-0.326923	-0.087072	-0.219313	-0.217591	-0.024844	-0.117676	-0.211319
YBR082C	-0.561427	-0.517058	-0.62842	-0.051995	-0.271302	0.029625	0.435665	0.443348	0.693598	0.280416	0.039771	0.444529	-0.27936	1.105353	0.615788	-0.959611	-0.82432	-1.780802	-0.336625	-0.374709	-0.161665	-0.157146	0.722466	0.085202	-0.377474	-0.145648	-0.735522	-0.606767	-1.089637	-0.522902	-0.054232	-0.225838	-0.257651	-0.350662	-0.405178	-0.015375	0.267192	0.413374	-0.648156	-0.379153	-0.889677	-0.005125	0.287981	0.176665
YML036W	-0.012997	0.128324	0.305559	0.00E+00	0.00E+00	0.00E+00	0.00E+00	0.00E+00	0.00E+00	0.00E+00	0.00E+00	0.00E+00	1.103836	1.259935	0.786596	-0.847997	-1.321928	-2.70044	-2.263034	-1.440573	-0.793549	1	-0.289507	-1.836501	0.00E+00	0.00E+00	0.00E+00	0.00E+00	0.00E+00	0.00E+00	0.00E+00	0.00E+00	0.00E+00	0.00E+00	0.00E+00	-0.736966	0.251539	-0.910733	0.00E+00	0.00E+00	0.00E+00	-0.5025	0	-0.807355
YMR237W	-0.567041	0.165059	0.206451	-2.662965	-1.823122	-1.40439	0.00E+00	0.00E+00	0.00E+00	0.415037	0.732188	0.911296	0.00E+00	0.00E+00	0.00E+00	-0.169925	-3.075288	-3.70044	-1.816288	-1.560715	-1.333424	0.27684	-0.228819	-0.39079	-0.21818	-0.0199	-0.381429	0.932886	-2.546488	-1.514573	-1.25634	-1.519374	-0.415037	0.00E+00	0.00E+00	-1.061401	-0.093109	-1.31034	-0.222392	-0.125531	-0.510962	-0.685127	-0.559427	0.31034
YOR233W	-0.47592	-0.531191	-0.12883	-1.59773	-1.630354	-1.552972	1.005552	0.767293	0.757619	0.006286	-0.562733	0.178848	1.777149	1.0199	0.834111	-1.180992	-1.164063	-1.452715	0.247928	-0.67344	-0.943044	-1.575685	-1.08153	-1.895303	-1.63005	-0.938599	-0.671617	-1.187203	-2.165809	-1.75743	-0.633872	-0.763197	-0.58123	0.00E+00	0.00E+00	-1.116645	-0.966053	-1.068839	-0.988318	-0.630766	-0.461407	-0.761119	-0.570316	-0.598259
YMR273C	-0.469485	-0.534336	-0.835369	-1.818162	-2	-1.604071	0.650733	0.477098	0.463284	0.455844	0.823843	1.016426	-0.379589	0.937264	1.822002	-0.119582	0.373458	-0.752562	-1.471306	-0.893085	-1.736966	0.332575	-0.11211	0.234465	0.51245	-0.466318	0	-2.083416	-1.906891	-0.558731	0.543824	0.200913	0.290901	0.030768	-3.400663	1.038994	-0.27684	0.449526	-1.050626	-0.843881	-1	-0.337581	0.050186	-0.589912
YGR233C	-0.129283	0.019255	0.145524	-0.06114	-0.1831	0.003472	0.373408	0.311586	0.473305	0.07215	0.567989	-0.146318	1.077342	1.206451	1.19391	-0.405639	-0.282324	-0.226771	0.099829	0.263904	0.209453	0.066551	-0.124328	-0.306596	0.174759	0.119102	-0.011644	-0.215477	-0.20673	-0.509014	-0.369456	-0.267192	-0.564129	0.101157	0.125883	-0.450661	-0.00671	0.290564	-0.092549	0.183782	-0.308686	-0.216728	-0.171025	-0.187707
YGL168W	-0.300148	-0.287577	-0.109847	0.389042	0.065291	0.139606	0.176989	0.242331	0.507484	0.465664	0.042435	0.738996	1.625361	2.072285	1.561537	-1.522421	-0.436099	-1.021062	-0.304006	-0.278976	-0.409984	0.376016	-0.037313	-0.33156	0.699382	0.702319	0.571352	-0.093976	0.224873	-1.056143	-0.872244	-0.425926	-0.678072	-0.72412	-1.263159	-0.248624	1.218047	0.296393	-0.476438	0.147154	-0.22741	0.143836	0.022543	0.186096
YDR428C	0.447813	-0.107875	0.149056	-0.132104	0.378512	1.015942	0.00E+00	0.00E+00	0.00E+00	0.523562	-0.146389	0.91908	0.236892	0.178092	-0.431716	-1.405992	-0.75336	-1.498806	-0.289507	0.63743	0.904652	0.509674	-0.245112	0.716207	0.00E+00	0.00E+00	0.00E+00	0.347923	-0.089637	-0.316474	0.222392	-0.562936	-1.642106	0.00E+00	0.00E+00	0.963474	-0.318822	2.491853	-0.780219	-0.192645	0.133856	-0.736966	-0.192645	-0.440573
YIL068C	0.584963	-0.415037	0.321928	-0.604071	-0.450661	-0.263034	0.00E+00	0.00E+00	0.00E+00	-0.08092	0.518873	1.038819	0.00E+00	0.00E+00	0.00E+00	-0.847997	-1.688056	-2.321928	-0.584963	0.736966	0.084889	0.485427	-0.782409	1.238787	0.530515	1.068713	0.328623	0.00E+00	0.00E+00	0.00E+00	0.00E+00	0.00E+00	0.00E+00	-3.139157	0.643731	-0.025535	-0.767827	1.169925	0.078003	0.222392	0.211504	-0.078003	0.022368	-0.023084
YNR047W	0.04182	0.347923	0.249978	-0.49304	0.463947	0.660514	0.00E+00	0.00E+00	0.00E+00	0.152003	-1.584963	0.540568	0.917538	0.399607	0.030374	-0.056584	-0.838249	-0.963474	-1.777608	1.047306	-1.750022	0.32681	0.27208	0.934905	-0.341037	0.341037	1.459432	0.00E+00	0.00E+00	0.00E+00	0.00E+00	0.00E+00	0.00E+00	0.00E+00	0.00E+00	0.00E+00	0.00E+00	0.00E+00	0.359081	0.329308	0.5115	0.115477	1.04891	0.667425
YDR532C	0.034126	0.300918	0.205274	0.074001	0.439784	0.029487	-0.632268	-0.125531	-0.505736	0.040452	-0.109043	0.236198	-0.397116	-0.110424	-0.046096	-0.070047	-0.871485	-1.088537	-0.456557	0.229482	-0.649411	0.119643	-0.111217	0.048461	-0.078802	0.175367	0.741747	0.004801	0.358219	0.004882	-0.910448	-0.389947	-1.297681	-1.094763	-0.005361	-0.033859	-0.104741	0.415037	-0.008562	0.268196	0.425091	0.283126	0.671143	0.260236
YDL008W	0.59323	0.503891	0.298819	0.468553	0.035965	0.572923	0.603578	0.242518	0.425659	0.400741	0.300536	0.17279	-0.052604	-0.194061	-0.031251	-0.442121	-0.460417	-0.738092	-0.544805	-0.706269	-0.508034	0.722912	0.210946	0.813741	0.036174	0.24154	0.559284	-1.099047	-1.161363	0.089797	-0.611435	-0.463711	-0.657768	-1.270402	-0.111156	0.105467	-0.021269	0.383673	-0.478047	0.158904	-0.091922	0.202534	0.36504	0.381159
YHR111W	0.137504	-0.148099	-0.384664	0.163499	0	0.590356	-0.179979	-0.16601	-0.664651	0.30841	0.057031	0.167378	0.00E+00	0.00E+00	0.00E+00	-0.216318	-0.331844	-0.550693	0.698491	0.404842	-0.384664	-0.184918	-0.096573	-0.620296	0.403999	-0.206451	0.63743	-0.358454	1.083256	-0.118105	0.58756	0.365549	0.600393	-0.554195	0.058769	1.23644	0.39776	0.08017	0.610726	0.380604	0.010417	0.166249	0.655172	0.513261
YLR404W	0.271764	0.455478	0.336851	0.179748	0.650926	0.228532	0.363226	0.121831	-0.056584	0.081852	-0.15679	-0.004722	-0.023679	-0.088495	0.067815	-0.095724	-0.649093	-0.131759	0.226068	0.584963	0.02163	0.329705	0.375911	-0.034488	0.152405	0.358894	0.085798	0.141294	0.511967	0.180794	0.563721	0.584212	0.583504	-0.198051	0.251414	0.139886	0.473454	0.844545	-0.355095	-0.284143	-0.279654	0.146221	0.383823	0.340184
YGR183C	0.428173	0.708727	0.560826	0.548699	0.678562	0.424171	-0.109347	-0.062736	-0.50696	0.041027	0.127057	-0.166737	-1.407424	-0.053995	0.233409	-0.259583	-1.070718	-0.597117	-0.015307	0.225232	0.267696	-0.209751	-0.31982	-0.17148	0.564116	0.642106	0.836005	-0.661376	-0.143063	0.085609	0.71059	0.665182	0.805125	-0.150839	0.730146	0.552541	0.76033	0.123441	-0.108524	0.070389	-0.099175	0.406077	0.446824	0.281993
YMR311C	0.186413	-0.4975	0.803603	0.167457	0.297681	1.078003	0.00E+00	0.00E+00	0.00E+00	0.722993	0.623437	0.373975	-0.021374	-0.105795	-0.09163	-1.807355	-2.423211	-0.342888	-0.389042	-1.078003	-0.032421	0.365649	0.097297	-0.5025	0.657112	-0.879706	0.192645	-2.101086	-1.275634	2.268489	-0.36257	0.068713	-0.196397	1.182771	0.058769	-0.084889	-0.078003	0.306331	0.141554	0.016302	0.254814	-0.334419	-0.316857	0.347923
YDR510W	0.122857	-0.157541	-0.215729	-0.206451	0.31034	0.400139	-0.643345	-0.420706	-0.724956	0.422891	0.148576	0.04323	0.287896	-0.066803	-0.63743	-1.174251	-0.787006	-0.787371	0.263595	0.231607	0.666444	-0.155736	-0.069263	-0.284303	0.247093	0.073557	-0.276012	-1.093976	-1.442518	0.415037	0.032934	0.312278	0.157541	-0.200558	-1.005361	0.015653	-0.365735	0.135515	0.392046	-0.008015	0.44514	0.342762	0.370112	0.515966
YDR003W-A	0.493409	0.564498	0.48356	0.371734	0.24319	-0.081	0.304855	-0.314228	0.062464	0.261894	0.427421	-0.124391	1.204358	-0.672959	-0.719892	-0.302927	-0.178642	-0.742441	0.211148	-0.488101	-0.317389	0.300604	-0.020909	0.098564	0.220688	0.308122	0.615245	-0.174205	0.148392	-0.570664	-0.146289	0.147276	0.093714	0.445805	0.334403	0.258068	0.01078	0.198166	0.873511	0.38037	0.455499	0.344876	0.050234	0.032061
YFR047C	0.142253	0.388271	0.168123	-0.306331	-0.074962	-0.572579	0.00E+00	0.00E+00	0.00E+00	0.05153	-0.514573	-0.538866	1.024803	0.210567	0.597764	-0.906891	-0.389947	-0.507795	-0.284729	0.009715	-0.241008	0.571906	0.286621	0.516576	0.930395	-0.014797	0.376442	0.791413	-0.884523	-0.790904	0.307573	0.321928	0.216133	0.886378	0.358329	0.66015	-0.106915	-0.124328	0.753018	0.367117	0.756074	0.47022	0.291604	0.137504
YHR176W	0.173452	0.077306	0.613896	-0.470451	-0.098264	0.131597	-0.185379	0.036526	-0.282222	-0.415037	-0.201634	-0.687324	0.157791	-0.271805	-0.317292	-0.68105	-0.219117	-0.970556	-0.04182	-0.110282	-0.251305	0.628402	-0.153157	0.306014	0.569021	0.112151	-0.117153	0.075219	-0.367209	0.235929	-0.021533	0.40864	-0.253119	0.401411	0.141231	0.620913	0.28751	0.455452	0.819242	0.522678	0.934816	-0.0828	-0.152703	0.074639
YJR120W	0.277985	0.087169	0.384535	-0.168081	0.093383	-0.092259	-0.090395	-0.330267	-0.368669	-0.25588	-0.056723	-0.339206	-0.051347	-0.232523	0.279795	-0.416647	-0.211504	-0.739724	-0.074001	0.194771	0.283126	-0.060882	-0.604402	0.279026	0.124973	0.158002	-0.275341	-0.605841	-0.831024	0.214352	0.154565	0.194989	0.137285	0.25316	0.321803	0.631884	0.268105	0.162667	0.601037	0.143773	0.363664	0.515404	0.648528	0.577852
YLR327C	0.12059	0.327165	0.425133	0.435159	0.659841	0.513375	0.00E+00	0.00E+00	0.00E+00	-0.165586	-0.248821	-1.172467	1.210767	0.463307	0.08973	-1.377602	-0.18117	-0.548304	-0.366943	0.213305	-0.743225	-0.162883	-0.661759	-0.052047	0.188556	0.112841	0.445663	-0.584963	-0.775127	-1.047934	-0.020178	0.152003	-0.791135	-0.21716	1.22104	0.119053	0.465664	-0.19885	0.289507	0.652835	1.118181	0.23816	0.015186	0.388162
YOR362C	0.04844	0.121306	0.332003	0.383787	0.564678	0.280508	0.059982	0.169525	-0.326453	-0.182478	0.761488	-0.155455	-0.24157	-0.01947	0.063194	-0.386183	0.201098	-1.10806	-0.014759	-0.109411	-0.336397	0.573865	0.28993	0.416186	0.481012	0.058753	0.409028	-0.024982	-1.245756	-1.053771	0.135738	0.284514	0.336219	-0.132368	0.084764	0.140951	0.263034	0.118916	0.138976	0.346024	0.557995	0.508791	0.067815	0.20213
YNL293W	0.373643	0.196006	0.132974	-0.028855	0.201834	0.246794	0.241758	0.135777	-0.148323	0.605449	0.170352	0.305665	-0.04182	0.415037	0.209751	-0.639705	-0.245756	0.067114	0.038328	0.126008	-0.311944	0.279154	-0.525197	-0.101377	-0.2233	0.250267	0.24664	-0.293914	-0.305413	-0.055343	0.229264	0.529314	0.322714	0.407331	0.715881	-0.180572	0.264862	-0.11442	-0.255601	-0.099193	-0.151389	-0.106915	0.353918	0.273451
YKL190W	0.059501	0.302882	0.258217	0.349584	0.890771	0.441705	0.00E+00	0.00E+00	0.00E+00	-0.245112	0	1.373458	-0.475085	-0.227562	0.233846	-0.129283	-0.928447	-0.893085	-0.4975	-0.043069	-1.119299	-0.428094	1.108524	0.561879	0.00E+00	0.00E+00	0.00E+00	-1.415037	0.017278	-0.389042	-0.120294	0.940294	0.049753	0.824317	-0.289154	-0.70941	1.70044	0.07215	1.498806	1.060542	1.169925	-0.07215	0.941897	0.785875
YLR082C	0.014075	-0.26976	0.04182	0.18484	-0.028014	-0.166819	0.854661	0.54157	0.552541	-0.226771	0.26976	-0.169925	-0.242361	-0.145851	-0.071791	-0.860837	-0.164631	-0.900464	0.217591	0.746243	-0.214809	0.574424	0.882643	0.419596	-0.206451	-0.249778	0.119299	-1.268817	-0.872539	0.760993	0.435718	0.423133	0.949058	-0.776587	0.058769	0.272459	-0.563048	-0.096215	0.260764	-0.113094	0.134165	-0.122567	0.136882	0.226389
YBR158W	-0.082462	-0.184425	-0.369838	0.601451	0.115477	0.63743	0.00E+00	0.00E+00	0.00E+00	0.00E+00	0.00E+00	0.00E+00	-0.503891	-0.714091	0.507402	-0.736966	-0.050626	0.758992	-0.777608	-0.485427	-1.241008	1.242857	-0.069263	0.252387	0.00E+00	0.00E+00	0.00E+00	0.00E+00	0.00E+00	0.00E+00	0.00E+00	0.00E+00	0.00E+00	0.030768	2.518201	-0.431339	0	0.045804	1.06413	0.740613	0.375212	-1.169925	0.485427	-0.559427
YJL174W	-1.087463	-1.035624	-0.415037	0.00E+00	0.00E+00	0.00E+00	0.00E+00	0.00E+00	0.00E+00	0.00E+00	0.00E+00	0.00E+00	0.00E+00	0.00E+00	0.00E+00	0.00E+00	0.00E+00	0.00E+00	-0.426265	-0.162271	-0.713696	0.00E+00	0.00E+00	0.00E+00	0.584963	0.656268	0.492598	0.00E+00	0.00E+00	0.00E+00	0.00E+00	0.00E+00	0.00E+00	0.00E+00	0.00E+00	0.00E+00	0.00E+00	0.00E+00	0.976541	0.065588	0.296982	0.00E+00	0.00E+00	0.00E+00
YML027W	-0.568843	-0.783508	-0.185867	-0.116814	-0.508464	-0.27077	0.470043	0.707359	0.619256	0.736966	0.456638	0.354182	-1.046012	0.212304	0.035333	-0.981223	-0.76356	0.150417	-0.327165	0.089435	-0.291135	0.639039	0.524489	0.364213	0.219242	0.493989	0.357671	-0.463947	-0.076869	0.118644	0.168506	0.339089	-0.152003	1.445805	0.528254	0.200819	-0.213514	0.507342	0.626632	0.467779	-0.223471	-0.286304	0.238512	0.032421
YKR005C	-0.476099	-0.366322	0.106199	0.476943	0.380272	0.367618	0.462106	-0.343954	0.620586	0.076621	0.103836	0.65808	-0.592231	-0.417991	-0.260652	-1	-0.559122	-0.399931	-0.994607	-0.026232	-0.811928	0.524775	0.310068	-0.334154	0.085645	0.192048	-0.115477	0.029265	0.076284	0.749457	0.224153	0.403999	0.250489	0.509935	0.409266	0.096676	-0.409324	-0.199309	0.698056	0.640043	0.535853	0.311743	0.242945	0.124258
YBR077C	-0.466466	-0.491853	-0.193604	-0.096527	-0.330077	0.108094	0.750591	0.751198	0.740368	-0.248173	-0.205225	0.013135	-0.509674	0.111235	0	-0.630405	-0.117437	-1.177918	-0.134985	0	0.294447	0.223734	-0.042012	-0.086544	0.355331	0.352632	0.473189	-1.893085	-0.068713	-0.399407	0.257937	0.0715	0.168454	0.700619	0.437281	-0.175014	-0.114144	0.427513	-0.1277	-0.114512	0.162122	0.465053	0.243271	-0.191659
YLR438W	-0.006757	0.060373	-0.074962	0.063194	0.13691	-0.282934	0.425889	0.376389	0.533155	0.619006	0.241864	0.176077	0.039171	-0.342307	0.64293	-0.937978	0.77596	-0.056831	0.263034	-0.18484	0.130749	0.393407	0.504569	0.336049	0.612313	0.640586	0.587273	-0.905731	-0.720846	-0.292608	0.516124	0.232472	0.165809	0.645743	0.701217	0.636678	0.100841	-0.625725	-0.199309	0.01612	0.125531	0.338169	-0.187086	0.133088
YOR315W	0.454063	0.668794	0.420687	0.168237	0.11604	-0.335603	0.53618	0.44231	0.360429	0.222891	0.083032	0.37451	0.403633	-0.085082	-0.267366	-0.47961	-0.478869	0.607489	-0.510869	-0.25537	-0.163886	0.132857	0.042941	-0.049469	0.500002	0.413585	0.144149	-0.911773	-0.468218	-0.153521	0.622014	0.691805	0.592911	0.509935	0.13277	-0.053939	-0.179934	0.439174	0.010674	0.190289	0.38807	0.169925	0.141313	-0.079202
YPL132W	0.057947	0.063194	-0.048703	0.52734	0.34504	0.540568	0.415037	0.33039	0.329921	0.042525	0.737845	0.370734	-0.242857	-0.482601	-0.858723	-0.761145	-0.602811	0.085391	-0.684224	-0.320259	-0.973528	0.472195	0.520088	0.038704	0.83399	0.225823	0.412343	-1.203955	0.288888	0.064609	0.559872	0.661737	0.807355	0.956767	0.48619	0.532348	0.226592	0.263034	0.140373	0.569923	-0.015375	-0.261046	-0.013547	0.083873
YDL218W	0.078502	-0.039289	0.047618	0.015028	0.373458	0.342807	0.331844	0.441435	-0.007593	0.05146	0.076693	0.111475	-0.074639	0.191578	0.598637	-0.646573	-0.439461	-0.576192	-0.424753	-0.245112	-0.13065	0.438661	0.022368	0.725206	0.246837	0.42617	0.867011	-0.445214	-0.116409	-0.237499	0.352191	0.538237	0.173767	-0.006707	0.281161	-0.040217	-0.271302	-0.134409	0.050305	0.178442	0.332076	0.254505	0.320112	0.046886
YBR083W	0.4975	0.099536	0.45228	0.421827	0.55613	0.259316	0.400001	0.286345	0.300473	-0.586603	-0.720694	-0.444249	0.562936	0.313417	0.315738	-1.155278	-0.345292	-0.923219	-0.545306	-0.311944	-0.473632	0.595424	0.384664	0.680432	0.835613	0.73803	0.806571	-1.153157	0.110644	0.126264	0.844205	0.684071	0.630394	0.620892	0.444059	-0.429586	0.104869	-0.517764	-0.316575	-0.188304	0.326293	0.28261	0.316785	0.375317
YKR076W	0.257011	-0.216318	-0.259562	0.365871	0.354283	0.101122	0.707488	0.607158	0.277781	0.309328	0.132894	-0.353179	-0.658279	-0.488101	-0.138605	-0.353897	-0.122172	0.518291	0.091011	-0.337328	0.117133	0.629528	0.486529	0.483602	0.349449	0.693535	0.450558	-0.096962	-0.553519	0.615659	0.4346	0.715432	0.229758	0.055859	0.603089	0.508612	-0.219242	0.124499	0.044123	-0.441372	0.044394	0.304855	0.216656	0.042704
YIR027C	0.049968	-0.185662	0.366943	0.046845	0.599462	0.617752	-0.066598	-0.544321	-0.063194	0.264062	0.313158	0.144948	0.903215	-0.096676	-0.094518	-0.089171	-0.54356	-0.539844	0.453308	0.480093	0.5025	-0.004882	0.930997	0.325703	0.61981	0.416965	0.782643	-0.491713	-0.845388	0.360942	0.664514	0.476737	0.425669	0.067293	0.228694	-0.185083	0.036526	0.664297	0.639668	0.234257	0.697527	-0.00556	-0.51069	-0.13505
YLR262C-A	-0.019218	-0.12821	-0.052833	0.128986	0.144214	0.05523	-0.172181	-0.807355	0.350497	0.167008	0.029625	0.725335	0.064851	0.002659	0.249065	-0.695145	-0.387023	-0.039171	-0.032865	-0.033337	-0.179108	-0.056373	0.467048	0.205114	0.592241	0.755502	0.823817	-0.018664	0.276654	0.134604	0.242	0.364971	0.570815	0.899523	0.1843	0.1541	0.269461	0.271162	0.223393	0.432207	0.07215	0.663375	0.370034	0.472913
YGR045C	0.012175	0.038183	-0.042435	0.287098	-0.208207	-0.233797	0.246915	0.052467	0.426672	0.778613	0.770518	1.335069	0.976074	-0.830519	-0.63743	-0.738332	-0.302093	-0.199033	0.405819	-0.09067	-0.235155	-0.682104	0.292782	0.289507	0.62987	0.769046	0.680276	0.693111	-0.171228	0.404545	0.607564	0.283454	0.828145	0.005233	0.615162	0.351844	-0.133724	0.284208	0.124958	0.175572	-0.096027	0.333657	0.428648	0.172181
YKL192C	0.048499	0.396659	-0.092118	-0.427421	-0.5025	-0.415037	0.00E+00	0.00E+00	0.00E+00	0.932886	0.360402	0.405639	1.657894	0.653675	0.379704	-1	-1.424498	0.725825	0.528176	0.590745	0.758992	0.018496	0.633572	-0.19773	1.483083	0.77259	0.994026	1.656046	0.182864	-0.459432	0.70044	0.786486	0.407376	0.00E+00	0.00E+00	0.365871	0.842899	2.101086	0.168398	0.516398	0.881356	0.053111	0.309684	-0.219781
YMR105W-A	-0.756729	-1.021695	-1.087463	0.493556	0.581277	0.667286	0.297328	0.344238	0.141084	0.284729	0.360133	0.507231	0.976541	0.481869	-1.584963	-0.788496	0.036182	0.042091	0.120438	0.323177	0.426974	-0.031348	0.130787	0.219381	0.4441	0.554556	0.738808	0.884923	0.252004	0.382944	0.318637	0.274033	0.18407	0.57705	0.438617	0.522566	0.635646	0.479544	0.501931	0.468177	0.558237	0.440573	0.350907	0.352418
YGR227W	0.240263	0.046997	-0.215168	0.034352	-0.302563	0.291231	0.797401	0.67847	0.569892	1.187627	-0.621488	0.89812	0.68105	0.496305	0.709921	-0.31034	0.584963	-1.185867	-0.628031	0.214739	0.345135	0.571906	0.396422	0.196397	1.185556	0.932023	1.346024	-0.376148	-0.036526	-1.375867	0.616671	0.955877	0.809057	-0.094763	0.228694	0.38807	0.584963	0.621488	-0.034765	-0.431716	-0.602665	-0.438573	0	-0.410088
YDR446W	0.214444	0.047589	-0.025311	-0.104136	-0.276245	0.096215	0.037614	-0.057715	-0.017278	0.177839	0.465815	0.578173	1.119147	0.921233	0.713776	-0.297943	0.232923	-0.013462	0.214594	0.676411	0.115477	0.761285	0.545548	0.794639	0.963087	0.872936	0.627408	0.2824	-0.017023	-0.160177	0.279175	0.375177	0.930291	-1.077757	-0.118109	0.038474	0.755129	-0.319909	0.064335	-0.358156	-0.048726	-0.014308	0.27684	0.431806
YJR067C	0.451272	0.451432	0.022411	-0.198381	-0.051839	-0.029747	0.697123	0.357058	0.151338	0.603287	0.458664	0.430909	-0.143755	0.226004	0.527184	0.24984	-1.099155	-0.691878	0.206831	-0.047134	0.312976	0.470027	0.627341	-0.396944	0.025153	0.443348	0.399541	-0.159829	-0.130749	-0.320492	0.149674	0.032199	0.441449	0.10877	0.058769	0.31098	0.472753	0.338585	0.276384	-0.149895	0.245874	0.23816	0.164119	0.380424
YDR261C	0.517747	0.41148	0.449803	0.272731	-0.11482	-0.023847	-0.056095	0.652077	0.372275	-0.103093	0.055142	0.723669	0.246161	0.250669	-0.08445	-0.143909	-0.713477	-0.927592	0.183446	-0.408465	0.234465	0.131951	0.291091	0.560715	0.042785	0.24428	0.110183	0.029265	0.217231	-0.520353	0.37652	0.639889	0.879505	-0.172324	0.177413	0.233925	0.416307	-0.236606	0.52968	0.386058	0.463401	0.362019	0.420218	0.208846
YDL193W	0.312307	0.322856	0.366382	0.081877	-0.368539	0.069709	0.404198	0.418343	0.170841	-0.038889	0.778728	0.378309	0.483933	0.725424	0.35766	-0.426265	-0.922718	-0.471306	0.417139	-0.170685	-0.22741	0.241008	0.066045	-0.199506	0.054792	0.291317	0.1848	0.146078	-0.392876	-0.633872	0.276445	0.210608	0.358013	0.341108	0.487612	-0.230575	0.128039	-0.099536	0.381871	0.381159	0.492813	0.499475	0.633572	0.194573
YGR169C	0.444897	0.476438	0.226866	0.187754	0.336919	0.081993	0.35286	0.260451	0.160465	0.093109	0.297363	0.947019	-0.265308	0.696968	0.37468	-0.474063	-0.392899	0.285561	0.009663	0.262285	0.141952	0.788901	0.245943	0.468553	0.136653	-0.029871	0.028014	0.379731	-0.221377	-0.598399	0.541123	0.802963	0.510877	-0.087069	0.668822	0.468184	-0.142088	0.11757	0.524931	0.311944	0.163698	0.137908	0.303223	0.467126
YGL138C	0.343205	0.703241	0.278885	0.477159	0.041105	0.093976	0.307587	0.352789	0.33674	0.201786	0.370519	0.828578	0.357704	0.565979	0.36154	-1.055648	-0.285402	-0.742842	-0.165249	-0.056338	0.182094	0.290869	0.3228	-0.056831	0.509828	0.275916	0.672597	0.872581	-0.331958	0.179501	-0.044623	0.424649	0.098207	0.054614	0.245182	0.129145	-0.130453	-0.508237	0.305317	0.24002	0.318866	0.121306	-0.195396	0.409255
YOR012W	0.412975	0.484859	0.339432	0.231542	0.108253	-0.669176	0.099536	0.03868	0.168953	0.529619	0.132283	1.218346	-0.669594	-0.300468	-0.6386	-0.179549	-0.805463	-0.146592	-0.040872	0.294977	0.075587	0.53574	0.353637	-0.156039	0.367732	0.335349	0.811828	-0.410237	0.790077	-1.045916	0.086448	0.54106	0.263034	0.030768	-0.147682	0.115821	0.070389	-0.038381	0.380723	0.072879	0.325319	0.229482	0.425133	0.377474
YGL213C	0.376645	-0.109043	0.136462	-0.186413	-0.047306	-1.610053	0.00E+00	0.00E+00	0.00E+00	0.878009	-0.206451	-0.485427	-0.025902	-1.042644	-0.385654	0.054448	-5.459432	-0.825971	0.665581	-1.031027	-0.402098	-0.402098	-1.473931	-0.263034	0.00E+00	0.00E+00	0.00E+00	-0.943416	-0.015767	0.944291	0.00E+00	0.00E+00	0.00E+00	0.33889	1.058769	-0.375509	0.053439	-0.744743	-0.85561	0.459432	-0.187627	0.584963	0	0.133267
YLR211C	0.112981	0.123896	0.101695	0.292329	0.023587	0.275634	-0.402437	-0.160773	-0.041972	0.502069	-0.073581	0.489038	-0.077537	-0.084392	-0.208037	-0.098528	-0.421016	-0.462583	-0.346506	-0.245538	0.008268	0.060047	0.003464	0.105518	-0.182972	-0.245411	0.116166	0.027258	0.32569	0.260236	-0.257798	-0.52402	-0.546395	0.271475	0.575345	-0.052467	0.043069	-0.227667	0.237329	-0.092566	-0.085008	0.18595	0.37089	0.301656
YBR291C	0.22033	0.241008	0.221468	0.42164	-0.345387	0.457473	-0.592889	-0.157146	-0.389351	0.394078	-0.09818	0.261741	0.300395	-0.053581	-0.372554	-0.302563	-1.59424	-0.552541	0.033167	-0.109764	0.513829	0.254241	0.010766	0.15515	0.28878	-0.141246	0.181734	-0.562733	0.235714	-0.153521	-0.561017	-0.234465	-0.065218	-0.182226	0.485034	-0.010531	-0.021295	-0.485427	0.070389	-0.169925	-0.566651	0.272483	0.370687	0.293599
YEL052W	0.416787	0.279336	-0.052895	0.081794	0.314381	0.280108	0.00E+00	0.00E+00	0.00E+00	-0.243729	-0.103093	0.897152	-0.011777	0.040642	-0.748193	-0.815575	0.31946	-0.7856	-0.537266	0.169925	-0.328623	0.365649	0.357552	-0.498454	0.010417	0.023847	-0.463401	0.00E+00	0.00E+00	0.00E+00	0.567041	0.349449	0.780883	-0.969232	-0.163623	0.205749	-0.242977	0.472068	0.410632	0.906891	0.390234	0.551904	0.990085	0.184425
YDR169C-A	-0.04182	0.028428	-0.162271	-0.011729	-0.283793	-0.171271	0.472957	0.858302	0.377474	0.695743	0.332456	0.556393	0.24257	-0.172316	-1.183222	-0.771013	0.762961	-0.751563	-0.44395	-0.162271	0.275107	-0.066534	0.319851	0.082711	-0.241008	-0.532733	-0.293292	-0.645335	-0.110747	0.089797	0.054175	-0.047306	0.016488	-1.22162	0.13277	0.241008	0.673556	0.211269	0.722646	0.500613	0.671089	0.342323	0.665913	0.416268
YMR139W	-0.311944	-0.261265	-0.060663	0.043284	0.374745	0.52532	0.312307	-0.021062	0.016394	0.117357	0.609868	0.051039	0.728698	-0.201207	-0.550197	-0.895942	-0.641546	-1.26	-0.36257	0.123829	-0.396465	-0.022455	0.042023	-0.006314	0.285294	0.333294	0.165851	-0.226169	-0.116222	0.029	-1.040642	-0.418404	-0.190943	-0.829829	-0.600194	-0.371094	-0.111508	-0.931828	0.483083	0.584963	0.374219	-0.230884	-0.045088	-0.21205
YHR061C	0.411195	0.478715	0.235378	0.416378	0.648969	0.455983	-0.208284	-0.36257	-0.274525	0.623174	0.445576	0.564634	0.86529	-0.45302	-0.630766	-0.774205	0.316122	-0.81201	0	-0.021533	-0.333224	-0.446402	-0.358535	-0.047177	0.136294	-0.051802	-0.235244	-0.195688	0.040383	0.216366	0.231713	0.278755	-0.0712	-0.490065	-1.604196	-0.071823	0.257798	0.122084	-0.201369	-0.070389	-0.030549	0.350133	0.20777	0.43272
YMR144W	-0.160663	0.303475	0.241008	0.118557	-0.04891	0.239383	0.575885	0.323751	0.444438	0.278669	-0.106324	0.10173	1.305808	0.304614	-0.776806	-1.344759	0.089637	-1.307608	0.567041	0.557663	-0.4333	-0.739133	-0.575974	-0.899695	-0.087192	-0.068769	0.378033	-0.371471	-0.049968	0.280552	-0.171441	0.002352	-0.1028	-0.42295	-0.678197	0.11362	-0.039732	0.584963	0.785875	0.424351	0.597839	0.084989	0.198226	0.309189
YLL042C	0.258312	0.192645	0.279319	0.257981	0.034062	0.14274	0.30016	0.285043	0.42972	1.514159	0.339903	0.574304	0.295587	-0.261287	-0.111568	-0.786596	-0.510738	-0.506353	-0.43351	0.127235	0.157064	0.096097	0.312883	0.218519	0.057031	0.463322	0.659274	-0.320769	-0.042941	0.513943	0.074639	0.209792	-0.392842	-0.416691	-1.204265	-0.136388	0.748164	-0.171648	0.767166	0.653675	0.59368	0.010124	0.285402	0.133109
YHR086W-A	0.328142	0.335069	0.447113	0.030215	-0.023587	-0.117238	0.5273	0.104388	0.237768	0.310788	0.435502	0.316259	-0.354665	-0.785149	-0.193406	-0.167805	-1.01022	-0.355958	0.142958	0.16072	0.050804	-0.026232	-0.031555	0.121562	0.130502	0.205714	0.31853	0.071161	0.241438	0.615659	-0.36257	0.132104	-0.078225	0.223413	0.251414	0.277407	0.024733	0.574606	-0.511253	-0.553254	0.118807	0.162057	0.822213	0.489238
YKL043W	-0.012655	-0.331844	0.025201	0.087743	0.42553	-0.260426	-0.097466	0.100214	0.365576	-0.313499	0.366539	-0.664397	-0.278207	-0.272203	-0.385493	-1.359896	-0.477579	-0.548304	-0.088176	-0.08017	0.564663	-0.051301	0.315687	0.327295	0.405369	-0.14439	-0.483679	-0.454683	-0.23639	0.89743	-0.439379	0.275634	-0.019365	0.375416	0.524433	0.277812	0.695994	0.734106	-0.192645	0.074768	0.280472	0.184059	0.421604	-0.048022
YGR038W	-0.032666	-0.175087	-0.045088	0.477394	0.337249	0.540894	-0.30227	-0.403356	-0.758445	-0.30841	-0.073623	0.328949	-0.702427	-0.454378	-0.059095	-0.662965	-0.269607	-0.548304	0.171228	-0.097663	0.143286	0.011198	-0.085354	0.05258	-0.226771	-0.083056	0.557642	0.906024	-0.239338	-0.050951	-0.006618	-0.116324	0.260426	-0.21024	0.612705	-0.129768	0.608614	-0.344484	0.209614	0.568284	0.297266	0	0.330824	-0.018942
YMR158W	0.155069	-0.029544	0.219678	0.159478	0.403839	-0.206766	-0.432111	-0.314109	-0.206451	-0.19827	0.5025	0.079072	-0.199938	-0.468996	-0.125531	-0.68105	-0.701089	-0.817136	-0.49169	0.263034	-0.313158	1.200174	0.396605	0.773229	0.571701	-0.248202	0.092446	0.816596	-0.104337	0.103768	-0.586957	0.262222	0.132812	0.018384	0.776998	0.112475	0.148735	0.560957	-0.37707	0.245112	0.774756	0.078267	0.315614	0.110846
YNR074C	-0.006328	-0.00946	0.492263	0.171451	0.426077	-0.014463	-0.29059	-0.500984	-0.224081	-0.301923	0.755581	0.099321	-0.166725	-0.4975	-0.176207	-0.342602	-0.108813	-0.379904	-0.432756	0.205942	-0.518729	0.914883	0.721699	-0.151008	0.023207	-0.462627	0.006953	0.720776	-0.648015	0.598312	-0.190778	0.39493	0.144843	-0.331802	0.501287	0.755378	0.464763	0.619451	-0.368151	-0.087971	0.609837	0.127039	0.209096	0.351472
YCR007C	-0.405992	-0.280108	0.172181	-0.180572	0.562595	-0.315202	-0.212849	0.165424	0.206451	-0.850424	0.584963	0.297201	-0.421464	-0.454566	0.826851	-0.01495	-0.386183	-0.076621	-0.265461	0.643856	-0.347923	1.004866	0.209453	0.640672	0.493989	-0.331206	-0.269033	0.906024	-0.716207	0.887525	-1.550197	-1.565597	-1.035624	0.169287	-0.512388	0.514573	0.579892	0.84022	-0.577057	0.450393	1.286157	0.185032	-0.664133	0
YDR152W	-0.015267	0.379414	0.359081	-0.021062	0.556393	0.244952	-0.126419	-0.003963	-0.045242	-0.529467	0.149848	0.393992	-0.460125	-0.090455	0.232834	-1.047068	-1.142444	0.217963	-0.306427	-0.148099	0.168554	0.083256	0.063695	0.018798	0.140725	-0.035104	-0.395929	0.720776	-0.624663	0.514573	-0.985353	-0.841302	-0.436952	0.115657	-0.455804	-0.176878	0.421464	-0.044007	-0.029595	0.634716	0.889999	0.044123	0.364411	0.123932
YOL159C-A	0.353427	0.058215	0.094896	-0.243703	-0.295243	-0.351844	-0.126264	-0.153709	0.129511	-0.643119	-0.050984	0.276935	-0.534336	-0.421061	0.009338	-0.891624	-1.160465	-0.601836	-0.299208	-0.019046	-0.336339	0.236606	0.58925	0.236761	0.382146	-0.346706	0.086843	0.870523	-0.384085	0.31114	-0.500074	-0.772048	-0.598259	0.123877	0.293234	-0.345329	0.061639	-0.126633	0.354109	-0.142487	0.154416	-0.109024	0.010268	0.171148
YDL107W	0.451874	0.017074	0	0.244105	0.431883	-0.015513	0.06965	0.035845	0.217905	-1.071553	0.675728	0.043284	-0.384011	0.133267	1.814697	-1.269607	-0.722466	-0.723482	-0.343205	-0.164536	0.100164	0.380822	0.495769	0.272459	0.11967	-0.098684	0.823122	0.904719	-0.148702	-0.389706	-0.308122	-0.68966	-0.152003	-1.29116	-0.263159	0.516678	0.504923	0.846704	0.014214	0.538096	1.38109	0.02584	-0.39689	-0.045443
YMR029C	0.471752	0.53842	-0.16601	-0.018983	0.404842	-0.038474	-0.754348	-0.784271	-0.500984	-0.519778	0.5115	0.105353	0.00E+00	0.00E+00	0.00E+00	-0.602665	-0.849975	-1.718486	-0.481869	-0.211976	0.051347	0.077243	0.343408	0.252063	0.023207	-0.191481	0.209923	0.36347	-0.902303	-0.75743	-0.817136	-0.573185	-0.442518	-1.36155	0.518201	-0.658963	0.395929	-0.020759	0.755581	0.068531	0.398549	0.200697	-0.315862	-0.259087
YIR004W	0.192645	0.196397	-0.408085	0.200299	0.168754	0.768184	-0.5025	-0.343145	-0.571542	-0.11984	0.524662	-0.129768	-2.083416	-1.747234	2.222392	-1.254421	-1.212304	-1.263034	-0.504043	0.808904	-0.606658	0.801774	0.626632	0.211946	-0.015267	-0.149514	-0.100029	0.643608	-1.206451	-0.876729	-0.95541	-0.016302	0.043589	-0.36977	0.097243	0.652981	-0.018859	-0.129768	-0.827636	-0.226428	0.371448	0.444481	0.344648	0.387304
YOR376W-A	-0.192645	0.016363	0.101003	-0.368722	-0.022368	0.064955	-0.663637	-0.348804	-0.31366	0.232559	0.172467	0.275209	0.117754	-0.135655	0.483905	-0.464164	-0.205029	-0.631256	-0.260899	0.554125	0.122436	0.349051	0.170959	0.449232	-0.049388	-0.188445	-0.809778	0.928528	0.304048	0.536187	-0.375867	-0.714439	-0.223583	-0.191625	0.058769	0.272578	0.015767	-0.192645	0.392876	0.437621	0.580097	0.347099	0.609541	0.392317
YOR130C	-0.204539	-0.178146	-0.070389	-0.344828	0.044394	-0.716928	0.161281	0.060542	0.376016	-0.642448	-0.200299	-0.429684	-0.254929	-0.954771	-0.817409	-0.949727	-1.253215	-0.916584	0.120294	0.558368	-0.29956	0.173016	0.357552	-0.022111	-0.078533	0.495527	-0.212304	-0.615336	-0.946561	-0.787696	-0.293105	-0.071791	-0.345329	0.223413	-0.678197	0.455004	0.384341	0.537657	0.351472	0.160465	0.07195	0.531325	0.234956	0.337035
YLL061W	-0.49304	-0.784271	-0.280108	-0.358454	0.343954	-1.239466	0.00E+00	0.00E+00	0.00E+00	0.00E+00	0.00E+00	0.00E+00	-1.658963	-1.89812	1.473931	-1.241008	-0.584963	-2.115477	0.428843	0.206451	-1.263034	0.00E+00	0.00E+00	0.00E+00	0.00E+00	0.00E+00	0.00E+00	0.00E+00	0.00E+00	0.00E+00	0.00E+00	0.00E+00	0.00E+00	0.00E+00	0.00E+00	0.00E+00	0.00E+00	0.00E+00	-1.091148	1.115477	1.966833	-1.716207	-2.906891	-0.125531
YLR231C	-0.72289	-0.766328	0.058103	0.00E+00	0.00E+00	0.00E+00	0.00E+00	0.00E+00	0.00E+00	0.00E+00	0.00E+00	0.00E+00	-1.557331	-0.400879	1.022026	0.00E+00	0.00E+00	0.00E+00	0.00E+00	0.00E+00	0.00E+00	1	-0.392317	-1.5025	0.00E+00	0.00E+00	0.00E+00	0.00E+00	0.00E+00	0.00E+00	0.00E+00	0.00E+00	0.00E+00	0.00E+00	0.00E+00	0.00E+00	0.00E+00	0.00E+00	-0.275634	0.847997	1.426265	0.00E+00	0.00E+00	0.00E+00
YPR075C	0.321928	0.631757	0.169212	0.044394	0.130061	-0.866733	-1.048363	-0.209453	0.415037	0.00E+00	0.00E+00	0.00E+00	-0.679537	-0.709744	-0.645467	-0.704544	-0.356935	-1.164387	0	0.424498	-1.27684	1.584963	-1.678072	-0.628031	0.00E+00	0.00E+00	0.00E+00	0.00E+00	0.00E+00	0.00E+00	-0.103623	0.238512	0.337035	1.030768	0.506228	-0.045088	0.695145	0.278301	0.16665	-0.341037	0.471306	-0.436099	-1.280108	-0.398549
YLR313C	-0.328054	0.447459	-0.120294	0.212371	-0.308382	0.213134	0.48666	-0.08329	0.352625	-0.779158	-0.309328	-0.600006	-0.079434	-0.389412	-0.265982	-0.930098	-0.886044	-1.567475	-0.307429	-0.257388	-0.280736	0.268615	0.373583	0.358793	-0.082989	0.097697	-1.742842	-0.41792	-0.096934	0.646821	0.291766	0.401276	0.37479	-0.232267	-0.093234	-0.106915	-0.211504	0.205975	-0.103093	-0.251872	0.111893	0.008128	-0.371448	-0.054156
YER076C	-0.59368	0.115477	-0.259867	-0.020464	0.152003	0.883186	0.719323	0.46149	0.566584	-0.938599	-1.162271	0.398549	-1.070389	-1.536053	0.658963	-1.129283	-2.423211	-3.285402	-0.091922	0.698344	0.448985	0.678072	-1.192645	0.214125	0.567989	0.447459	-0.498454	0.00E+00	0.00E+00	0.00E+00	-0.043502	0.608809	-0.649503	1.293802	0.321803	0.224706	0.965235	-0.121306	-1.356144	0.084889	-1.099536	-1.197939	0.293731	0.192645
YER113C	-0.120294	-0.40576	-0.172467	-0.222392	0.771731	0.917538	0.00E+00	0.00E+00	0.00E+00	-0.900464	-0.747234	0.125531	-1.338169	-1.226509	-0.028289	0.00E+00	0.00E+00	0.00E+00	0.133267	-0.163499	-2.27684	0.00E+00	0.00E+00	0.00E+00	0.00E+00	0.00E+00	0.00E+00	0.00E+00	0.00E+00	0.00E+00	-0.53842	0.909802	-0.137504	0.00E+00	0.00E+00	0.807355	0.710493	-0.095157	-1.847997	-0.289507	-0.187627	-3.247928	-1.169925	-0.584963
YBR261C	0.174498	-0.194011	-0.227952	0.00E+00	0.00E+00	0.00E+00	0.00E+00	0.00E+00	0.00E+00	0.00E+00	0.00E+00	0.00E+00	-1.491476	-0.909397	-0.389567	-1.544321	-0.857981	-3.285402	-0.263034	0.485427	-2.237039	0.00E+00	0.00E+00	0.00E+00	0.00E+00	0.00E+00	0.00E+00	0.00E+00	0.00E+00	0.00E+00	0.00E+00	0.00E+00	0.00E+00	0.00E+00	0.00E+00	0.857981	0.285402	1.129283	0.00E+00	0.00E+00	0.00E+00	-2.70044	-0.847997	-0.263034
YLR292C	0	0.075795	0.084889	-0.463711	-0.502985	-0.77596	-0.232209	-0.04617	-0.278535	0.102653	0.046459	-0.104887	0.369714	0.437176	0.47244	-1.738209	-1.4458	-1.015267	-0.628906	-0.369808	-0.153079	-0.138076	-0.693792	0.127379	-0.110477	-0.27341	-0.307362	-0.853922	-0.110282	-0.657287	0.154597	0.094327	-0.050515	0.905237	0.565729	-0.403823	0.176323	-0.063425	0.005256	-0.321928	-0.063194	-0.010305	-0.150976	0.061966
YCR036W	0.121819	0.370643	0.473658	0.086877	0.601173	0.60812	0.00E+00	0.00E+00	0.00E+00	0.031027	-0.287802	-1.199309	-0.205883	0.336428	0.47063	-1.055648	-0.93587	-1.391321	0.011777	0.456858	0.068713	1.01495	-0.055142	-0.115477	-0.159657	0.187627	0.437921	0.00E+00	0.00E+00	0.00E+00	0.654356	-0.0126	1.042813	0.990126	0.430738	0.27486	-0.453718	0.175087	0.706269	-0.159871	0.222392	-0.76184	-0.201634	-0.061401
YOL043C	0.184083	0.297573	0.236955	0.137504	-0.062736	-0.332076	0.00E+00	0.00E+00	0.00E+00	0.222392	-0.929611	-1.93587	-0.108191	-0.137265	0.084269	-1.552541	-1.797507	-1.963474	-0.215729	-0.924449	-0.731804	-0.509014	0.527932	0.371969	0	0.432959	-0.311202	0.00E+00	0.00E+00	0.00E+00	0.27486	0.232173	0.175087	0.00E+00	0.00E+00	0.459432	0.357552	-0.232661	-0.469485	0.47063	0.341037	-1.40439	-0.415037	-0.192645
YJL090C	-0.798366	0.206451	-0.099536	0.031027	-0.227667	-0.466876	0.056714	0.293731	0.287733	-0.106915	-0.969626	-2.371969	0.00E+00	0.00E+00	0.00E+00	-2.72792	-2.211504	-2.70044	0.555215	0	-0.288345	0.239007	0.584963	-0.11832	1.188304	0.342004	0.361555	-1.469485	-0.23816	-0.198329	0.701216	0.499102	1.00299	0.00E+00	0.00E+00	-0.091922	0.192645	-0.464404	-0.328054	-0.63743	-0.206451	-0.118644	-0.579294	-0.046294
YPL109C	-0.10257	-0.375337	-0.078474	-0.29956	0.428094	-0.744161	0.205274	0.996887	0.608152	0.00E+00	0.00E+00	0.00E+00	0.777608	1.468954	0.445311	-1.881356	-1.584963	-2.825971	-0.678072	0.14543	0.143591	0.225881	-0.435215	-0.043069	0.222392	-0.039528	0.067114	0.00E+00	0.00E+00	0.00E+00	0.501305	0.840934	1.345775	0.00E+00	0.00E+00	-0.135883	0.63005	0.489805	-0.018859	0.139163	0.604071	-0.285402	-0.444785	-0.552541
YOR298W	-0.079678	0.125884	0.110727	-0.817136	-0.643856	-0.491853	0.00E+00	0.00E+00	0.00E+00	-0.607683	-1.156504	-0.652077	-0.761022	-0.66768	-0.861395	-2.027481	-0.067114	-1.852443	-0.708537	-0.652077	-0.670692	-0.752072	0.10497	-0.954196	0.652077	0.188445	-0.463401	0.00E+00	0.00E+00	0.00E+00	0.152003	0.071791	0.192645	0.00E+00	0.00E+00	-0.017922	0.930737	0.827163	-0.395929	0.468387	0.014214	-0.830075	0.313158	-0.83289
YOR177C	0.238067	0.291463	0.059044	0.331942	-0.012175	-0.458205	0.580916	-0.208947	0.047618	0.007124	-0.603045	-0.626185	-0.849409	-0.820624	-0.353943	-0.854352	-0.655598	-1.185643	-0.690316	-0.173332	-0.417196	0.156726	0.036372	0.065453	-0.021295	-0.182864	0.272175	-0.799886	-0.034433	-0.291766	0.03199	-0.024982	0.255257	0.445805	0.223828	0.269187	0.35811	-0.264897	-0.113341	-0.006513	-0.434578	-0.039528	0	-0.184679
YKL204W	-0.654865	-0.481127	-1.280108	-0.178706	-0.051995	-0.284729	0.00E+00	0.00E+00	0.00E+00	-0.67611	-0.423499	0.227069	-0.850622	-1.442943	-0.025995	-1.479993	-1.505235	-2.70044	-0.650416	0.075288	-0.466781	0.15014	1.129768	0.230954	-0.102362	0.132755	-0.584963	-0.84022	-0.867245	-0.641106	1.180572	0.74742	1.289013	1.445805	0.836377	-0.681318	0.08017	0.231816	-0.695145	-0.523562	-0.673499	-0.335867	-0.312787	-0.055709
YKR102W	-1.736966	0.229482	-0.819428	-0.280108	-0.780219	-0.954196	0.00E+00	0.00E+00	0.00E+00	-0.356935	-0.393664	-1.375867	0.00E+00	0.00E+00	0.00E+00	-1.891624	-0.350907	-2.816693	-1.481869	-1.233797	-1.231326	0.047829	-0.219566	-0.584963	-0.415037	-0.537657	-0.25634	-0.865458	-1.153246	-0.514573	0.755344	0.476256	0.949959	0.583309	0.710846	-0.831877	-0.468675	-0.164119	-0.34034	-0.387023	0.312278	-0.810175	-1.075949	-0.61753
YMR031C	0.217098	0.129283	-0.431157	-0.922832	-0.831877	-0.169925	0.00E+00	0.00E+00	0.00E+00	0.101283	-0.284729	-0.330149	0.568284	-0.589912	0.08017	-0.518467	-1	-0.530515	0	0.011874	-0.857981	-0.238787	0.932886	-1.369234	0.108934	-0.630477	-0.18117	0.00E+00	0.00E+00	0.00E+00	0.217098	0.164745	0	0.00E+00	0.00E+00	0.544321	0.099536	0.505235	-0.085391	0.38272	-0.230884	-0.919382	-0.831877	-1.115477
YJR094C	0.432173	0.155015	0.179266	-0.777608	-0.301944	-0.690191	0.141453	-0.135463	-0.185032	-0.450443	-0.954517	-0.797371	0.049819	-0.350815	0.153983	-1.240263	-1.464668	-0.601451	-0.146976	0.017361	-0.410465	-0.156016	0.155377	-0.13789	-0.442174	-0.959586	-0.830075	-0.145759	-0.60101	-0.049952	-0.049876	0.003947	-0.255151	0.366371	-0.286367	0.191818	-0.552018	-0.193975	0.324457	0.365034	0.208399	-0.407582	-0.50024	-0.885829
YPL259C	0.295798	-0.151206	-0.125168	-0.057428	-0.784987	-0.905052	-0.360531	0.101052	0.058383	-0.072932	-0.100305	0.877038	-0.595379	-0.530846	-0.116193	-0.947533	-1.040746	-1.537965	-0.305808	-0.372253	-0.995751	-0.01852	-0.191299	-0.342232	-0.598853	-0.048471	0.129492	-0.328623	0.123575	-0.853942	-0.145851	-0.178431	0.438238	0.047256	-0.144764	-0.074768	0.01947	0.263034	-0.216037	-0.128324	-0.255411	-0.077509	0.024592	0.193207
YPR155C	-0.683526	-0.61891	-0.377563	-0.514573	-0.954196	-1.494765	0.00E+00	0.00E+00	0.00E+00	0.00E+00	0.00E+00	0.00E+00	-0.525091	-0.625781	-0.263034	-0.584963	-0.321928	-5.022368	-1	-3.807355	-5.491853	-0.819428	-0.392317	-0.5025	-0.415037	-0.157541	1.669851	0.00E+00	0.00E+00	0.00E+00	-0.698619	0.080618	0.066089	0.00E+00	0.00E+00	-0.093109	-0.222392	-0.192645	0.440573	0.204014	0.540568	-1.514573	-1.584963	0.234465
YLR045C	0.912537	-1.925999	-0.234465	-1.498806	-1.321928	-0.234465	0.00E+00	0.00E+00	0.00E+00	-0.074639	-0.887973	-0.230884	0.00E+00	0.00E+00	0.00E+00	-0.528694	-0.67319	-1.562936	-0.237039	-0.662965	1.584963	-0.325986	1.158698	0.702319	0.00E+00	0.00E+00	0.00E+00	0.00E+00	0.00E+00	0.00E+00	-0.243926	-1.471306	-0.268489	0.00E+00	0.00E+00	-0.730393	0	-0.095157	-0.424498	-0.714598	-0.440573	-0.046543	-0.596103	-0.082462
YLR289W	0.291655	0.1105	-0.02148	-0.402371	-0.446064	-0.547488	-0.518131	-0.261198	-0.098244	-0.44151	0	-0.350907	0.292782	-0.233314	-0.515458	-0.799701	-1.375039	-1.334639	-0.446167	-0.04142	0.280677	0.202105	1.392317	0.399803	-0.281938	0.337441	0.054448	-0.513801	-0.568049	1.126912	0.239466	0.028569	-0.076621	0.350227	0.549755	0.149895	-0.482942	0.023084	-0.033947	-0.303676	-0.343699	-0.46421	-0.33479	-0.329705
YDR171W	-0.058526	-0.122857	-0.141277	-0.538593	-0.458759	-0.662777	-1.144705	0.025763	0.04891	-0.263896	-0.545122	-0.66954	-0.432959	0.266209	-0.090364	-0.553936	-1.019058	-1.380744	0.113548	0.021106	-0.0466	0.062736	0.10564	0.390091	-0.330938	0.048195	-0.094089	-0.061538	-0.301656	-0.209127	-0.445559	-0.145361	-0.037843	0.030768	0.1843	0.152875	-0.35745	0.082227	-0.583274	-0.61963	-0.364997	-0.141853	-0.091064	-0.027394
YPR003C	0.243729	0.059943	-0.222392	-1.936435	-1.975752	-2.673772	-0.606549	-0.60533	-0.741848	-0.265894	-0.932886	-0.628031	-0.37707	-0.367456	-2.72792	-0.152003	-2.712074	-2.657112	-0.096215	0.182653	0.343699	0.5025	0.203872	0.085609	0.748292	0.250543	0.564878	-0.242134	0.489482	-0.166754	0.366209	0.59655	0.017124	0.445805	0.544196	-0.440042	-0.521953	-0.646984	-0.439422	-0.470891	-0.426009	0.034557	-0.450661	-0.034557
YMR117C	-0.120294	-1.137504	-2.321928	-0.234465	-0.628031	0.917538	0.00E+00	0.00E+00	0.00E+00	0.00E+00	0.00E+00	0.00E+00	0.00E+00	0.00E+00	0.00E+00	0.00E+00	0.00E+00	0.00E+00	-0.430634	-0.440573	-0.383329	-1.241008	0.788496	0.912537	0.00E+00	0.00E+00	0.00E+00	0.00E+00	0.00E+00	0.00E+00	1.072756	1.025535	1.021062	0.00E+00	0.00E+00	0.00E+00	0.00E+00	0.00E+00	0.00E+00	0.00E+00	0.00E+00	-0.398549	-0.398549	1.917538
YDR297W	-0.893085	-1.010268	-1.263034	0.179169	-0.074547	0.14274	0.30117	0.652753	-0.315264	0.203533	-0.251185	-0.15788	-0.345135	-1.315776	-1.607158	-1.393342	-1.635086	-0.641865	0.045229	0.321928	0.118644	0.174834	-0.281632	0.489966	0.176498	0.410088	0.120294	0.082462	-0.352302	0.393664	0.741266	0.718132	1	-0.232267	-0.941231	-0.270452	0.418143	0.472068	-0.102686	-0.051074	-0.68147	-0.090198	-0.091296	0.598078
YNL108C	-0.318076	-0.199033	-0.081428	0.328054	-0.012278	-0.054792	0.00E+00	0.00E+00	0.00E+00	-1.045804	-0.747234	-0.758992	-0.989029	-1.486698	-1	-1.500898	-0.552541	-0.95109	-0.428843	0.822002	-0.152003	-0.490986	-0.219169	1.069042	-0.125531	0.302927	0.368387	-0.550814	-0.504675	1.403124	0.00E+00	0.00E+00	0.00E+00	-0.38427	0.91675	0.456557	-0.136062	-0.248821	-0.263034	-0.485427	-0.697437	0.191141	0.40864	0.128584
YJR124C	-0.344402	-0.027307	-0.077168	0.022937	-0.239046	-0.23827	0.394953	0.113626	0.11628	-0.900867	-0.572579	-0.752419	0.437209	-0.965047	-1.308753	-0.539639	-0.754888	-1.23483	-0.225175	-0.047961	0.122336	-0.067957	-0.273018	0.643003	0.383808	0.583814	0.787006	-0.302563	-0.601134	0.018777	-0.213898	0.281326	0.075051	-0.74684	-0.256733	-0.112894	0.786596	-0.209057	-0.301081	-0.269321	-0.342036	0.117153	0.213174	-0.013297
YMR137C	-0.330571	-0.059334	-0.005475	-0.1029	-0.094182	0.212729	0.572624	0.206285	0.378934	0.114378	-0.13946	0.17724	-0.640919	-0.588144	-1.29956	-1.028382	-0.056584	-0.477579	-0.127461	0.044788	-1.029595	0.371209	0.546894	0.41879	0.29956	0.271128	0.553936	-0.162553	-0.705553	1.010971	0.243043	0.213658	-0.048703	-0.27856	-0.481799	-0.262015	0.06114	-0.644341	-0.111031	0.06413	-0.306014	0.263034	-0.275313	0.060882
YPR124W	-0.110703	0.089267	-0.142019	-0.509298	-0.332076	-0.197358	0.201307	-0.024662	0.011511	0.23967	-0.857165	0.19878	0.163499	-0.916342	-1.605721	-0.399697	-0.070636	-0.717857	-0.72923	-0.039393	-0.527738	0.870365	0.782095	0.152003	0.92815	0.346108	0.896444	-0.555698	-1.089637	-0.052196	0.125531	0.118836	-0.190755	-0.184961	0.130919	0.398736	-0.373381	-0.042505	0.343587	0.068713	0.143195	-0.560146	-0.310701	-0.15357
YKL089W	-0.429684	-0.224123	-0.014075	-0.222392	-0.121745	-0.570956	-0.025453	-0.321928	-0.054541	-0.719099	0.372275	0.518965	-0.097297	-1.653442	-0.449803	-1.607899	-0.593183	-1.154328	0.396159	0.636625	0.841302	0.638009	0.306208	0	0.386279	-0.187086	-0.360176	-0.418501	-0.367209	0.044808	-0.012997	-0.284303	0.006398	0.097882	0.274498	-0.403516	0.471006	-0.155651	-0.713437	-0.341557	-0.384265	-0.236659	-0.248313	-0.107756
YBR132C	-0.03332	0.241008	-0.176589	-0.61193	-0.533682	-0.304855	-0.533035	-0.281938	-0.374927	0.597152	0.342796	0.75743	-0.279073	-0.852246	-0.381871	-1.735205	-1.393342	-0.740356	0.051024	0.416867	-0.100067	0.464668	0.13471	0.034765	-0.502902	-0.391281	-0.025809	-0.685657	-0.456638	0.251132	-0.235929	-0.144735	-0.246018	0.282306	-0.078735	-0.115477	-0.284031	-0.584963	-0.60733	-0.454032	-0.237989	0.006664	0.308753	-0.101402
YDR057W	-0.266691	-0.187443	-0.227253	-0.194408	-0.22872	-0.245451	-0.065044	-0.382173	-0.253512	0.75336	0.039939	0.513879	-0.250323	-1.262248	-0.943693	-0.539026	-0.492011	-0.559586	0.483517	0.655747	0.600229	0.074395	0.298681	0.58378	0.042042	-0.148702	-0.140178	-0.442943	-0.358289	0.152003	0.483704	0.454959	0.563397	-0.082126	-0.91614	0.11962	0.062237	-0.469485	-0.017435	-0.286958	-0.478654	-0.006469	-0.029504	0.129283
YOL162W	0.332575	0.567368	0.192645	-0.027481	-0.495957	-0.321928	-0.095711	0.208695	0.459432	1.185215	0.758294	0.350281	0.834941	-1.273018	-1.451696	-1.04182	-1.712718	-1.452512	-0.673772	-0.618129	-0.811555	0.019365	0.840522	3.228819	0.685619	0.046012	0.644772	0.4885	-0.140863	0.302563	0.00E+00	0.00E+00	0.00E+00	-0.554195	0.643731	-0.139725	1.149747	-0.670692	-0.750022	-1.148099	-1.108524	-0.878009	-0.485427	0.624491
YPR166C	0.491114	0.246483	0.402689	0.218754	0.533784	0.323335	0.119795	-0.330017	-0.149824	0.078712	0.027834	0.513375	-0.59368	-0.652077	-0.19592	-1.186799	0.018379	-0.528517	0.131505	-0.406126	-0.510831	-0.769802	0.078855	0.1899	0.25634	0.389682	-0.606288	-0.372302	-0.135978	-0.148099	0.273668	0.227925	0.16601	-0.515721	-0.319743	0.168008	0.251539	0.815767	0.483083	0.020537	0.02369	0.476438	0.499155	0.114283
YDR367W	0.233451	0.408027	0.415037	0.160663	0.245884	-0.134812	0.410508	-0.00398	-0.024316	0.425115	0.465815	-0.284525	-0.602929	-0.521866	-0.074905	-0.680458	-0.400045	-0.167029	-0.341871	-0.302699	0.050804	-0.026047	0.379916	-0.165878	0.372727	0.060343	-0.289108	0.142142	-0.189214	0.029073	-0.321928	0.089637	-0.7176	0.63845	0.179063	0.039966	0.391059	-0.277985	0.420181	-0.404842	-0.019831	0.557995	0.256994	0.361291
YOR186W	0.662157	0.672357	0.807932	-0.075551	0.456638	-0.268196	0.00E+00	0.00E+00	0.00E+00	1.476028	-0.021695	0.584963	-0.033091	-0.007417	-0.240051	-1.161155	0.241008	-1.450166	-0.900464	-0.270089	0.16601	-0.313815	-0.054966	-0.355095	0.047566	0.135463	0.708951	0.00E+00	0.00E+00	0.00E+00	-0.652077	-0.106915	-0.015767	-0.554195	0.239341	0.431157	1.057333	-1.096215	0.067114	-0.478463	0.302927	0.631133	-0.033553	0.185867
YMR001C-A	0.382146	0.091922	0.234465	-0.314109	0.096463	-0.266992	0.130502	-0.135088	-0.715359	0.782727	0.402251	-0.027406	-0.159267	0.143527	-0.255601	-1.034599	-0.350687	-0.931287	-0.558132	-0.326981	0.022992	0.019365	0.129283	-0.18124	0.691207	0.429586	-0.006821	-0.274059	-0.506011	0.670295	-0.024803	-0.196397	-0.486782	0.189966	-0.036388	-0.329766	-0.346035	-0.348728	0.4865	-0.394416	0.441705	0.287282	0.152003	0.463618
YDL110C	-0.208108	-0.269187	-0.466568	-0.206451	-0.168123	0.149056	-0.30589	0.064449	0.204014	0.626711	-0.124663	0	-0.286304	-0.666956	-0.913017	-0.891624	-0.741688	-1.163499	-0.574236	-1.053298	0.012491	0.225175	-0.485427	0	-0.654865	0.308122	0.11211	0.945552	-0.05462	0.017922	-0.72514	-0.053111	-0.488747	-1.44728	0.058769	-0.018859	-0.42701	0.381563	0.386319	0.653494	0.613817	0.366597	0.656046	0.376016
YDR287W	-0.253951	-0.058894	0.211976	0.480081	0.527064	0.61848	-0.197412	-0.723065	-0.453094	0.353016	-0.041727	0.469738	-1.004833	-0.360295	-1.448862	-0.174396	-0.305626	-0.350057	-0.68966	-0.731662	-0.327575	0.212611	-0.498054	-0.310068	-0.355481	0.020406	-0.074809	0.607232	-0.041601	0.028289	-0.394078	-0.553484	-0.574393	-1.44728	0.746825	-0.124058	0.602036	0.280472	-0.164907	0.047306	-0.108118	0.284173	0.408392	0.106556
YGL254W	0.187627	0.275634	0	0.990601	1.681824	0.654865	0.00E+00	0.00E+00	0.00E+00	0.747234	0.199309	0.862496	-0.641546	-1.89812	0.736966	-0.48134	-0.154723	-1.378512	-0.177538	0.321928	-0.140481	0.354843	0.99035	0.410788	-0.131245	0.729548	-0.31797	0.601082	0.878009	1.053638	0.00E+00	0.00E+00	0.00E+00	-0.554195	-0.526194	0.969626	1.491853	-0.561879	-0.523562	2.265894	0.485427	0.847997	0.864117	0.724366
YLR268W	-0.1029	-0.291463	0.02061	0.344648	0.43842	0.444653	-0.585471	-0.695242	-0.63326	0.108253	0.26056	0.481652	0.097847	-0.776104	0.067598	0.246546	0.014858	-0.479071	0.069124	0.249359	-0.335535	0.260123	0.093454	0.184716	0.003506	-0.054813	-0.280901	0.255182	0.113438	-0.072263	0.03229	-0.070967	-0.028632	0.445805	-0.245237	0.308122	-0.025626	0.095652	0.026472	0.464038	0.462566	0.135978	0.094637	0.241908
YMR121C	0.051428	0.011777	0.092446	0.101052	0.405546	0.553538	-0.81263	-0.152003	-0.504043	-0.525283	-0.141893	0.206137	0.16323	-0.626783	-0.77259	-0.497958	-0.874469	-0.281514	-0.688257	-0.01093	-0.561879	0.591657	0.718368	-0.004866	0.141596	0.162475	0.008197	0.08153	-0.358231	-0.207233	-0.070078	0.283393	0.311087	-1.554195	-0.278266	0.864117	0.004899	0.12048	0.253757	0.610365	0.484867	-0.095157	-0.055088	-0.079507
YDR529C	-0.008512	-0.19162	0.007456	0.913123	0.701404	0.382944	-0.1643	-0.761061	-0.101481	-0.581816	0.481406	0.592955	0.139163	-0.939458	-1.049244	-0.293731	0.4975	-0.214125	0.076621	0.370112	-0.780687	0.559427	0.081993	1.482393	-0.197939	-0.015767	-1.447459	0.00E+00	0.00E+00	0.00E+00	0.156402	0.373975	0.327165	-0.554195	-1.163623	0.800967	0.52402	0.507342	0.659816	0.513013	1	0.143591	-0.075949	-0.488286
YNL328C	-0.233925	-0.100632	-0.037062	0.692719	0.280705	0.479301	-0.846029	-1.011973	-1	-0.126724	0.197122	0.175087	-1.219313	-0.856875	-0.80487	-0.254317	0.420938	-0.250543	-0.559958	-0.195762	-0.095759	0.427171	0.749566	0.468106	-0.647247	-0.022026	-0.904652	-0.377367	-0.022507	-0.226936	0.22896	0.181026	0.274895	-0.402192	-0.33978	1.107599	0.053813	0.016526	0.366539	0.493464	0.601049	0.015513	-0.034306	0.307761
YLR141W	0.094122	0.169925	-0.046047	0.351197	0.568843	0.87313	-0.678549	-0.440573	-0.499482	0.131865	0.421751	1.016394	0.063726	-0.32636	-0.825502	-0.972166	0.177193	-1.235955	-1.268748	-0.29956	-1.041139	-0.209847	0.129283	0.818553	-0.112475	-0.132755	-0.784271	-0.389615	0.309991	-0.787696	-0.026472	0.181215	-0.20465	-0.653731	-0.737698	0.38807	0.290971	-0.382654	1.178501	0.838537	0.75361	0.090198	-0.005736	0.199506
YMR157C	0.22303	0.249778	0.359155	0.120854	0.595283	0.261174	-0.457473	-0.951637	-0.202629	0.004617	0.070145	0.311112	-0.641865	-1.371631	-0.319177	-0.628355	-0.199444	-0.45269	-0.182478	-0.304366	-0.860501	0.056902	0.967939	0.436698	-0.376268	-0.567947	-0.387425	0.43005	0.241852	0.242531	-0.117357	-0.202734	-0.337652	0.445805	0.69312	-0.129283	-0.06304	0.265852	0.475181	0.593733	0.075664	0.145851	0.201279	0.026635
YBL057C	0.393342	0.786102	0.202389	0.462219	-0.117458	0.094637	-0.100604	0.618129	0.050405	-0.166157	-0.104157	0.020659	-0.076236	-0.15056	-0.22542	-0.859519	-1.450661	-0.690316	-1.177918	-0.5603	-0.981621	0.767827	0.424256	0.250407	-0.060195	0.151206	0.316672	0.490986	-0.690481	-0.096802	-0.131744	-0.148757	0.257496	-0.71466	-0.884647	0.293731	0.163499	-0.436387	0.106915	0.061692	0.444641	0.062736	-0.073317	0.327805
YNL185C	-0.129283	0	-0.021695	-0.045804	-0.646363	-0.847997	0.00E+00	0.00E+00	0.00E+00	1.731804	0.255839	0.726435	-0.550197	0.129635	-0.91983	-0.669851	-1.807355	-1.115477	-2.459432	-1.604071	0	0.690316	1.70044	0.858824	0.210567	0.783376	1.417611	0.00E+00	0.00E+00	0.00E+00	0.00E+00	0.00E+00	0.00E+00	0.00E+00	0.00E+00	-0.61193	-0.335603	-1.015597	-0.088809	-0.381871	0.330149	-0.029146	0.122857	0
YHR033W	0.049366	0.017648	-0.048544	0.264795	0.250696	0.216318	0.184195	0.381118	0.200733	0.344604	0.203533	0.385654	0.404732	0.071678	0.437487	-0.662965	-0.302927	-0.241973	-0.524208	-0.908257	-0.457548	0.541612	0.185774	0.24591	0.495056	-0.208242	-0.018285	0.640212	0.367005	0.272905	-0.942413	-0.770074	-0.573907	0.10877	-0.995679	0.172287	0.09259	0.250756	0.314511	0.514067	0.165059	-0.136204	0.138328	0.077509
YNL191W	0.209923	0.115477	-0.267933	0.311944	0.22741	-0.30849	-0.386841	0.03875	-0.236885	-0.078855	0.65096	0.584963	-0.656896	-0.145541	-0.011055	-0.815575	-0.337035	-0.424351	-1.184425	-0.937844	-0.593375	0.099193	0.877744	0.053439	0.131245	-0.278426	-0.148863	-0.096002	0.154612	0.231326	-0.21901	-0.398164	-0.934624	0.00E+00	0.00E+00	0.337501	0.761061	-0.51866	0.428584	0.150243	0.61952	0.307429	0.266887	0.244622
YPL208W	0.379848	0.268489	-0.156504	-0.327805	-0.153157	-0.014075	0.328623	0.304855	0.222392	0.019629	0.070389	-0.768184	-1.070389	0.104697	0.501194	-1.550814	-0.563901	-0.441705	-0.89743	-1.569856	-1.140863	0.36059	1.53952	0.234465	0.273565	-0.547488	-0.129283	-0.093976	0.950418	-0.59323	0.00E+00	0.00E+00	0.00E+00	0.00E+00	0.00E+00	-0.037968	-0.426533	0.268196	0.355481	0.551539	0.541301	-0.188204	0.177396	0.029953
YMR314W	-0.016165	-0.050901	-0.079643	0.424498	0.484851	0.457473	-0.105134	-0.289756	-0.243557	0.735802	0.150243	-0.18474	0.292512	-0.530515	-0.090332	-0.3896	-0.37889	-0.093109	-0.670876	-0.904317	-0.847075	0.386306	0.630975	-0.103213	-0.190492	-0.025687	0.234776	-0.047151	0.004738	-0.549967	0.045088	0.12436	0.383877	-0.034821	-0.294868	0.060542	0.515519	-0.251807	0.397335	0.113139	0.109624	0.331889	0.507795	0.527629
YLL007C	0.754888	0.259243	0.32681	0.239754	-0.151278	-0.480166	0.315247	0.110644	0.226662	0.10334	0.074347	-0.21874	-1.042813	-0.187627	-0.620411	-1.209847	-1.552541	-0.338802	-0.056862	0.588062	0.064489	0	0.266787	-0.18152	-0.141554	-0.062736	-0.327805	-0.111893	0.017278	-0.044854	0.106199	-0.074854	0.060663	0.123877	-0.593308	-0.265142	-0.545824	0.215729	-0.137504	-0.50166	-0.233364	0.086415	-0.222392	0.330473
YGL121C	0.327575	0.341037	0.097571	-0.036134	0.025004	0.03441	-0.857981	-0.68281	-0.334602	0.321928	-0.47592	-0.929611	-0.337035	-0.335935	0.046731	-0.557156	-1.107294	-0.830763	-0.223194	-0.083416	0.072408	-0.048184	-0.108593	-0.161234	-0.527477	-0.458955	0.43472	-0.667247	-0.192224	0.200375	0.491945	0.150317	-0.306498	-1.056695	-0.551285	-0.307761	-0.100801	1.335823	0.643166	0.012244	0.020879	0.094637	0.156228	0.425885
YMR315W	-0.109043	-0.092757	-0.022368	-0.21205	0.51911	0.617752	-0.485427	-0.168754	-0.124627	-0.105493	0.496938	-0.268703	-0.278815	-0.545279	-0.607683	-0.906891	-1.289507	-0.70543	-0.294061	-0.755462	0.403356	0.71727	1.263034	0.605028	0.253757	-0.19592	-0.540568	0.00E+00	0.00E+00	0.00E+00	0.560826	0.290128	0.649272	-0.817229	-0.38869	0.130787	0.296982	-0.341037	-0.190822	-0.104697	-0.459432	0.422455	0.265142	0.066598
YNL131W	0.21398	0.058417	-0.056436	-0.198414	-0.05153	0.417557	-0.426009	-0.143836	-0.389042	0.149378	-0.277985	-0.337695	-0.696608	-0.13803	-0.119527	-0.704544	-0.926579	-1.074294	-0.031849	-0.302563	0.294331	0.540938	0.830075	0.870232	-0.550693	-0.719099	-1.249028	-0.376148	-1.144874	0.610958	-0.024569	0.207847	0.119546	-0.776587	-1.133876	0.168175	-0.263034	0.64784	-0.079727	0.341037	0.425764	0.069124	-0.033423	-0.264828
YKR001C	-0.019496	-0.081794	-0.071553	0.408465	-0.536053	-0.234465	0.00E+00	0.00E+00	0.00E+00	0.530515	-0.345135	-0.330149	-1.296617	-1.233199	-1.246438	-1.129283	-2.857981	-0.530515	-0.522421	0.129283	0.232173	0.710493	2.06413	-0.39079	0.00E+00	0.00E+00	0.00E+00	0.00E+00	0.00E+00	0.00E+00	0.00E+00	0.00E+00	0.00E+00	0.00E+00	0.00E+00	1.906891	0	1.209453	0.367732	-1.338802	-1.369234	-0.038474	-0.706269	0.657112
YGL262W	0.188375	0.301002	0.261894	0.265982	0.119095	0.185323	-0.18476	0.539975	0.316027	0.274622	-0.417697	0.501337	-0.543985	-0.210645	-0.584963	-0.577309	-1.418436	-0.548304	-0.285128	-0.513879	0.27684	0.54366	0.69589	0.211635	-1.161463	-0.490635	-0.241008	-0.093487	0.003904	0.400671	0.440393	0.196116	0.660273	-1.691698	-0.803727	0.208108	0.393285	1.251032	-0.268748	-0.215729	-0.587353	0.140258	0.362032	0.341531
YDR139C	0.232772	0.180121	0.481081	0.209453	-0.047306	1.152003	0.00E+00	0.00E+00	0.00E+00	0.33985	0.329064	0.401741	-0.135611	-0.119253	-0.664397	-1.406625	0.093109	-1.562936	-0.25634	0.893085	-0.550197	-1.673772	-0.142019	-0.438121	0.00E+00	0.00E+00	0.00E+00	0.00E+00	0.00E+00	0.00E+00	0.00E+00	0.00E+00	0.00E+00	0.00E+00	0.00E+00	1.426265	0.192645	0.712198	-0.131245	-0.569366	-0.078003	-0.180572	-1	-0.280108
YNR050C	0.470747	0.552541	0.453051	0.186413	-0.337035	-0.444785	0.00E+00	0.00E+00	0.00E+00	-0.16711	0.350497	0.321928	0.382248	0.063565	-0.38109	-1.544321	0.736966	-1.562936	-0.469485	-0.765535	-0.400538	-0.454566	0.514573	-0.180572	0.389042	0.389042	0.407175	0.00E+00	0.00E+00	0.00E+00	0.00E+00	0.00E+00	0.00E+00	0.00E+00	0.00E+00	0.459432	0.72792	0.367732	0	0.140178	-0.395929	-0.392317	-0.38109	-0.375509
YOR358W	0.192645	0.470791	0.430634	0.00E+00	0.00E+00	0.00E+00	0.473931	-0.432959	0.77444	-0.353637	1.232661	0	0.02369	0.389771	-0.389567	-1.959358	-0.652077	-1.825971	-0.874469	0.035624	-0.206451	-0.552541	1.347923	-0.087463	0.263034	0.257158	0.395929	0.00E+00	0.00E+00	0.00E+00	-0.520572	0.835962	-0.118644	0.030768	-0.848122	0.00E+00	0.00E+00	0.00E+00	1.201634	-0.819428	-0.251539	-1	0.295456	0.263034
YGR101W	-0.190684	0.014647	-0.365181	-0.24275	0.103093	-0.309047	-0.155394	-0.312503	-0.019365	0.311639	0.361215	0.346684	-1.020818	0.023084	0.140178	-1.289507	-0.493647	-0.610958	-0.707218	-0.608313	-0.095157	-0.483985	0.33227	-0.477579	0.18786	-0.03427	0.451612	0.291049	-0.332382	0.441269	-0.271596	0.241889	0.228819	0.303786	-0.393743	0.385654	0.198644	0.648237	0.383329	0.380272	0.317341	-0.045189	-0.550611	-0.269348
YLR239C	0.106915	0.072961	0.061895	0.416175	0.036526	0.110703	-0.355095	-0.351985	-0.214125	-0.364411	0.221953	0.472068	0.218305	-0.413419	0.370748	-0.137504	-1.489656	-0.949374	0.046845	-0.104869	0.036069	0.577713	0.054595	0.256637	0.465261	0.456557	-0.990414	0.462052	0.608381	0.178487	-0.206052	0.317362	0.078003	-0.22162	-0.230738	-0.304855	-0.072756	0.321928	-0.425607	-0.128324	-0.265097	0.492396	0.398084	0.339206
YGR036C	-0.152003	-0.248347	-0.452822	0.420751	0.032568	0.445986	0.539159	0.412709	0.169338	0.389615	0.660344	0.665412	1.195016	-1.086843	-0.639668	-0.292553	-1.584963	-0.347923	0.554589	-0.287282	-0.499571	0.465053	0.626542	0.263034	0.361638	0.325166	-0.813904	0.731041	0.885488	0.564289	-0.075795	-0.2205	0.19026	0.342712	-0.099929	0.17433	0.411426	0.807355	0.498548	0.278815	0.218424	0.498806	0.314636	0.384392
YPL003W	-0.14823	0.095507	0.005759	0.043943	-0.482099	-0.279848	-0.337311	-0.232705	-0.580789	0.116956	-0.22994	-0.155455	-0.373618	0.198829	-0.130061	-0.482152	-0.733421	-0.168929	0.251668	0.247267	0.415037	0.20236	0.359896	0.174862	-0.041552	0.062106	0.289985	0.538644	0.355948	0.768237	-0.06301	-0.160823	-0.178475	-0.051695	-0.221339	0.381761	-0.276236	-0.422815	0.135189	0.123382	0.097611	0.045597	0.395332	0.019322
YPR158W	0.993602	0.812215	0.973033	-0.107803	0.211504	0.071553	0.00E+00	0.00E+00	0.00E+00	0.776417	0.706804	0.136502	-0.711004	0.228269	0.631913	0.10561	-0.697971	-1.283307	-0.328949	0.473252	0.777608	0.236298	0.653197	-0.470533	-0.843274	-0.208587	0.330149	1.617384	1.792558	0.165059	-0.110023	-0.367732	0.103919	0.824317	-0.356269	0.68054	-0.235813	-0.081684	-0.195256	-0.824913	-0.017702	0.09818	0.602665	0.874469
YGL158W	0.209228	0.078003	0.286881	0.0813	0.141698	-0.100402	-0.58861	-0.609923	-0.527512	0.070677	0.508549	0.425306	-0.314511	-0.308838	-0.285091	-0.394972	-0.981853	-0.968464	0.350717	0.172119	0.08092	-0.125853	0.19162	-0.359361	-0.111508	-0.494425	0.133782	1.046294	0.584963	0.768599	0.369757	0.229362	0.478745	0.365635	0.207632	0.063425	-0.304461	0.077022	-0.010888	-0.245112	-0.235857	0.326333	-0.109525	0.184918
YJL046W	-0.042228	-0.125909	0.089084	-0.0369	0.047528	-0.251016	-0.520257	-0.408963	-0.819792	-0.139316	0.352302	-0.643306	-0.687261	-0.325191	-0.723482	-0.537028	0.495325	-0.938599	0.035142	0.37158	0.495587	0.577925	0.066089	0.071161	-0.843496	0	-0.143492	1.146078	0.767957	0.272905	0.100137	0.268402	0.371448	-0.300438	0.836377	0.402828	0.174029	0.004419	0.444975	0.504951	0.2741	-0.31034	0	-0.053711
YGR226C	0.100327	0.252308	0.146186	0.588369	0.156726	0.120925	-0.590016	-1.038474	-1.029747	-0.042064	-0.542527	0.401205	0.21888	-0.342489	-0.483773	-0.466965	-0.185279	-0.695607	-0.526598	0.101695	0.28739	0.089917	0.004501	-0.171953	0.276331	0.411506	0.055853	1.226509	0.837806	0.888418	0.015471	0.5025	-0.079853	0.158523	0.027742	0.082699	0.234956	0.135279	0.364156	0.197646	0.198904	-0.493989	-0.371448	0.036296
YLR093C	-0.136321	0.061112	0.304855	0.358192	0.316259	0.192645	-0.885984	-0.868294	-0.850774	0.615465	-0.062736	0.690979	-0.801873	-0.257298	-0.315502	0.248913	-0.053771	0.046963	0.416491	0.525181	0.523814	-0.780034	-0.6395	-0.717192	0.185812	0.019046	0.261654	1.446814	1.027273	1.007905	-0.099047	0.031709	0.379141	0.293802	1.083431	0.206091	0.282282	0.075551	0.014573	0.556393	0.201903	0.253757	-0.353637	0.329501
YOR237W	0.360225	0.518467	0.285294	0.124447	0.11379	-0.176878	-0.965707	-1.154034	-0.848992	0.104337	0.427421	0.290838	0.241008	-0.151038	-0.040264	-0.306821	0	0.172721	0.643983	0.441483	0.532825	0.323551	0.175014	0.630298	-0.404066	-0.594947	-0.345135	0.701525	0.743779	1.465598	0.154775	0.119768	0.177001	0.040166	1.258707	0.31098	0.383959	0.137119	0.117898	0.151546	-0.112934	0.358758	0.110282	0.108524
YNL090W	0.076524	0.261993	0.444219	0.252274	0.226771	-0.063326	-0.494765	-0.872244	-0.633872	-0.181447	-0.623437	-0.386058	0.259387	-0.51245	0.078356	-0.787592	-1	-1.058894	-0.141044	0.42158	0.424688	-0.049582	-0.994911	0.520007	-0.043393	-0.477579	-0.316027	1.042813	-0.047829	0.626876	-0.360176	0	-0.050924	-0.31973	-0.289154	0.385025	-0.466568	0.691878	0.432227	0.12409	0.077583	0.028855	-0.148863	-0.028014
YER050C	-0.08125	0.063659	0.171511	0.549719	0.77433	0.686737	-0.409876	0.112768	0.052723	-0.419539	-0.325515	-0.411898	0.231443	0.2963	0.276947	-0.451937	-0.507207	-0.592955	-0.155518	-0.376245	-0.244073	0.130612	-0.123777	0.281454	0.223142	-0.010196	-0.353837	1.090512	-0.071259	0.608476	-0.192267	0.219678	0.043854	-0.188545	0.549095	0.023587	0.075288	0.286118	-0.089797	-0.101984	-0.004024	0.23763	0.104617	0.196647
YKL041W	-0.098628	0.217905	0.075051	0.425576	0.415037	0.251016	-0.406126	-0.144874	-0.281771	0.311788	-0.15455	-0.173913	-0.035237	0.006679	0.019584	0.067687	-0.480511	-1.188903	-0.344889	0.154723	-0.176198	-0.152377	-0.236834	0.186045	0.203284	-0.146841	-0.174957	1.046294	0.234976	0.474758	0.186917	0.130584	-0.210385	0.216323	0.151878	0.27684	0.257158	0.770696	-0.228672	-0.178337	-0.598768	0.172404	0.351472	0.33531
YML029W	0.925999	0	0.249978	-0.134301	-0.436099	-0.36257	0.00E+00	0.00E+00	0.00E+00	-0.123735	0.060121	-0.485427	0.00E+00	0.00E+00	0.00E+00	-0.38807	-1.672425	-0.903785	0.332575	0.065291	-0.019629	-0.746243	0.652077	2.209453	1.05153	0.361099	0.043393	1.867362	0.338076	1.338093	0.536053	0.70044	0.986825	1.182771	0.866124	-0.427862	0.622633	0.075551	1.590296	0.988318	1.354843	0.086588	0.051995	-0.316259
YML066C	0.230884	0.084534	0.339486	0.023232	0.352672	-0.141554	0.117266	-0.16202	0.027879	-0.49783	0.564352	0.096725	-0.478165	0.448521	1.354594	-1.061776	-1.777608	-0.786596	0.113413	0.443989	0.206766	0.396465	-0.207805	1.165878	-0.031849	-0.261046	0.361795	1.117073	0.291817	0.844636	0.325279	0.633326	0.173687	0.405163	-0.493772	0.315958	-0.003523	0.221442	-0.643544	0.671002	0.5025	0.230532	0.383843	0.052895
YGL174W	0.081993	0.165912	0.261492	0.150492	0	-0.473632	-0.263034	-0.333126	-0.167236	-0.375802	-0.075617	-0.233409	0.226571	0.644439	0.547262	-1.409391	-1.84659	-0.511161	0.465664	0.636037	0.004661	-0.032843	-0.131006	0.418184	-0.4975	-0.620942	-0.709485	1.172467	0.814444	0.489204	0.074001	-0.053638	0.785556	-0.264688	-0.303801	-0.176323	-0.229338	0.079227	0.434859	0.19878	0.32505	-0.29716	-0.296675	0.006024
YDL028C	-0.005925	0.012939	0.169925	0.27208	0.716668	-0.049509	-0.924449	-0.801454	-0.321928	-0.236606	0.029146	-1.268703	-0.096821	0.242776	0.713243	-0.391425	-1.06477	-0.294331	0.515277	0.453605	0.040217	1.183307	-0.035297	0.176222	0.758992	0.026635	-0.079072	1.148392	-0.082725	0.583445	0.196491	1.035251	1.112894	0.182771	-0.393743	-0.317111	-0.109764	-0.24914	0.01618	0.244153	1.016302	0.130148	0.046436	-0.419838
YIR021W	-0.025879	0.11832	-0.0199	0.148644	-0.082169	0.383787	-0.120854	0.314873	0.089498	0.266154	-0.006441	-0.052348	0.318041	0.143233	0.086415	-0.816633	-0.939627	-1.087463	-0.386549	-0.266887	-0.861126	0.017594	-0.237039	0.207746	0.215597	-0.129416	0.135545	0.827636	-0.501194	-0.681178	-0.85561	-0.171766	-0.218772	-0.554195	-0.557902	-0.34915	0.051115	0.787271	0.378512	-0.021062	0.284009	0.368722	0.005999	0.151278
YOL048C	-0.188152	-0.273565	-0.387023	-0.436099	-0.436411	0.046436	0.007408	0.104758	0.114211	0.15724	-0.042813	-0.257496	0.368899	0.332237	0.444785	-0.898717	-0.426009	-1.795578	-0.122172	-0.449684	-0.274175	0.059706	-0.372691	0.08464	-0.051399	0.1874	0.251708	0	0.134725	0.213734	-0.893085	-0.850857	-0.24972	-0.632197	0.348276	0.661198	-0.477322	-0.212729	-0.018437	0.08445	-0.08092	-0.215356	0.306566	0
YGR072W	0.093782	0.255839	-0.283454	0.353637	-0.235216	-0.235929	-0.57586	-0.961526	-0.187086	0.853779	-0.442943	0	0.089797	0.31271	1.494264	-1.571906	-0.249978	-1.290393	-0.625835	-0.068387	-0.616085	0.067745	-0.333243	-0.232885	-0.48356	0.193325	0.221324	1.6746	-0.035189	-0.042435	-0.31853	-0.904422	0.132104	-0.554195	-0.066762	0.285754	-0.643379	-0.234465	0.641808	1.045804	-0.022026	-0.067114	0.257601	0.343954
YPL066W	-0.592825	-0.867785	-0.623146	0.373178	0.017541	0.408392	-1.048209	-0.533286	-0.540831	0.841634	0.283658	0.216104	0.308686	0.228557	0.447753	-1.123464	-0.907243	-0.515028	-0.286821	-0.134855	-0.531173	-0.39486	-0.475432	0.115477	-0.216901	-0.224873	0.076739	0.650551	0.370838	-0.207233	-0.556948	-0.466836	-0.747557	0.097882	0.117663	0.126912	0.082874	-0.01078	0.422691	0.136294	0.150065	-0.195551	-0.096508	0.055398
YDR109C	-0.290079	-0.550197	-0.131006	-0.303731	0.042197	-0.307012	0.354665	-0.035082	-0.286381	0.444184	-0.321928	-0.37646	0.490103	0.01571	-1.016776	-0.634483	-1.394373	-1.182864	-0.317062	-0.260728	-0.545968	-0.636386	-0.288569	-0.030374	0.4026	0.428267	0.557826	1.264478	-0.120504	0.466035	-0.165628	0.129989	0.013056	-0.388185	-0.291728	0.065888	-0.261004	-0.0863	0.045563	0.190522	-0.501973	0.084889	-0.007142	-0.027783
YGR089W	-0.342888	-0.697591	-0.091922	-0.210218	-0.391425	0.39927	-0.801713	-0.518729	-0.369871	-0.53842	-0.314511	-0.420218	0.474442	-0.565063	-0.535667	-0.94847	-1.035624	-0.823122	-0.422532	-0.276709	-0.818553	-0.379261	0.169925	0.61193	0.192645	0.085247	0.568089	0.791413	-0.455679	1.247928	-0.160465	-0.032915	-0.011315	-0.139157	0.460867	-0.427421	-0.144046	0.111893	-0.291463	0.529185	-0.662499	-0.028569	-0.138976	-0.68281
YGR283C	0.65966	0.510195	0.537657	-0.330645	0.22556	0.343302	-1.107915	-0.242201	-0.241661	0.360817	0.629437	0.320463	0.180183	0	-0.509555	-1.137504	-1.874469	-1.115477	-0.165059	-0.972519	-0.847997	-0.130397	-0.401617	-0.051839	0.54005	0.252274	0.932361	0.00E+00	0.00E+00	0.00E+00	-0.639118	-0.241008	-0.795642	0.00E+00	0.00E+00	-0.881944	-0.420108	-0.095578	-1.119739	1.428843	-0.053771	-0.057715	-0.693339	-0.333424
YOR104W	0.349334	0.336776	0.411678	-0.461134	-0.321928	-0.158429	0.00E+00	0.00E+00	0.00E+00	0.0475	0.767339	0.443348	-1.25604	-0.382944	0.109788	-0.318361	-0.278601	-0.192645	-0.174679	0.332983	0.202308	0.600149	0.473252	0.736966	0.139976	0.753939	0.146221	0.00E+00	0.00E+00	0.00E+00	-0.338525	-0.612443	0.064609	0.223413	-0.093234	0.108253	-0.136062	0.136736	1.046096	0.626382	0.459432	0.351074	0.242201	0.247093
YPR182W	0.429865	0.503238	0.199309	-0.179225	-0.311944	0	0.138102	-0.078777	0.380604	0.368387	0.809602	1.053838	-1.390146	-0.172316	0.058417	-0.666492	-1.045936	-0.188662	0.21394	0.451874	0.332983	0.047934	0.06848	0.16601	-0.190822	-0.35707	0.192645	0.471621	-0.130872	0.390071	-0.078251	-0.044669	0.182626	0.832828	0.013681	0.961296	0.051115	-0.244538	0.540859	0.395138	0.238348	0.041169	-0.030057	0.461278
YIR001C	0.506575	0.536453	0.376268	0.247521	0.39645	0.298991	-0.013421	-0.442943	-0.063695	0.287719	0.292954	-0.0457	-0.583509	0.010726	0.26115	-0.767662	-0.292393	0.073641	0.106199	0.353349	0.578493	0.051878	-0.066135	0.521096	0.234855	0.245411	0.443181	0.121136	0.624764	0.522678	-0.37773	-0.305868	-0.272003	0.049876	-0.246086	0.006603	-0.252308	-0.187904	0.232065	0.241008	-0.017616	0.127112	0.282296	0.186413
YMR182C	0.082462	0.185867	0.631218	0.044644	-0.112374	0.089688	0.385509	0.300568	0.083056	0.018379	0.237692	-0.253757	-0.291554	0.211856	0.541671	-1.271729	-0.522421	-0.214594	0.13236	0.367851	0.181656	0.435907	0.139551	0.466781	0.044135	0.396798	0.257575	0.569615	0.327362	0.025701	0.139365	-0.206451	-0.056825	-0.184961	-1.125656	-0.281962	-0.427228	-0.016256	0.466239	0.786456	0.561345	0.233443	0.293536	0.37214
YKL154W	0.069302	0.264897	0.163017	0.440952	-0.056936	0.124474	-0.2233	-0.104758	0.220645	0.078674	0.193681	0.197037	-0.442764	0.115068	-0.200862	-0.887358	-0.733683	-0.32827	-0.018942	0.380227	0.309386	0.252621	0.5542	0.155683	0.372727	0.062434	0.080267	-0.231075	-0.33286	0.19977	0.216959	0.160117	-0.048062	-0.587362	-0.282268	0.307281	-0.447861	0.188762	0.213595	0.267347	-0.180351	0.385182	0.317934	0.540095
YKL003C	0.213121	0.236761	0.210825	-0.159657	-0.389152	-0.32584	0.188693	0.201543	0.046436	-0.014355	0.343302	-0.179999	-0.197743	0.185781	0.212206	-0.712718	-0.313158	-0.72792	0.335184	0.405738	0.590069	0.148099	0.553833	-0.085364	0.222086	0.387323	0.50705	-0.066495	-0.304855	0.190331	0.091955	0.447028	0.00264	-0.196643	-0.234013	0.293073	-0.230039	1.01447	0.152622	0.22604	0.494765	0.294061	0.470243	0.537512
YBR018C	-0.059943	-0.327726	0.024384	0.377235	0.681959	0.742202	-0.052151	0.169925	0.815321	-0.489385	0.145851	-0.485427	0.078951	0.139551	-0.89775	-0.811928	-0.731511	-1.285402	-0.380031	-0.180572	-0.63743	-0.516124	0.248821	-0.259644	0.231947	0.441705	0.411069	0.00E+00	0.00E+00	0.00E+00	0.152003	-0.22741	0	0.00E+00	0.00E+00	0.238512	0.074001	-0.198329	-0.106915	0.30895	0.204014	0.695145	0.459432	0.459432
YPL100W	0.285402	-0.599462	-0.730393	0.959358	0.559427	0.76033	0.00E+00	0.00E+00	0.00E+00	0.00E+00	0.00E+00	0.00E+00	0.504043	0.631133	-1.333901	-3.83289	-0.398549	-1.176878	0.331206	0.415037	-1.900464	-0.758992	0.192645	-0.584963	-0.089005	-0.069263	1.115477	0.903038	1.263034	1.152952	0.249978	0.347923	0.516483	0.00E+00	0.00E+00	0.070389	1.389042	-0.866733	-0.231326	-0.08092	-0.889817	0.784271	-0.303392	0.433897
YBR003W	-0.235449	-0.05422	-0.071435	-0.103093	-0.500898	-0.071553	0.00E+00	0.00E+00	0.00E+00	1.087463	0.045324	0.396517	-1.361456	-0.678072	-1.720383	-2.033167	-0.552541	-1.61891	-0.150867	-0.685364	0.237039	-0.159199	0.906891	-0.180572	-0.644905	0.276518	-0.910733	0.00E+00	0.00E+00	0.00E+00	0.00E+00	0.00E+00	0.00E+00	0.00E+00	0.00E+00	-0.622633	3.227069	-0.135655	-1.131245	-1.422233	-1.211504	0.693339	-0.177787	0
YDR330W	0.201415	-0.075831	0.0917	-0.10561	-0.396581	-0.236537	-0.309955	-0.098032	0.070389	0.190184	0.528248	0.468996	-0.154247	-0.858695	-1.084064	-1.469114	-0.86197	-1.049631	0.239827	0.131245	-0.177346	0.481439	0.152522	-0.375115	-0.624198	-0.436571	-0.307734	1.23012	1.046294	0.289507	-1.296982	-1	-0.736966	0.293802	-0.481799	0.089981	1.164854	0.247438	-0.200913	-0.421138	-0.226636	-0.045804	-0.007654	0
YDL123W	-0.125531	-0.023084	-0.077583	0.015541	-0.077722	0.055142	0.028683	0.039035	0.111161	0.241008	-0.094215	-0.339486	-1.258217	-0.761315	-0.193604	-0.736966	0.337035	-0.718528	0.159136	-0.130629	0.138874	0.075949	-0.156368	-0.015541	-0.627712	-0.323863	-0.071623	0.541019	0.583979	0.217494	-0.325095	0.104337	-0.028664	0.308302	0.192036	0.183275	-0.029747	-0.380205	-0.242945	0.15368	0.132857	-0.025237	0.319246	0.472281
YOR100C	-0.177396	0.067114	-0.177396	0.169925	0.270789	0.206209	0.155518	0.107413	0.111196	-0.382146	-0.079498	-0.261807	-0.671051	-0.640997	-0.12597	-0.371701	-0.316259	-1.313754	-0.238512	0.029747	-0.763068	-0.541852	0.193772	0.370838	-1.102615	-0.042813	-0.222392	0.18257	0.191831	0.680243	-0.073063	-0.334001	-0.437809	0.25316	0.439373	0.15831	-0.04981	-0.406445	-0.183367	-0.457617	-0.27684	0.193142	0.11604	0.287224
YGR172C	-0.150104	-0.170644	-0.099133	-0.125531	-0.728698	-0.947533	0.00E+00	0.00E+00	0.00E+00	-0.266515	0.042435	0.949959	-0.649243	-0.986703	-1.329184	-1.133856	-1.14543	-1.553598	-0.253757	-0.656046	-0.594744	-0.088809	-1.421464	0.280108	-0.842459	-0.088809	0.70044	0.00E+00	0.00E+00	0.00E+00	0.00E+00	0.00E+00	0.00E+00	1.767733	0.643731	0.560715	0.85561	-1.241008	-0.768674	-0.55141	-0.906891	-0.186413	0.366782	0.29956
YML021C	1.100694	0.580286	0.208108	-0.134301	-0.403356	-0.451379	-0.788496	-0.519374	-0.561879	-0.353637	-0.584963	0	-0.128324	-0.865699	-1.807355	-1	-1.378512	-1.521237	-0.462343	-0.111031	-1.217231	0.199309	-0.643208	0.845277	0.00E+00	0.00E+00	0.00E+00	0.747234	1.893085	1.347923	-0.179324	-0.018147	-0.291766	2.146245	-0.263159	0.624491	-0.518467	-0.162271	-0.020178	0.741932	-0.125531	0.169925	0.36257	0.070389
YOR004W	0.477854	0.393072	0.279713	-0.081614	0.146133	-0.307573	-0.658026	-0.441705	-0.129511	0.093427	0.059557	1.038039	0.498119	-0.957296	-0.808904	-1.340229	-0.382573	-0.305292	-0.061112	-0.681367	0.03427	0.045088	0.07185	-0.317679	-1.304006	-0.667924	-0.447459	0.036119	0.424498	0.749457	-0.403671	-0.240051	-0.139551	0.575088	0.109395	0.864485	0.320401	-0.080783	0	0.065588	0.227177	-0.054243	0.276384	0.004833
YKR037C	0.187627	-0.151164	0.44271	0.445663	0.089171	0.266393	-0.093411	0.01385	0.712019	-1	-1.073462	-0.192645	-0.880536	-1.133267	-1.15078	-1.387926	-1.065184	0.072756	-0.105449	0.019109	-0.021269	-0.05786	0.111317	0.495411	-0.929227	-0.287098	-0.785495	-0.020659	0.203533	0.501305	-0.021515	0.125531	-0.178512	0.869017	0.143658	0.159703	0.221127	0.650128	-0.19878	-0.305292	-0.470027	0.04617	0.368387	0.347485
YIL004C	0.347399	-0.114367	0.110558	-0.251763	-0.222392	-0.145142	0.188445	0.169311	0.305547	0.256181	-0.246837	0.106406	0.391321	-0.244592	-0.208222	-1.00304	-0.545741	-0.379904	-0.342652	-0.564785	-0.332735	0.0087	0.046716	0.054577	0.469862	0.485427	0.718528	0.124243	0.292782	0.63766	-0.098718	0.01612	0.107803	-0.191625	-0.196488	0.136867	0.384575	0.445032	0.236892	0.236159	-0.303848	0.484269	0.434477	0.555039
YDR049W	-0.250227	-0.110183	0.098032	0.317482	-0.137504	0.455195	0.099773	0.02272	0.023716	-0.031709	-0.180572	-1.410632	1.047306	-0.956411	-0.332983	-3.146841	-1.423211	-3.536053	0.825971	0.520154	1.201634	0.14505	0.44859	0.410284	0.674362	0.476753	0.189342	1.855183	0.807355	0.703607	-0.518467	0.157541	-0.037475	-0.103533	1.058769	-0.229868	-0.094637	0.449526	0.807355	1.075051	0.780434	-1.078003	-0.821663	-1.176878
YER067W	0.244622	0.010268	0.295855	0.297836	-0.077537	0.076693	-1.191141	-0.336363	-0.478261	0.156726	-0.610864	-0.303616	-0.691878	-1.412195	-0.203713	-0.60817	-1.182765	-1.064678	-0.071612	-0.236234	0.393145	-0.439379	0.221104	0.106915	0.004047	0.124258	-0.518467	-0.683854	0.553833	-0.383527	-0.283793	-0.175087	-0.112266	-0.78866	-0.393743	0.602665	0.578862	0.221442	0.371734	0.541215	0.867805	-0.266646	-0.222392	-0.049244
YPL108W	0.264684	0.255626	0.222392	-0.007124	0.033475	0.440349	-0.037968	0.046826	0.283485	-0.274175	-0.386319	-0.782848	-0.99773	-0.669459	-0.858723	-0.788496	-0.203644	-0.773724	-0.297423	0.011745	0.068172	-0.080752	0.201074	0.142112	0.027221	0.345451	0.114643	-0.857356	0.203533	-0.202734	-0.39645	0.105289	-0.13952	-0.198051	0.612705	0.27194	0.228701	0.310507	0.38499	0.568474	0.429813	-0.251032	0.317427	0.440339
YPL098C	-0.196397	-0.268196	-0.171611	0.827163	0.832273	0.81883	-0.043502	0.047479	0.101179	0.23816	0.391425	0.456858	-1.043069	-0.979536	-0.964667	-0.845277	-0.368645	-0.09163	-0.272253	-0.278535	0.519028	0.326228	0.357552	-0.409876	-0.387482	0.27684	0.178337	0.071161	0.856636	0.17603	0.378512	0.143195	0.466781	-0.74684	-0.771306	-0.388271	-0.266075	-0.329705	1.055495	0.741364	0.527247	0.321928	0.236298	0.495957
YIL029C	0.268905	0.163499	-0.015898	0.752907	0.706683	0.865591	0.351074	0.163976	0.032061	0.401	-0.041384	0.858208	0.203689	-0.729911	-0.216938	-1.024329	-0.389042	-0.513578	0.04952	0.101122	0.150243	0.286548	0.265937	0.108209	-0.025902	0.277985	-0.281684	0.50152	0.954879	0.426009	0.085861	0.279759	-0.33612	-1.191625	-0.941231	-0.225232	0.296471	0.325912	0.342687	0.314001	0.31755	0.715271	0.801454	0.606052
YDR177W	-0.245476	-0.220842	-0.481869	0.111645	-0.043069	-0.014427	0.125036	0.14439	0.302063	1.459432	0	-0.290838	-0.289507	0.215937	-0.657112	-1.704015	-1.498027	-1.108934	-0.38109	-0.410376	-0.086157	0.285402	0.112768	0.651305	-0.373654	0.142253	-0.028569	-0.335722	-0.800159	-0.175442	-0.126316	-0.061729	-0.116142	0.062476	0.914379	-0.268996	-0.311533	0.126177	0.731587	0.816693	0.089051	0.338323	0.279795	0.005107
YJL153C	0.465664	0.652077	0.70044	0.758992	0.881356	1.710493	0.00E+00	0.00E+00	0.00E+00	1.123382	0.117836	0.628031	-1.263034	-0.628031	-0.283793	-1.640458	-2.536053	-0.70044	-0.178337	-0.425306	0.597902	0.00E+00	0.00E+00	0.00E+00	0.00E+00	0.00E+00	0.00E+00	0.00E+00	0.00E+00	0.00E+00	0.00E+00	0.00E+00	0.00E+00	0.00E+00	0.00E+00	1.169925	-1.392317	0.459432	-0.067114	1.450661	-0.341037	-0.398549	-0.628031	-1.087463
YCL010C	0.300174	0.343302	0.174251	0.361555	0.02584	0.526069	-0.304479	-0.44119	-0.473371	0.74742	0.538168	0.558873	-0.650254	-0.574694	-0.395301	-1.119582	-0.941897	-0.381307	-0.603772	-0.240263	-0.26748	0.202629	-0.075949	-0.087463	0.36257	0.187018	0.356012	0.598259	-2.089637	0.2935	-0.109383	-0.343954	-0.205114	-0.31973	-0.569262	0.351472	-0.375291	0.537657	0.400284	0.657768	0.315904	0.261441	0.196065	0.308838
YPL213W	0.196663	0.39414	0.277764	0.198127	0.537134	0.402613	0.106633	-0.110703	0.011112	0.645569	-0.070605	-0.081428	-0.425965	-0.172061	0.210035	-0.217846	-1.051839	-0.465026	0.010888	0.113359	-0.056445	-0.188072	0.160313	0.378239	0.343859	0.239223	0.634023	0.318076	-0.545434	-0.291766	-0.55687	-0.364489	-0.741688	-0.094763	0.058769	0.123111	0.147127	0.052151	0.166942	0.161281	-0.191397	0.267284	0.263686	-0.00725
YBR296C-A	0.027656	0.368645	0.380031	0.406625	0.427337	0.382654	-0.059379	-0.24633	-0.21093	0.638232	0.219877	0.373815	-0.195879	-0.287337	-0.56579	-0.259644	-0.360882	-0.657608	0.044519	-0.108776	-0.340229	0.057333	0.19162	-0.061401	0.166294	0.167767	0.869371	-0.337249	0.101984	-0.170371	0.018859	0.012939	0.056732	-0.344742	-0.413299	0.252004	-0.110909	0.860328	0.290779	0.652077	0.496567	0.311425	0.29716	0.460872
YLR284C	0.221194	-0.246915	-0.230228	0.085117	0.058006	-0.10451	-0.124872	-0.196614	-0.233443	0.278426	0.246794	0.305045	-0.872719	-0.577122	-0.677259	0.07195	-0.476186	-0.742933	-0.093109	-0.550344	-0.118644	-0.237813	-0.141833	0.087099	-0.021295	0.178928	0.457064	0.450783	0.236761	0.085391	0.407658	0.218912	-0.049007	-0.009874	-0.421224	-0.09818	-0.046474	0.407747	0.354069	0.35927	0.469899	0.071133	0.182626	0.017811
YAL028W	0.244538	0.315661	0.158527	-0.007124	0.231326	-0.033306	0.123685	-0.411755	-0.463217	0.245038	0.083141	0.206796	-1.341468	-0.858754	-0.654146	-0.297943	-0.450661	-0.623329	-0.024384	-0.485427	-0.023716	-0.287761	0.296393	-0.109535	0.27761	0.268663	0.520136	0.234706	-0.00227	0.4544	-0.116097	-0.406625	-0.007495	-0.297855	0.525895	-0.593743	-0.158021	0.045804	-0.215597	0.004352	-0.081684	-0.101283	0.065825	0.003629
YGR204W	-0.443607	-0.671377	1.087463	0.04891	0.415037	0.454566	0.00E+00	0.00E+00	0.00E+00	-0.790547	0.454566	-0.712198	0.00E+00	0.00E+00	0.00E+00	0.00E+00	0.00E+00	0.00E+00	-2.078003	-1.765535	0.192645	-2.137504	-2.841302	-0.917538	0.00E+00	0.00E+00	0.00E+00	0.00E+00	0.00E+00	0.00E+00	0.00E+00	0.00E+00	0.00E+00	0.00E+00	0.00E+00	-0.461904	0.026967	-0.121306	0	-0.04182	1.237039	0.137504	-0.400538	-0.678072
YEL032W	-0.280108	-0.5025	1.321928	-0.090198	0.096215	1.078003	0.00E+00	0.00E+00	0.00E+00	0.418953	0.660911	0.169925	-5.392317	-1.765535	-1.078003	-1.893085	-2.560715	-2.115477	-0.765535	-1.479993	-0.509014	-0.93587	-1.479993	0.304855	-0.065095	0.341037	0.215013	0.00E+00	0.00E+00	0.00E+00	-1.222392	0.667425	3	0.00E+00	0.00E+00	-0.70044	0.389042	-1.197939	0.00E+00	0.00E+00	0.00E+00	-0.440573	-0.10188	-0.893085
YAL043C	0.234465	-0.447459	-0.121991	0.00E+00	0.00E+00	0.00E+00	0.00E+00	0.00E+00	0.00E+00	0.00E+00	0.00E+00	0.00E+00	-4.70044	-1	-2.662965	-1.530515	-0.736966	-1.115477	-1.237039	-0.938599	0	0.00E+00	0.00E+00	0.00E+00	0.00E+00	0.00E+00	0.00E+00	0.00E+00	0.00E+00	0.00E+00	0.00E+00	0.00E+00	0.00E+00	0.00E+00	0.00E+00	0.00E+00	0.00E+00	0.00E+00	-0.31034	-0.584963	1.209453	-0.95109	-0.337035	-0.222392
YER041W	0.00E+00	0.00E+00	0.00E+00	-0.14439	1.222392	-0.526069	0.00E+00	0.00E+00	0.00E+00	0.00E+00	0.00E+00	0.00E+00	0.00E+00	0.00E+00	0.00E+00	0.00E+00	0.00E+00	0.00E+00	0.00E+00	0.00E+00	0.00E+00	1	-0.245112	-0.280108	0.00E+00	0.00E+00	0.00E+00	1.915608	0.940294	1.268489	0.00E+00	0.00E+00	0.00E+00	0.00E+00	0.00E+00	0.00E+00	0.00E+00	0.00E+00	0.00E+00	0.00E+00	0.00E+00	0.00E+00	0.00E+00	0.00E+00
YFL009W	0	0.063479	0.062841	-0.366572	-0.191555	-0.264595	-0.097847	0.12725	-0.119076	0.190331	-0.363074	-0.278661	-1.745617	-1.053995	-1.311804	-1.08092	-0.296531	-0.287212	-0.293292	0.217006	0.079924	-0.240051	-0.095612	-0.0957	0.611018	0.424862	0.492482	0.769254	0.616943	0.883834	0.088704	0.173332	0.507426	0.007684	-0.651724	-0.038819	0.246858	0.839535	0.110009	-0.210035	0.039138	-0.057485	-0.306224	-0.302449
YGR194C	0.35311	0.275811	0.156321	-0.232559	-0.115093	-0.100527	0.618733	0.353717	0.551131	-0.016631	-0.237283	0.353179	-0.725035	-0.976387	-1.193942	-0.892587	-0.475962	-0.440042	-0.149481	-0.140943	-0.149315	-0.744072	-1.035979	-0.410685	-0.259759	0.190622	0.128584	0.949727	0.44514	1.124289	-0.252308	-0.477958	0.171046	-0.36155	-0.497624	-0.680989	-0.219623	-0.496625	0.086464	-0.165059	0.045541	0.209751	0.044947	0.049469
YDL083C	0.203328	0.150492	0.0813	0.089267	0.061401	0.152003	0.00E+00	0.00E+00	0.00E+00	0.00E+00	0.00E+00	0.00E+00	-3.234055	-3.015597	-3.104337	0.00E+00	0.00E+00	0.00E+00	0.00E+00	0.00E+00	0.00E+00	-4.459432	-3.392317	-0.917538	0.00E+00	0.00E+00	0.00E+00	0.00E+00	0.00E+00	0.00E+00	0.00E+00	0.00E+00	0.00E+00	0.00E+00	0.00E+00	0.00E+00	0.00E+00	0.00E+00	-0.321928	-0.099536	1.321928	0.00E+00	0.00E+00	0.00E+00
YNR048W	-0.203359	-0.043284	0.065998	0.00E+00	0.00E+00	0.00E+00	0.00E+00	0.00E+00	0.00E+00	1.384664	0.63743	2.447459	-2.199156	-1.767339	-1.909235	0.00E+00	0.00E+00	0.00E+00	0.00E+00	0.00E+00	0.00E+00	0.00E+00	0.00E+00	0.00E+00	0.00E+00	0.00E+00	0.00E+00	0.00E+00	0.00E+00	0.00E+00	0.00E+00	0.00E+00	0.00E+00	0.00E+00	0.00E+00	0.584963	1.628031	-0.600393	0.00E+00	0.00E+00	0.00E+00	0.00E+00	0.00E+00	0.00E+00
YDR508C	-0.110183	-0.113657	0.610053	0.00E+00	0.00E+00	0.00E+00	0.00E+00	0.00E+00	0.00E+00	0.00E+00	0.00E+00	0.00E+00	-1.058894	-1.038474	-1.226068	-1.36257	-2.321928	-3.70044	0.5025	0.965235	1.947533	0.00E+00	0.00E+00	0.00E+00	0.00E+00	0.00E+00	0.00E+00	0.00E+00	0.00E+00	0.00E+00	0.241008	0.408085	-0.099536	0.00E+00	0.00E+00	0.00E+00	0.00E+00	0.00E+00	0.00E+00	0.00E+00	0.00E+00	-2.584963	0.192645	2
YOL143C	-0.012655	-0.185215	-0.040077	0.06413	0.197939	0.264158	0.02922	0.022823	-0.23251	0.316304	0.869939	0.183446	-0.319618	0.090198	-0.873552	-0.95109	-0.355095	-0.934511	-0.48816	-0.290103	-0.039349	-0.327362	-0.332775	-0.374396	-0.182864	-0.197037	0.007777	0.39869	-0.142379	0.522167	0.549806	0.342439	0.113798	0.299954	0.256708	0.528928	-0.148773	-0.369234	0.12988	0.148099	0.467393	0.116864	0.23167	0.333273
YHL003C	-0.835369	-0.782409	0.034765	0.399607	0.304855	0.878694	0.621488	0.785261	0.490326	1.284729	0.950418	0.831246	-1.691878	-0.403356	-2.421464	-1.04182	-1.14543	-2.478047	-0.656046	0.811555	0.82103	-2.066089	-0.472068	-0.971986	0.851608	0.574694	0.543622	0.00E+00	0.00E+00	0.00E+00	0.63743	0.071791	0.308122	0.00E+00	0.00E+00	1	0.532014	0.548304	0.578704	0.910203	0.529109	1.449307	0.026472	0.206451
YDL203C	0.347923	0.182377	0.196746	-0.122697	0.18968	-0.186012	-0.079643	-0.083922	0.086563	0.009353	0.12222	0.418247	-0.388114	-0.733421	-1.28573	-0.601916	-0.055546	-0.560978	0.540859	0.33664	0.241319	-0.031304	-0.10284	0.336236	0.229147	0.179835	0.199492	0.071149	0.20097	-0.004268	-0.464963	-0.533337	-0.372585	0.628008	0.148036	-0.186082	-0.0086	0.116761	-0.173261	-0.38405	-0.289842	0.023926	-0.12413	0.089218
YER055C	-0.152003	-0.217591	-0.206451	0.310642	0.465487	0.393481	-0.339952	-0.459432	0.032421	0.601897	0.264743	0.242424	0.289507	-0.271302	-3.222392	-0.857679	-0.743902	-0.59561	-0.272297	-0.241008	0.243623	-0.514573	0.079779	-0.230216	-0.114171	0.122084	-0.590609	-0.163746	0.276012	-0.845966	-0.557218	0.087463	0.046794	-0.389808	0.012226	0.16109	0.176878	0.479505	0.308122	-0.088287	-0.285586	-0.269033	0.242945	0.150679
YBL080C	-0.302563	-0.708537	-0.233199	0.076621	-0.087463	-0.082462	0.00E+00	0.00E+00	0.00E+00	1.055282	0.243926	1.358192	-0.469485	-2.035624	-5.807355	-0.605721	-1.137504	-0.945552	-1.255257	-0.405256	-0.209453	0.155278	-0.055495	-0.924449	-0.63941	0.251539	-0.415037	0.00E+00	0.00E+00	0.00E+00	0.00E+00	0.00E+00	0.00E+00	0.00E+00	0.00E+00	-0.434937	0	-1.023459	0.509674	-0.175087	-0.019109	-0.21818	0.510962	-0.29956
YJL055W	-0.091148	-0.016488	0.053771	0.196892	0.463567	0.2852	-0.202389	0.20581	-0.801454	0.690316	-0.151118	0.479428	-0.321928	-2.078003	-6.918863	-1.390459	-1.498027	-1.08049	0.065802	-0.274175	0.161062	-0.610433	-0.245112	-0.275634	-0.043816	0.040642	0.018859	0.709142	1.301656	-0.355388	0.031825	0.321333	-0.192645	0.00E+00	0.00E+00	0.151066	-0.234465	0.376721	0.916413	0.318361	-0.010847	0.347923	0.153351	0.265811
YPR013C	-0.111508	0.441705	-0.071259	0.258533	0.25307	0.546542	-0.226389	-0.628589	-0.542527	0.865396	0.995085	0.551642	-0.256775	-0.686997	-1.952866	-0.944858	-1.446516	-0.69488	-0.426573	-0.019046	-0.122857	-0.397592	0.017487	0.068713	0.329308	0.053111	0.352433	0.36347	-0.508842	0.029	-0.377918	0.060261	-0.5603	0.055859	0.331787	0.110605	0.380345	-0.01403	0.490498	0.385938	0.365492	0.028124	0.050984	-0.189661
YOR094W	-0.128813	-0.074001	0.009199	0.496487	0.110884	0.202189	0.19551	0.186059	-0.050908	0.750133	0.440775	0.199841	-0.624491	-0.747458	-0.656896	-0.308323	-0.706846	-0.546743	0.026279	-0.412782	-0.36257	-0.221812	-0.021959	0.046543	-0.36257	0.322617	0.459783	-0.096736	0.543985	0.212304	-0.01128	0.048175	-0.026253	-0.02368	-0.289154	0.058299	0.096813	-0.229682	0.09163	0.042926	-0.06848	-0.104741	0.234465	0.193681
YLR079W	0.281068	0.317413	0.244153	0.6746	0.68281	1.052852	-0.248347	0.845388	0.03279	1.172837	0.213868	0.702614	-0.067904	-1.652077	-2.222392	-1.620586	-0.697971	-0.562936	-0.276518	-0.800691	-0.811555	-0.25634	0.714598	1.068172	-0.207325	0.201634	0.589912	0.00E+00	0.00E+00	0.00E+00	-0.695145	-0.807355	-0.938599	0.00E+00	0.00E+00	0.114333	-1.106915	-0.535209	0.245577	0.466318	-0.364997	0.162939	0.891476	0.662965
YHR034C	0.151028	0.027612	0.305185	0.515498	0.289896	0.559762	0.239436	0.090853	-0.10276	0.385807	-0.093613	0.654568	-0.110477	-0.787629	-1.198546	-0.23224	-0.302093	-0.651546	0.216209	0.250284	0.057428	-0.268817	-0.129635	-0.249359	0.147557	0.372766	0.20678	0.939945	1.148251	0.222948	-0.746616	-0.912889	-1.081794	0.176198	-0.081409	0.224215	0.082462	-0.011682	0.367618	0.306756	0.304006	0.105144	0.139652	0.0323
YGR220C	0.384918	0.508147	0.185279	0.543024	0.149816	0.070161	0.006633	0.278675	-0.072386	0.389615	0.147807	0.36196	0.073836	-0.003099	-0.657783	-0.525461	-0.527862	-0.541938	-0.503213	-0.45087	0.18824	0.157044	0.157541	0.098008	0.436783	0.496455	0.310409	0.358876	-0.123698	-0.020871	-0.116598	-0.119739	-0.117494	-0.280434	-1.25E-04	0.251539	-0.007437	0.004036	0.26056	0.310788	-0.174621	-0.16243	0.033553	0.075407
YLR151C	-0.521537	-0.052787	0.542318	0.140863	0.21546	0.315862	0.473931	0.474372	-0.132894	-0.353972	0.355875	-0.194438	-0.944505	-1.020759	-0.755763	-1.038994	-0.400538	-1.347923	-0.155069	0.042435	-0.643515	-0.136007	0.765535	-0.160823	-0.265894	0.103623	-0.988126	1.165586	0.424753	-0.044738	-0.045804	-0.324198	0	0.561282	0.136771	0.298762	0.02272	1.215729	-0.378512	0.040642	-0.018496	0.570956	0.155455	-0.119582
YBL064C	-0.022026	-0.18927	0.074547	-0.098302	0.551985	-0.35707	0.00E+00	0.00E+00	0.00E+00	0.176878	-0.561311	-1.187627	-0.905785	-1.063194	-1.089886	-1.025535	-0.626542	-1.903785	-0.931828	-0.893085	-0.351472	-0.371367	0.485427	-0.117836	0.17433	-0.083256	-0.254101	0.00E+00	0.00E+00	0.00E+00	-0.00637	0.006259	0.038474	0.540962	0.643731	1.554589	-0.116514	1.293731	-0.051995	0.986061	-0.044854	0.263034	-0.051839	0.174029
YDR489W	-0.161312	0.017811	-0.101955	-0.098528	0.291826	0.254814	-0.544321	-0.389307	-0.205274	0.487715	-0.064663	0.138482	0.064955	-1.073421	-0.880418	-0.782666	-0.146042	-0.683816	-0.633419	0.387771	-0.125531	0.030013	0.043176	0.26154	-0.436906	-0.510518	-0.004176	-0.350757	-0.712863	-0.312324	0.514854	0.442005	0.667819	0.009706	-0.370074	0.260483	0.38529	0.734106	0.129854	-0.041288	0.121518	0.062612	0.009715	0.312883
YBR205W	-0.106259	-0.0757	-0.007971	0.297681	-0.242361	0.14274	-0.083303	-0.128986	0.518131	0.246546	-0.421732	0.387993	0.472068	-1.343359	-0.842459	-0.77259	-0.849975	-1	-0.786102	-0.79518	-0.77354	-0.165059	0.247093	-0.485427	-0.032421	-0.037868	-0.06695	-0.552874	0.282934	-0.10861	-0.132374	-0.517252	-0.310021	0.378691	-0.410716	0.018379	0.251539	1.343484	0.010687	0.301536	0.335703	0.182719	0.041972	-0.107334
YML094W	-0.128448	0.26402	-0.256637	0.16109	0.546444	0.381307	0.155936	-0.122772	0.048094	0.4397	-0.556652	0.383915	1.389567	-1.057485	-0.458627	-0.939879	-0.800131	-0.971241	-0.607899	-0.304257	-0.775034	-0.023084	0.247928	-0.526224	-0.883903	-0.398084	-0.387816	0.490986	0.259477	0.169925	0.05318	0.113031	0.436285	0.293802	0.002185	0.341037	0.389567	0.795338	0.507907	0.055088	0.611729	0.266226	0.301555	0.397335
YOL097W-A	0.053638	0.319177	-0.03592	0.317267	0.548893	0.919	-0.026152	-0.031195	-0.077168	-0.417668	0.280809	0.565199	0.113956	-1.838719	-0.868755	-1.381249	-0.343954	-1.088537	-0.725493	-0.710493	-0.273018	-0.030762	-0.717413	-0.081388	-0.493989	0.303392	-0.286523	0.056584	-0.249556	-0.873511	-0.088409	0.133413	-0.067399	-0.006707	-0.841695	0.168398	-0.509365	0.600393	0.142958	-0.575115	0.209228	0.069821	0.46591	0.260709
YJR055W	0.231099	0.020985	0.212408	0.094859	0.109229	-0.25486	-0.099849	-0.356144	-0.113458	0.17671	0.047049	0.477322	-0.257158	-0.446135	0.075288	-0.550197	-0.486739	-1.294331	-0.190885	0.076816	0.392701	0.512206	0.095924	0.011842	0.017417	0.09908	0.27684	-0.091534	-0.076869	-0.850519	0.282035	-0.10497	0.370519	-0.331802	-0.078735	-0.27684	0.455271	0.492887	-0.113341	-0.183712	0.475733	0.183367	0.169925	0.48816
YPR051W	0.068337	-0.182377	0.128986	0.396087	0.163499	0.486642	0.420843	0.337834	0.257601	-0.469774	0.085836	0.449131	-0.126856	-0.451211	0.540955	-0.505235	-1.633057	-1.447083	-0.021959	0.080302	0.400538	0.26213	-0.179448	0.139652	0.518938	-0.177787	-0.074273	0.528231	0.241889	-0.778485	-0.131064	0.455679	0.102653	-0.264688	-0.25534	0.118644	0.872386	0.677179	-0.243271	0.276164	0.312739	0.343954	0.035006	0.167877
YIL113W	0.241008	0.2367	0.654671	0.191818	0.25488	1.039771	-1.380604	-0.136062	0.024662	0.271302	0.39183	0.417788	-0.17433	-0.43664	0.36257	-1.124179	-1.33963	-0.5542	-0.184122	-0.212661	-0.074425	0.295167	0.507795	-0.110747	-0.008717	0.136573	-0.263034	1.258976	0.731269	1.252004	-0.485427	0.35707	-0.212661	0.445805	-0.182239	-0.253527	0.007613	-0.524208	0.108524	0.722466	0.475338	0.533432	0.560405	0.246161
YMR322C	0.093952	0.051003	0.337292	0.167945	0.585942	0.648036	0.19897	0.466514	0.31034	0.19303	-0.156535	0.50977	-0.221648	0.016734	-0.124019	-0.922491	-0.915504	-0.7176	-0.062985	0.049563	0.059669	0.350033	-0.224538	0.42422	0.346983	0.338059	0.488311	-0.772976	0.248476	0.044303	0.059954	0.22998	0.184783	-0.016538	0.253785	0.292478	0.079072	0.594844	-0.148099	0.039035	-0.109704	0.002516	0.055674	0.200594
YDL211C	0.187472	0.27936	0.261221	0.404533	0.172985	0.22741	0.325014	0.086968	0.154775	0.310788	0.140568	0.133502	-0.360718	-0.164984	-0.302761	-0.694546	-0.244852	-1.023002	-0.434321	-0.341037	-0.010807	0.607489	0.405001	0.288447	0.138482	0.096027	-0.570089	-0.039528	0.375397	0.068647	0.019991	0.22817	-0.036359	-0.370749	-0.043593	-0.29312	-0.116324	0.044081	-0.107664	0.053373	0.487163	0.066803	0.230575	0.213758
YOR179C	0.328129	0.077792	-0.008197	0.022937	0.182129	0.321928	0.063872	0.008933	0.059257	-0.223583	-0.078388	-0.68018	-0.155278	0.142165	0.444515	-1.033947	-1.230298	-1.533616	-0.043168	-0.034454	-0.093397	-0.493354	0.357199	0.398194	0.017417	-0.194879	0.707645	0.132607	-0.149056	0.634851	-0.256014	-0.093109	-0.345451	-0.061155	1.083431	0.251836	0.942224	0.134684	0.508087	0.222939	0.477478	0.21818	0.39755	-0.013675
YKL096W	-0.036526	0.40677	0.12993	0.513172	0.104337	0.158698	0.00E+00	0.00E+00	0.00E+00	-0.013939	0.776279	0.742612	0.030502	-0.02272	-0.302761	-0.843881	-1.730393	-2.115477	-0.732067	-1.011777	-0.891294	0.419084	0.970854	0.075551	0.248576	0.640458	-0.159199	0.146841	-0.015767	-0.044854	0.681639	0.186012	-0.161589	0.123877	0.358329	2.228819	-0.08017	0.023084	-0.279284	0.610053	0.435386	-0.119582	0.571906	-0.37707
YGL019W	-0.176878	0.077603	-0.143419	-0.671377	-0.205114	-0.053439	0.03868	0.199715	0.024453	-0.267772	-0.360295	-0.249028	-0.093109	-1.003217	-0.163499	-1.515838	-0.809115	-1.093574	-0.007305	-0.452512	0.088356	-0.270854	-0.169158	-0.327805	-0.325345	-0.144157	-0.059913	0.00E+00	0.00E+00	0.00E+00	0.816037	-0.119507	0.107384	0.070296	-0.471746	-0.086071	0.965235	-0.137504	0.381375	1.021419	0.332076	0.079853	0.035624	0.1976
YNR063W	0.065888	0.091469	0.100929	-0.361099	-0.006342	-0.144948	-0.263034	-0.230922	-0.216449	-0.084889	0.289507	-0.034189	-0.014355	-0.630286	-0.393145	-0.906891	-0.683328	-1.175519	0.276687	-0.221679	-0.055909	-0.103919	0.29956	-0.157541	-0.681246	0.450227	0.25634	0.437267	0.866547	0.41276	0.376812	-0.024453	0.484789	-0.113622	0.058769	-0.185812	0.026311	-0.530515	0.524471	0.61187	0.640979	-0.175949	0.107676	0.049753
YFL040W	0.357157	0.222392	-0.018379	-0.289507	-0.341037	0.447459	0.00E+00	0.00E+00	0.00E+00	0.84549	0.089267	0.304153	1.465664	-1.83399	-0.222392	-0.869939	-3.857981	-2.115477	0.343954	0.303392	0.415037	0.47307	1.442943	0.492396	0.00E+00	0.00E+00	0.00E+00	-2.137504	1.342392	0.932886	0.00E+00	0.00E+00	0.00E+00	0.00E+00	0.00E+00	-0.036526	1.966833	0.954196	0.367732	1.162271	-0.554589	0.330149	-0.095157	0.121991
YML107C	0.257067	0.383329	0.314511	0.059196	-0.068269	-0.551726	-0.118644	-0.202493	0.312384	0.257559	0.04891	0.343732	0.241008	-0.517723	-1.268489	-0.563901	-1.53842	-1.056831	-0.021777	-0.117266	0.184656	0.208037	-0.016488	-0.115477	0.108253	0.361379	0.961798	-1.531275	0.305292	-0.75743	0.186917	0.34861	0.515498	0.504699	0.210772	0.15245	0.290366	0.623654	-0.542417	0.329965	-0.283793	-0.33034	0.111283	0.043502
YGR042W	0.152003	0.453626	-0.186096	-0.033947	-0.174874	0.103836	-0.397071	-1.287282	-0.109973	0.193604	0.356694	0.359361	-0.16601	-0.598768	-0.171685	-1.554102	-2.671513	-0.54374	-0.393011	-0.026472	-0.179909	0.486852	0.30544	0.148523	0.306889	0.346846	1.074697	-0.703491	-0.415037	-0.189695	0.339776	0.335258	-0.19326	0.502389	0.090478	-0.24914	-0.374275	0.694461	0.109764	0.202493	-0.036411	0.243114	0.105353	0.408869
YBR076W	0.328233	0.385938	0.073373	-0.320822	-0.234206	0.183091	0.097611	0.11482	-0.257909	0.515498	0.07003	0.094798	-0.410088	-1.212115	0.158182	-0.809961	-0.724993	-0.916022	-0.376405	-0.028171	0.099782	-0.043971	0.095027	-0.142019	-0.369838	0.21205	0.013939	-0.419376	0.012637	-0.281716	0.206052	-0.068564	-0.177104	-0.074202	0.769262	0.126177	-0.20465	-0.226991	0.063079	0.174396	0.059054	0.223853	0.321243	0.05432
YKL146W	-0.652077	-0.222392	0.321928	0.00E+00	0.00E+00	0.00E+00	0.473931	-0.172467	-0.354665	1.36257	-0.481533	0.606658	-3	-3.857981	-0.169925	-0.36257	-3.906891	-4.70044	0.00E+00	0.00E+00	0.00E+00	0.893085	-1.830075	0.70044	0.00E+00	0.00E+00	0.00E+00	0.00E+00	0.00E+00	0.00E+00	-0.303781	0.341037	-0.137504	0.00E+00	0.00E+00	0.00E+00	0.00E+00	0.00E+00	1.157541	-0.231326	0.758992	-0.263034	-0.710493	-1.263034
YKL085W	-0.204358	0.10497	0	0.545968	0.308122	0.827163	0.125531	-1.716207	0.263034	0.00E+00	0.00E+00	0.00E+00	-0.963474	-3.442943	-0.559427	-0.710493	-2.874469	-1.893085	-0.494765	0.192645	-0.247928	0.00E+00	0.00E+00	0.00E+00	0.00E+00	0.00E+00	0.00E+00	0.00E+00	0.00E+00	0.00E+00	0.00E+00	0.00E+00	0.00E+00	0.00E+00	0.00E+00	-0.514573	0.695145	-0.199309	-0.067114	0.561879	0.08017	0.180572	-0.263034	-0.954196
YLR352W	-0.68281	0.191224	-0.189971	-0.033167	-0.179108	0.19592	0.130894	-0.078003	-0.281938	-0.237039	0.132894	-0.329568	-2.196397	-3.4975	-1.762961	-0.175087	-3.569856	-1.241008	-0.244734	-0.426009	-0.111893	0.060121	-0.157541	0.149576	-0.215168	-0.258312	-0.047566	0.249172	0.793	-1.723291	-0.230613	-0.696608	-0.415037	-0.554195	-0.678197	-0.078712	-0.157101	-0.295985	0.341557	0.088287	0.131996	0.147845	-0.175572	-0.113009
YMR184W	-0.402759	-0.39079	-0.13852	-0.077603	0.104772	0.31719	-0.193681	-0.235175	0.010999	0.257668	0.203817	0.33795	-0.671377	-0.627629	-0.397964	-0.077265	-0.927331	-0.92999	-0.009045	0.309412	-0.109973	0.023735	0.148445	-0.367816	0.379414	-0.094327	-0.196084	-0.031228	0.127473	-0.570664	-0.266787	-0.18133	-0.475338	-0.111677	0.033678	0.008268	-0.119811	0.109934	0	-0.065688	0.184425	0.226636	0.339952	0.038169
YAL010C	0.266174	0.149747	0.306726	-0.504889	-0.258105	-0.181784	0.319191	-0.067553	0.06455	0.241008	0.063194	0.023459	-1.097888	-0.889297	-0.471124	-1.029212	-1.215835	-0.738295	-0.419456	-0.067946	-0.223864	0.218835	-0.096813	0.090714	0.290256	0.427497	0.556011	-0.449375	0.242038	-0.902552	0.277179	0.029645	0.233119	-0.051695	-0.184502	-0.423888	0.011713	0.068172	-0.071751	-0.300202	-0.08092	0.303145	0.578323	0.083565
YHR187W	0.237864	0.17585	-0.192645	0.287282	0.070636	0.372513	-1.304441	-1.008363	-0.923379	0.353067	-0.14009	-0.485427	-1.668379	-2.606658	-0.421464	-0.98806	-0.439461	-1.080761	0.480432	-0.162136	-0.181607	-0.078474	-0.232363	0.125531	-0.203817	0.100492	0.367157	-0.466263	-0.217357	-1.217506	0.156119	-0.025343	0.003694	0.493111	-0.21425	0.495208	-0.186126	-0.47978	-0.111217	0.051901	-0.557879	0.317926	0.305559	0.168162
YDR083W	0.822002	0.260867	0.073135	0.369025	0.291916	0.34659	0.081	-0.08477	-0.207805	-0.053298	0.626542	0.118181	-2.040157	-0.815917	-0.59048	-0.647698	-2.489805	-1.429988	-0.27486	-0.584963	-0.467652	0.697437	0.061776	0.107609	-0.974555	0.218074	0.789867	-0.513801	-0.147041	0.76918	-0.350497	-0.307429	-0.729911	0.320274	-0.760659	-0.058628	-0.738352	0.032865	-0.030894	0.033947	0.039349	0.119189	0.018777	0.247521
YNR068C	0.027879	0.147933	0.190943	0.270452	0.312213	0.128682	0.116097	-0.028408	0.158781	-0.158857	0.126109	-0.432696	-0.377337	-0.472281	-0.193604	-0.137504	-1.030879	-1.029344	-0.450984	-0.039528	-0.522498	0.401769	0.07105	0.237039	0.595757	0.782348	0.568341	-0.449307	0.866046	0.158592	0.066167	-0.01612	0.210645	-0.178686	0.26522	0.200078	0.347923	0.325638	0.398359	0.369757	-0.035405	0.532014	0.327431	0.369386
YJR069C	0.844722	-0.022368	0.388565	0.275634	0.316474	-0.818162	0.00E+00	0.00E+00	0.00E+00	-0.307182	0.536053	0.14543	-1.569366	-1.440573	-2.437405	-0.973033	-0.334419	-2.963474	0.321928	-0.072756	-0.606658	1.241008	1.131245	-0.347923	0.214657	0.952382	0.253757	-0.331206	0.844129	0.059706	0.22456	0.740356	0.752072	0.445805	-0.133876	0.642843	-0.163499	-0.462343	0.649503	-0.603341	0.17897	0.123735	-0.287802	0.678072
YNL316C	0.411133	0.527789	0.178501	-0.171685	-0.113868	-0.396228	0.059476	-0.062631	0.107784	-0.746967	-0.341691	0.396517	-0.100694	-0.85599	-0.954912	-0.550552	-0.834941	-1.549426	-0.442518	0.085836	-0.699491	0.219075	0.313467	0.101984	0.48375	0.071357	0.131384	-0.140863	0.076236	-0.7065	-0.076816	0.012053	0.002597	0.320274	0.530837	0.186731	0.370767	0.094563	0.423353	0.813001	0.339996	0.15029	-0.060882	0.408151
YPL188W	0.009915	0.084557	0.175628	0.055998	-0.227759	-0.254741	0.079853	0.092692	0.165841	0.250999	0.283269	0.301464	-0.575285	-0.74072	-1.409746	-0.565199	-1.279654	-0.540568	-0.615906	-0.066726	-0.668486	0.016156	-0.019452	0.318137	0.416169	0.368151	0.569803	0.058152	0.250669	-0.320041	0.16029	0.123148	0.332249	0.266835	-0.263159	0.549834	0.105795	-0.400087	0.315776	0.336142	0.356535	0.106437	-0.313467	0.478363
YAL037C-A	0.355481	0.298249	0.208667	0.301033	0.173506	-0.109229	0.211329	0.293627	0.313417	0.607966	0.617056	0.465292	-0.662337	0.034293	-0.409763	-1.44151	-1.24273	-0.485427	-0.584963	-0.247348	-0.037843	0.620228	0.562275	-0.045281	-0.344296	0.177723	0.089005	-0.221791	-0.343524	-0.189695	-0.021695	0.19326	-0.004631	0.228214	0.171244	-0.181365	1.241818	0.322962	-0.036182	0.064955	0.244914	0.497884	0.52254	0.385068
YOR163W	-0.110183	-0.752907	0.298081	0.514573	0.410632	0.378512	-0.131245	0.21864	0.436099	0.228416	0.018205	0.822357	0.00E+00	0.00E+00	0.00E+00	-2.010268	-1.797507	-0.835613	-0.415037	-0.405639	2.19878	-0.165059	-0.21864	0.129768	-0.206451	-0.273761	0.635589	1.373458	0.132755	0.813587	0.187933	-0.050273	0.584963	0.00E+00	0.00E+00	0.466781	0.185032	0.242201	0.834941	0.176878	0.153246	0.082462	-0.303392	-0.285402
YDR218C	0.016743	-0.18717	0.023946	0.020464	0.104451	-0.050305	0.134668	0.241687	0.331501	0.10334	-0.409801	-0.269921	-0.691878	-0.881145	-0.14439	-2.169925	-0.949212	-0.813231	-0.415037	-0.628552	0.233672	0.012384	-0.103951	-0.146221	0.052787	0.086157	0.4333	0.809669	-0.047697	-0.274394	0.066167	-0.017594	0.156969	0.575088	-0.282268	0.343558	-0.209154	0.110236	-0.075664	-0.035499	-0.190462	0.20987	-0.069042	0.014167
YIL145C	-0.094043	0.405515	-0.066769	0.110299	-0.103538	-0.039235	-0.28102	-0.033226	0.056478	0.262395	0.273761	-0.11757	-0.938984	0.009683	-0.202579	-0.743819	-0.947723	-1.003383	0.007361	-0.322732	0.029016	0.105436	0.210851	0.500767	-0.139803	-0.512813	0.02985	0.599338	0.57289	0.614035	-0.144242	0.195505	0.021556	0.48328	-0.493772	-0.093454	0.227281	-0.030432	-0.320886	-0.053363	0.338323	0.488067	0.627799	0.604515
YIL098C	0.382541	0.409958	0.387797	0.121446	0.025953	0.374848	-0.217175	-0.103269	-0.054613	0.119643	0.318849	0.053003	-0.610864	-0.008562	-0.203894	-0.417318	-0.239358	-1.389706	-0.142765	-0.253867	0.026717	0.260743	0.278119	0.165124	0.264166	-0.128008	0.275634	0.172514	0.128218	-0.378023	-0.080362	0.058894	-0.179801	0.48328	0.14416	0.2036	0.160157	0.092625	-0.178706	-0.038161	0.171611	0.323988	0.467821	0.352351
YGR066C	0.40489	0.111299	-0.007398	-0.10188	0.319229	-0.152622	0.087463	0.026472	0.518689	-0.190398	-0.180572	-0.013236	0.340819	-0.657501	-0.447204	-1.389476	-1.837205	-0.942515	-0.095248	0.105046	0.403065	0.457321	0.056324	0.175442	0.309131	0.11575	0.841697	-0.146344	0.592399	0.518209	0.034126	-0.280628	0.584963	-0.641658	-0.356269	-0.10806	-0.337663	0.19878	-0.044055	0.010647	0.360256	0.346239	0.39253	0.287577
YLR126C	0.124328	0.25634	-0.263034	0.584963	0.485427	0.036837	0.375039	0.064851	-0.464404	-0.255257	0	0	-0.690672	-0.187627	-0.490326	-1.115477	-2.211504	-2.115477	0.159199	0.654225	0.851901	0.314109	1.335603	-0.222392	0.469485	0.902703	0.905141	0.00E+00	0.00E+00	0.00E+00	0.00E+00	0.00E+00	0.00E+00	-0.331802	-0.8157	0.194503	0.321928	-0.903324	-0.345775	-0.123382	-0.341037	-0.074001	0.740356	0.72316
YNL146C-A	-0.277853	-0.119111	0.182719	0.364664	0.542213	0.675327	0.190164	0.107233	0.265308	0.055282	-0.388402	-0.346325	0.270801	0.110183	-0.14439	-0.788976	-0.811642	-1.116222	-0.406506	0.038183	0.047697	0.687117	0.649943	0.006528	-0.031825	0.006075	0.223255	0.124179	0.299255	0.168337	0.372875	0.560016	0.750386	-0.313187	-0.008345	0.4714	-0.280652	-0.347247	0.247625	-0.206451	0.280433	0.407658	0.329184	0.123483
YKR051W	0.024045	0.17585	-0.149747	0.377563	0.242053	0.466284	-0.073735	0.182831	0.136382	0.20673	-0.013116	0.059326	-0.304855	0.211055	0.010971	-0.701959	-0.989658	-0.81328	-0.036174	0.371817	0.206017	0.302294	0.3587	0.323253	0.084269	0.361302	0.628314	0.640713	0.291537	-0.330204	0.17638	0.21599	0.437256	-0.34639	0.857135	0.239951	0.166277	-0.482128	0.223488	-0.404127	-0.154861	0.511134	0.405303	0.162004
YPL138C	-0.10666	0.155918	-0.163942	0.133267	0.274794	-0.030894	0.412353	0.05462	-0.014121	0.395929	0.560809	0.357295	0.220769	-0.083861	0.318176	-1.523562	-0.560578	-1.758379	-0.169925	-0.231816	-0.555588	0.168038	0.170862	0.539903	-0.287981	-0.695994	0.39079	0.762703	0.866547	0.635787	0.282307	0.248865	0.003694	-0.817229	0.058769	0.060007	-0.416565	-0.143527	0.553284	0.297297	0.235911	-0.28102	-0.44859	0.119189
YCL064C	-0.280108	-0.078003	-0.030588	0.179909	-0.217286	-0.331206	0.240746	0.238673	-0.018072	-0.154921	0.29716	0.242134	-0.633015	0.192645	-0.456295	-1.867362	-1.048094	-0.649093	-0.598042	-0.785102	-0.294905	-0.046339	-0.069198	-0.024522	-0.198024	0.140539	0.134165	0.106451	-0.08045	-0.307109	-0.257798	-0.186769	0	-0.492794	0.12017	0.052912	0.507402	0.818393	-0.219566	-0.083485	-0.048726	-0.029401	0.089005	0.220599
YMR261C	-0.123539	-0.07247	0.133978	0.454431	-0.011141	-0.033423	0.216366	0.556031	0.280344	0.079227	-0.147226	0.160134	-0.162057	-0.65545	-0.168719	-1.197037	-0.963474	-1.133524	-0.863498	-0.382774	-0.542527	-0.139064	-0.318076	0.01733	0.136834	0.670295	0.231755	-0.047151	0.242038	0.249778	-0.182864	0.194322	0.018147	-0.783677	0.1843	0.589067	-0.106915	0.713507	0.155185	-0.257158	0.059643	0.126532	-0.040452	0.31366
YBR155W	-0.038474	-0.115993	0.097737	-0.211055	0.042228	0.300554	-0.004313	-0.184425	-0.011644	0.277311	0.183641	0.097048	-0.283346	-0.292782	0.262004	-1.130502	-0.444302	-1.569565	-1.007495	-0.230613	-0.491114	0.08049	0.111846	0.397711	0.371448	0.248928	0.482864	0.272925	0.605963	-0.05039	-0.662462	-0.200465	0.100067	-0.352561	-0.218765	0.09895	0.032647	0.092757	0.274812	0.004432	-0.051887	0.363097	0.27637	0.15978
YDL085C-A	0.342687	0.417991	0.271596	0.360645	-0.064609	-0.268935	0.096918	0.035047	0.293623	-0.088356	0.031027	0.468876	-0.567753	-0.152003	0.184637	-1.433349	-0.355095	-0.921672	-0.691451	-0.321928	-0.410933	-0.180992	-0.320463	-0.31782	0.292283	0.291049	0.685303	0.332869	0.820676	0.151225	-0.666444	-0.431157	-0.505891	-0.461085	-0.118109	-0.273285	0.403542	0.3605	0.091922	0.166539	-0.435796	0.062612	0.234755	-0.212629
YDR519W	0.228129	0.23417	-0.026767	0.004405	-0.018437	0.440573	0.254229	0.08092	0.296132	-0.099899	0.26976	-0.340744	-0.711543	-0.157739	-0.75743	-1.743225	-1.107294	-1.290393	-0.592698	-0.135279	-0.312468	0.238787	0.253757	-0.035624	0.360817	0.120166	0.012384	-0.366198	0.611729	0.314355	-0.770074	-0.042064	-0.382616	-0.310269	-0.319743	0.555781	-0.311533	0.845614	-0.019365	-0.408724	-0.327853	0.509253	0.684604	0.386779
YFR026C	0.177193	0.08329	0.0636	0.459743	0.532578	0.552214	0.194912	0.136736	0.280472	0.040077	0.12603	-0.497015	-0.057771	-0.100305	-0.111893	-1.320065	-1.134221	-0.926359	-0.016441	-0.012348	-0.241351	0.240051	0.014144	0.224215	0.606381	0.256865	0.655352	0.530212	1.061214	0.050626	-0.285844	-0.277407	-0.396353	0.270234	0.418311	0.073657	-0.116645	0.403356	-0.063194	-0.744383	-0.758992	0.418604	0.632791	0.395796
YER085C	0.482521	-0.033553	0.300063	0.281472	0.195724	-0.004047	0.265709	0.255785	0.30787	0.869171	0.45364	0.371969	-0.507872	0.428843	0.353972	-1.273994	-0.435736	-1.473931	-0.170319	0.039746	0.534589	-0.23472	-0.209205	-0.191333	0.151185	0.236924	0.040746	0.531465	0.629135	0.226345	0.291766	-0.008691	-0.455861	-0.019858	-0.121803	0.045804	0.045034	0.544764	0.272175	-0.147557	-0.502136	0.07085	0.23912	0.205172
YNL162W-A	-0.046195	0.089267	0.250962	0.415037	0.408859	0.335134	0.073063	0.266336	-0.033553	0.198745	0.040452	0.379704	-0.069263	0.065945	0.298596	-1.488209	-0.584963	-1.154328	-0.36257	0.007142	0.38758	-0.037802	-0.142019	0.280364	-0.296531	-0.315687	-0.17897	0.816596	1.007791	-0.093936	-0.241478	-0.728973	-0.361795	-0.27856	-0.236687	0.579707	0.055495	0.110703	0.084534	-0.076054	0.053212	0.016488	0.31895	0.416231
YDR373W	0.155136	-0.128391	0.405184	0.162939	0.289045	0.25285	-0.046418	-0.214594	-0.238067	0.174969	0.218772	0.165923	-0.106915	0.377975	0.167687	-1.293446	-1.236733	-1.166133	-0.194235	0.279284	-0.0199	0.051887	-0.203729	0.326044	-0.263034	-0.053995	-0.558368	-0.268817	0.518938	-0.183514	0.138174	0.286249	0.195745	0.01899	-0.204265	-0.305199	0.272015	0.059609	0.381772	0.307299	0.633572	0.337929	-0.402098	-0.093411
YOL140W	0.439071	0.481869	0.296718	-0.402098	-0.022368	0.560715	-0.051347	-0.138328	0.068306	-0.245112	-0.673772	0.241008	0.398031	0.104189	-0.073063	-1	-2.226509	-3.062284	-1.469485	-0.55141	0.182864	-0.341557	0.523562	0.169925	-0.4975	0.052949	-0.390459	0.30895	0.758992	-0.697437	-0.166421	-0.409014	-0.185446	0.067293	-0.356269	1.061928	0.477047	-0.067745	0.686842	0.466318	0.144948	-0.17585	-0.040077	-0.286881
YLR051C	0	-0.056216	-0.00637	0.041359	0.209543	0.283031	-0.294183	-0.097385	0.024662	0.176746	0.502739	0.424424	0.22855	0.142118	-0.066598	-1.161751	-0.995725	-1.602665	-0.058333	-0.205319	-0.069448	0.420332	0.484859	-0.066525	-0.363015	-0.328546	-0.407459	0.056584	-0.117108	-0.835286	-0.0369	0.225232	-0.185124	-0.200558	-0.980759	0.417767	-0.107562	0.16029	-0.246061	-0.014597	0.24718	0.179549	0.0145	-0.034673
YLR009W	0.117413	0.177305	0.494332	0.217591	0.207136	0.173868	-0.0787	0.023663	0.085893	0.243791	0.098404	-0.23502	-0.338802	-0.196308	0.186012	-1.282639	-0.861553	-1.196065	-0.196247	-0.038588	0.26748	0.301081	0.564241	0.364538	-0.281684	-0.407089	0.28808	-0.038328	-0.281472	-0.418343	-0.386709	0.054606	-0.313158	-0.610778	-0.263159	0.399407	-0.010595	-0.165142	0.307667	0.218305	0.202629	0.071161	-0.033788	0.167174
YHR122W	0.145263	0.347923	0.259477	0.053581	0.169481	0.234693	-0.30372	0.01664	-0.267104	0.288626	0.27178	0.330844	1.321928	0.156119	0.122172	-1.856875	-1.054448	-0.943044	-0.417727	-0.22311	-0.46828	0.538739	-0.04695	0.176059	-0.114902	-0.190904	-0.372393	0.042686	0.219198	-0.147754	-0.111748	0.048461	-0.309328	-0.29116	-0.116318	0.436668	-0.144229	0.867133	0.219169	0.274469	0.249359	0.132836	0.241277	0.14439
YKR049C	0.247553	0.255748	0.094859	0.300069	0.639621	0.427421	-0.454137	0.155623	0.141326	0.213544	0.105016	-0.032666	0.742903	0.195704	0.159356	-1.042387	-0.887973	-1.409391	-0.829356	-0.910363	-0.332237	0.253617	0.321928	0.126948	0.161919	0.073882	-0.403415	-0.044777	0.076131	-0.271367	-0.342106	-0.594744	-0.841634	-0.624584	-0.799212	0.205442	0.555479	0.311341	0.686746	0.367209	0.29956	0.065341	-0.07638	0.302252
YMR096W	0.004188	0.202817	-0.114495	-0.061001	0.107294	-0.038603	-0.305045	0.216461	-0.075174	0.271208	0.092735	0.305726	1.011123	0.22602	0.516832	-0.884152	-0.549085	-1.252766	-0.445663	-0.739472	-0.164229	0.580193	0.10173	-0.056831	-0.396385	-0.187746	0.0612	0.172218	0.133856	0.079491	-0.451509	-0.481969	-0.871145	-0.594837	0.058769	-0.305292	0.079358	0.708111	0.485927	0.375901	0.454032	0.314786	0.225713	0.154123
YJR032W	0.090198	0.301827	0.336326	-0.041519	0.091792	0.302232	0.348752	0.172207	0.174346	0.58309	0.423143	0.095625	0.910363	0.769961	1.052707	-0.631355	-1.814444	-0.882961	-0.419625	-0.063425	0.295824	0.624491	0.324622	0.188702	0.882164	0.795084	0.519374	0.089637	0.61227	-0.050332	0.008197	0.31062	0.418604	-0.200558	0.058769	-0.501108	0.656855	0.630766	0.599121	0.155795	0.006455	0.155795	0.235813	0.326501
YDL177C	0.146583	0.247928	0.193178	0.312872	0.57974	0.476657	-0.152498	-0.146306	-0.203713	0.234465	-0.025738	-0.077405	0.025665	0.098915	-0.01392	-0.864095	-0.380345	-0.805913	-0.09402	-0.081614	0.184218	0.075551	0.023301	-0.118181	0.109973	0.319937	0.136611	0.220126	-0.118563	0.105669	0.050924	-0.076987	-0.189238	0.055015	-0.274968	0.092757	0.064038	0.177048	0.577494	0.368485	0.439803	0.393095	0.522756	0.485841
YDR315C-1	0.097099	0	-0.129404	-0.043721	-0.187459	-0.343732	0.476256	0.380143	-0.033167	0	0.03279	-0.432227	0.371334	0.097213	0.754039	-1.607261	-0.787006	-1.652667	0.023613	0.042909	-0.133267	0.097975	0.085098	0.328713	0.173423	0.284208	0.188402	0.149266	0.725923	0.357103	-0.093512	0.204092	-0.268615	0.523808	-0.455804	-0.38498	0.296471	-0.154723	0.068172	0.284657	-0.08477	0.008221	0.37815	0.095759
YKL040C	0.224646	0.129095	-0.077691	-0.064851	0.067114	0.167842	0.059216	0.354079	-0.004104	0.137504	-0.394279	-0.693669	0.238382	-0.069124	0.005143	-0.949877	-0.88016	-1.295149	-0.492084	-0.287638	-0.45728	-0.253119	-0.223055	-0.160992	-0.010921	0.24972	0.425061	0.381231	0.026412	0.0562	-0.053724	0.105353	-0.188883	0.114184	-0.157549	-0.067745	0.315642	-0.26614	-0.330243	0.170392	0.173406	0.502927	0.365995	0.337828
YER058W	0.258152	0.333737	0.305345	0.273339	0.388271	0.273964	-0.076351	0.622025	0.258575	0.314048	-0.045943	0.103836	0.490326	0.351675	0.109411	-1.23483	-1.441227	-1.101815	-0.666474	-0.517058	-0.058215	0.039801	0.116544	-0.287733	0.181038	0.371969	0.126981	0.611242	0.596935	0.467181	-0.207044	-0.115776	-0.040077	0.083235	0.012965	0.15046	0.437933	0.053085	-0.229596	-0.295308	-0.252956	0.539313	0.568587	0.335286
YPL071C	0.311281	0.345354	0.344759	0.117479	0.249978	0.206919	0.31988	0.345875	0.40873	-0.080868	-0.100801	0	0.434981	-0.134093	0.462048	-1.336795	-0.87696	-0.903066	0.163732	-0.050109	-0.27738	-0.150622	0.129152	-0.100694	0.358487	0.606918	0.662864	0.411914	0.501445	-0.159759	0.265803	0.117764	0.213613	-0.049722	-0.426658	0.040398	0.108286	-0.265486	0.302479	0.291847	0.115267	0.390459	0.843327	0.234588
YCR024C	0.658963	0	0.304855	0.076332	0.526664	0.485104	-0.349127	-0.17514	-0.317921	0.260625	0.224494	0.404472	-0.467126	-0.103093	1.86507	-1.560715	-1.55613	-1.3725	-0.381945	-0.234608	0.01834	-0.184342	0.284625	-0.295622	-0.012925	0.066621	0.276985	0.386573	-0.020561	-0.303364	0.01852	0.116466	-0.021645	-0.010371	-0.274968	-0.10806	0.165471	0.288297	0.333809	0.449803	0.429063	0.38048	0.30175	0.305863
YGL248W	0.446783	0.49	0.249359	0.4975	0.335286	0.112741	-0.102155	-0.395102	-0.306853	0.149226	0.035499	0.031511	0.121406	-0.095652	0.235869	-1.378512	-1.43644	-1.166133	-0.406383	-0.39689	-0.211504	-0.603045	-0.332775	-0.127192	0.222392	0.284488	-0.237733	0.439204	-0.352397	-0.498695	0.312626	0.40234	0.589348	0.236352	0.198947	0.111893	0.557995	0.323788	0.645398	0.510538	0.346325	0.20987	0.187279	0.148099
YOR304C-A	0.114283	0.033108	0.08677	0.465261	0.314344	0.315502	-0.119147	0.02851	0.04623	0.174498	-0.119582	0.032568	0.211252	0.393145	0.95109	-0.728147	-0.449154	-1.089171	-0.476296	-0.547932	0.062585	0.059413	-0.240517	0.251636	0.088673	0.115803	0.047373	-0.071174	0.038577	-0.141554	-0.012013	0.343769	0.184857	0.427658	0.198494	0.165825	0.224275	0.194355	0.178146	0.284977	0.185504	0.111031	0.412228	0.279617
YKL070W	0.3842	0.46281	0.511626	0.270548	0.472634	0.41792	-0.248313	-0.105353	-0.407543	0.279778	0.415037	0.447659	0.241008	0.292048	0.326923	-0.898948	-0.943905	-1.269544	-0.548304	-0.805592	-0.412228	0.386306	0.09539	0.207713	0.311376	0.370481	0.397534	0.167516	0.579609	0.143492	0.23305	0.503273	0.33828	0.886378	0.1843	0.234275	0.277338	0.28334	0.326228	0.53653	0.635452	0.469761	0.672738	0.498806
YNL317W	0.307625	0.167805	0.303513	0.36257	0.272766	0.286439	0.213707	0.252542	0.066598	0.408724	0.453173	0.613992	0.465838	0.636625	0.723482	-0.443919	-1.922245	-0.705817	-0.201634	-0.701919	-0.550424	0.098915	-0.435215	0.141356	0.177787	0.814444	0.718229	-0.020659	-0.143063	0.255257	0.509621	0.590628	0.512671	0.115657	0.058769	0.161967	0.350647	0.379704	0.39562	0.118473	0.136882	0.518729	0.815767	0.405122
YPL034W	0.221614	0.138355	-0.30175	0.320463	0.06314	0.689012	-0.639668	-0.366985	-0.208947	0.485427	0.32567	0.326121	0.597902	0.281264	0.55141	-1.867476	-1.027136	-1.180572	-0.436411	-0.577838	-0.127112	0.151683	-0.364764	0.257868	0.101368	0.238225	0.204779	0.175949	0.187221	0.023514	0.147258	-0.254898	0.412412	-0.554195	0.290095	-0.104842	0.395585	0.673282	0.015267	-0.089462	-0.247041	0.35451	0.523203	0.446369
YLR285C-A	0.244237	-0.17568	-0.197113	0.327276	0.228269	0.428957	0.272459	0.617475	0.20987	0.378512	0.133267	-0.190822	0.193942	-0.028569	0.398262	-0.887232	-1.052852	-1.593923	0.095348	0.094081	0.251539	0.210679	-0.025796	-0.350007	0.344854	0.142958	-0.088594	0.241797	-0.102503	0.155605	0.225496	0.470791	0.435095	-0.337384	0.020295	-0.047723	0.088704	0.083939	0.550522	0.292329	0.525374	0.284495	0.287761	0.210767
YBL025W	0.434403	0.232977	0.566584	0.357157	0.937069	0.451379	0.00E+00	0.00E+00	0.00E+00	1.084392	0.817623	0.623695	1.126232	1.129119	0.951274	-0.530515	-0.334419	-0.63005	-0.57289	-0.375039	0.169925	0.656516	0.155871	0.296241	-0.128898	-0.012073	0.531851	0.00E+00	0.00E+00	0.00E+00	0.315502	0.079968	0.246311	0.78284	0.336303	0.141554	-0.086805	0.903785	1.600644	1.008462	0.941701	0.321928	0.810339	0.675728
YBR176W	0.369757	0.26628	0.233672	0.235331	0.321928	0.396106	0.357504	0.66328	0.528328	0.734443	0.368699	-0.067563	0.392317	0.850622	1.222392	-0.621839	-0.639183	-0.47194	-0.664962	0.381017	-0.04607	0.102401	0.063425	0.374304	0.353519	0.504516	0.232363	-0.161653	0.251346	-0.077553	0.335603	0.174645	0.38585	0.425047	-0.249353	0.110323	-0.095441	0.244073	0.491612	0.121609	0.115848	0.45673	0.665305	0.555045
YMR298W	0.145659	0.139622	0.249072	0.084064	0.393566	0.522201	0.194786	0.210461	0.177787	1.040452	0.601641	0.647637	0.210342	0.811928	0.655352	-0.634633	-0.787885	-0.81214	0.379737	0.068285	-0.053071	0.039606	0.266872	0.274538	0.367389	0.55138	0.540257	0.006328	0.539047	0.062888	0.440204	0.021062	0.086737	0.117182	-0.021401	0.076933	0.385122	-0.100772	-0.009984	0.339611	0.398549	0.365284	0.411725	0.764897
YGR271C-A	0.018332	0.254317	0.434756	0.166103	0.193702	0.694955	-0.296393	-0.452822	-0.321928	0.533247	0.675998	0.349872	0.645674	0.465053	1.424178	-1.937978	-0.71386	-1.381194	-0.785343	-0.27711	1.055206	-0.115808	0.191555	0.272709	0.289138	0.070883	0.029369	-0.611194	-0.053111	0.441269	-0.046129	0.061639	0.142353	-0.198051	-0.356269	0.11842	-0.012175	-0.047306	0.178475	0.012767	0.470563	0.170483	0.548437	-0.019431
YGL153W	0.341219	0.626003	0.435933	0.517276	0.479099	0.661737	-0.211976	-0.069198	0.182864	-0.122512	0.619788	0.338671	0.731662	0.05606	0.689071	-1.231873	-1.028428	-1	-0.835962	-0.782562	-0.513409	0.457819	-0.022675	0.390495	0.264471	0.241478	0.294807	0.063459	-0.092723	0.406571	0.064245	0.373513	0.631707	-1.691698	-0.381804	0.428843	0.724791	0.011588	0.600242	0.755554	0.611314	0.096105	0.212643	0.250696
YNL277W-A	0.402883	0.470027	0.543824	0.683973	0.731511	0.577005	-0.078003	-0.206451	-0.219313	0.703282	0	0.038994	0.117238	0.417991	-0.06477	-1.652077	-0.388402	-1.851037	-0.615177	-0.584963	0.017175	-0.091534	0.363507	-0.295198	-0.137504	-0.727628	-0.606086	0.638664	0.801454	0.14379	-0.137068	0.416408	0.242633	0.603346	-0.21132	-0.198127	-0.257158	0.107357	0.371481	0.372973	0.537028	0.258312	0.381563	0.579944
[truncated: 3,110 more rows]
