# Supplementary material for: Natural variation in the consequences of gene overexpression and its implications for evolutionary trajectories
Source: eLife. 2021 Aug 2;10:e70564. doi: 10.7554/eLife.70564 (PMC8352584; doi:10.7554/eLife.70564)
Supplement: Figure 3—source data 1. [file elife-70564-fig3-data1.txt]

Common_Deleterious_Genes	BC187_Avg_log_FC	BY4743_Avg_log_FC	DBVPG1373_Avg_log_FC	NCYC3290_Avg_log_FC	Y12_Avg_log_FC	Y2209_Avg_log_FC	Y389_Avg_log_FC	Y7568_Avg_log_FC	YJM1273_Avg_log_FC	YJM1389_Avg_log_FC	YJM1592_Avg_log_FC	YJM978_Avg_log_FC	YPS128_Avg_log_FC	YPS163_Avg_log_FC	YPS606_Avg_log_FC
YDL229W	-1.604655667	-1.565852	-5.428033667	-7.337665155	-4.858854	-0.891621333	-4.265274667	-1.475891	-4.762530667	-4.542678	-2.519932	-1.800401667	-3.80124	-2.837780667	-5.4333165
YMR145C	-1.693656333	-2.376350333	-5.453237	-6.249643	-4.359538333	-2.10035	-3.579264333	-3.096406333	-6.591687333	-7.459156333	-2.800434	-2.852832	-6.884955	N/A	-5.3943155
YOR360C	-0.769787667	-1.940593333	-2.332294333	-4.029041	-5.622730333	-0.124890667	-5.932529333	-1.173206667	-4.971384	N/A	-1.053889333	-0.65625	N/A	-4.483859667	-5.3864155
YKR059W	-1.023612667	-0.655954	-5.487386333	-1.953571667	-5.650811667	-0.819242333	-1.588639333	-0.498745	-2.317264667	-3.074804	-0.627630667	-0.720874333	-3.005484333	-1.766591	-5.3591205
YLR347C	-2.336503	-3.000557333	-3.392893	-6.556576	-6.877411667	-1.489873333	-2.827966333	-2.161324333	-6.073297333	-7.314298333	0	-1.489352667	N/A	-5.882055	-5.312637
YDL014W	-2.065692667	-1.486737667	N/A	-6.896592333	-5.025857	-1.214937667	-1.741427333	-1.594856667	-2.421631333	-4.455936	-1.826862667	-1.097329667	N/A	-4.886089	-5.255895
YPL145C	-3.262785	-2.482778333	-3.694113333	-5.123987333	-5.009058333	-1.994949667	-2.541968333	-1.933193333	-4.886814	-3.901194	-2.451307	-1.792832667	-2.870136667	-2.80941	-5.248862
YDL192W	-3.798421667	-3.170986	N/A	-7.570573667	N/A	-1.801070333	-3.403293	-1.801085667	-5.662734333	-5.017324667	-5.127439333	-2.723493333	N/A	-5.605488	-5.217898
YDR418W	-0.967890667	-0.789594333	-3.765083667	-5.905723333	-3.875377	-0.658040333	-1.689693333	-0.590164333	-1.673904667	-2.175062667	-0.933167	-0.668358	-2.724111333	-2.194506667	-5.2130305
YMR242C	-0.721428	-0.375839667	-2.512765333	-2.904958333	-4.179690333	-0.518610667	-1.391484667	-0.708774667	-2.690038667	-2.077196333	-1.439153333	-1.168312	-4.214908333	-2.095084333	-5.1981565
YNL287W	-2.112652333	-1.171598333	-3.216997333	-1.439917667	-3.133315667	-1.106964	-2.189149667	-1.140682	-2.084427667	-2.531266667	-2.798339667	-1.324989333	-2.96586	-1.766147667	-5.1146015
YCL029C	-1.844432667	-0.606405333	-1.919803667	0	-4.718621667	-1.550357333	-0.999276333	-1.194796667	-3.075413667	-1.721822333	-1.482064333	-0.393266333	-2.707695667	-1.924579	-5.093934
YLR403W	-1.700866333	0.269787131	-2.79844	-3.035785667	-5.871908333	-1.553583333	0.135523214	-0.396359	-3.556464333	-4.705638	-1.829023667	-0.868353667	-5.356972333	-3.397853667	-4.8781045
YIL095W	-4.053733333	-2.58994	N/A	-7.635084667	N/A	-3.117411667	-3.312553333	-3.655324	N/A	-6.920368	-2.940766333	-3.316892	-7.050086	N/A	-4.8660945
YJR045C	-2.534065	-5.267752	N/A	N/A	N/A	-2.10096	-3.620235	-2.309931667	N/A	-4.151491	-3.745996667	-2.214862	N/A	-4.045236333	-4.8591205
YKL164C	-1.142231333	-0.250817	-2.337696667	-4.115439	-4.232899667	-0.657617	-0.675433	-0.846138333	-3.042988333	-5.250619333	-0.904651333	-1.113342	-2.232905	-2.886154333	-4.840858
YGR052W	-2.105296667	-4.206493667	N/A	-5.056459	-3.369350667	0.876696392	-7.258069853	-0.726241333	-6.237727	-6.763846667	0.726160908	0.217586708	-4.368145333	-4.788969	-4.755895
YGL073W	-0.353783667	-0.756189	-2.659148667	-4.277068	-4.228552667	-0.295024	-1.102336333	-0.3753	-2.267914667	-3.830805667	-0.419076333	0.123320205	-2.540955667	-1.619343667	-4.755895
YNL224C	-1.272433667	-0.990648667	-2.753667667	-5.044378667	-3.272828667	-1.145836667	-0.654719	-0.939331	-3.245281667	-2.275729333	-0.752797333	-0.415727667	-1.961473	-1.219179333	-4.727603
YDL133W	-1.64883	-0.728421333	-2.848339333	-4.920622667	-6.358548333	-1.461999	-2.357268667	-1.379614333	-2.752376	-3.493523	-2.589313	-0.760224	-2.559798	-2.542511333	-4.6981565
YLR249W	-1.949806667	-1.907614667	-4.616049	-5.296257	-4.162531	-2.102164333	-1.747599667	-2.274064667	-3.188752667	-2.763461	-2.022897667	-1.392048	-1.824285667	-2.177240333	-4.6788965
YNL064C	-2.034703	-1.667904333	N/A	-5.789833667	-2.227683	-1.664543333	-2.021268667	-1.081143	-2.497041667	-2.369776333	-2.43024	-2.121321	-5.617905667	-2.062206667	-4.651602
YNL154C	-0.241532333	-2.788774	-3.462567667	0	-5.048614333	-0.145861351	-0.232752667	-0.566318667	-3.063653	-5.792855333	-1.305131667	-0.551784667	-1.904066333	-3.921088667	-4.552703
YOR230W	-1.373651667	-1.511491	-1.538757667	-1.532578	-1.871576667	-1.435908667	-1.284742667	-0.428776333	-1.664692333	-2.633848333	-0.138449667	-0.443732	0	-1.413669333	-4.531169
YOR140W	-1.234787667	-3.180171333	0	-1.946899333	-4.748351	-1.592835667	-2.088612333	-2.949261333	N/A	-4.571944333	-1.404212667	-3.675496667	-3.562416333	-2.983471667	-4.4906375
YBR078W	-0.918369	-0.441384	-2.732002667	-3.580522	-6.242154333	-0.842657	-2.119354	-0.903645667	-2.921761667	-3.275589333	-1.590201333	-1.296089333	-2.796251333	-2.251133	-4.44087
YDL084W	-2.319985667	-1.371946	-4.52744	-4.883896	-4.634845333	-1.012530333	-0.751205	-0.725061667	-3.236884667	-2.179484333	-3.652196333	-1.412084333	-3.659877333	-3.018605	-4.3054515
YJR092W	-1.886536667	-1.090721	N/A	0	-2.628908667	-2.320739	-0.690389333	-2.415428333	N/A	-1.941534667	-4.039752	-5.068462	0	N/A	-4.283119
YDL195W	-3.915349333	-3.873492333	-4.753672667	-6.648084333	-5.866142667	-2.679828333	-3.377463	-2.807505	-4.828155	-6.706266	-4.243939667	-3.42615	-4.912180333	-3.306335333	-4.254898
YML016C	-1.714906333	-2.789574	N/A	-2.929744333	-4.743255	-0.929349	-2.605081	-1.99644	-5.944225667	-5.433799333	-4.604695333	-2.452850667	-2.423278	-4.571733	-4.1778355
YPL043W	-0.868225667	-0.185451	-0.687683667	-0.975512333	-1.846583667	-0.926153667	-0.663412667	-0.550948667	-1.521004	-2.142042667	-0.516699333	-0.343483	-0.925674	-0.653095	-4.0241945
YKR103W	-1.179747	-0.597123	-0.649216667	-1.449624333	-2.024315667	-1.111753	-0.611855	-1.285959333	-0.394794	-1.341687333	0.186996765	-0.836791333	-0.924257	0.118686993	-3.9494065
YDL082W	-0.742224333	-0.040447667	-2.780248	-2.998999667	-4.255417667	-0.486434	-0.504773667	-0.434496	-3.177987333	-1.875999	-0.913349667	-0.469360667	-2.850850667	-1.630674333	-3.786121
YOR063W	-1.189878333	-0.632188333	N/A	-5.395423	-6.264688	-0.695821	-1.372395333	-0.690407333	-4.700101333	-3.995157667	-0.760329667	-1.036275667	-5.54688	-3.277927667	-3.5623915
YEL035C	-2.267942667	-1.353965333	-3.937830667	0	-5.836459333	-2.223286667	-2.496668	-2.738130333	-3.168596667	-3.834816	-2.506897333	-1.965635667	-3.996878333	-2.504322333	-3.5534305
YHR141C	-1.345462	-0.679822	N/A	-4.690866667	-6.116903	-0.978493	-2.400583333	-0.885537	-3.690029667	-1.829281	-1.347013333	-1.004872667	-4.096872	-2.55673	-3.5016105
YOR369C	-1.161763333	-1.147506333	-4.396659333	-5.319216	-7.794133333	-1.192633	-1.858523	-1.501274667	-6.227337667	-4.400200333	-1.133818	-1.283547333	-6.231888667	-4.065559667	-3.4936395
YEL034W	-2.560896667	-1.044527	-5.231626667	-7.244684333	-6.580227333	-2.233204	-4.206017333	-2.886737	-3.838701	-4.388523333	-3.674691667	-1.733878333	-5.019995667	-4.227647	-3.417638
YLR075W	-1.211280333	-0.817932667	-3.064848333	-2.990571	-5.082358	-1.607999	-2.555829333	-2.118506667	-3.740722	-3.854701333	-2.497727333	-1.704838	-4.726746333	-3.084681667	-3.3485295
YPR104C	-2.125469333	-2.260872667	-2.886495667	-2.250314333	-4.381943333	-2.409738667	-3.684241333	-2.160808333	-2.512914	-5.90862	-1.067906333	-1.712770667	-4.353423333	-3.168175667	-3.347549
YPL037C	-1.412571667	-0.760679333	-1.800249	-2.738277	-4.559769333	-0.043660667	-0.934199	-0.360956333	-2.022917	-2.211590667	-0.387851333	-1.153021	-1.741081	-1.384102667	-3.236353
YER167W	-1.950250667	-1.119172667	-1.892361333	-3.218494333	-1.393386667	-1.274722	-2.3379	-1.402706333	-5.128466	-3.963764333	-3.144834333	-1.245068	-4.213836667	-3.219147	-3.1161955
YML124C	-2.008591667	-1.140299667	-2.486733333	-3.802557	-4.648755667	-1.827072667	-1.145648667	-1.768687333	-5.034246667	-3.730305	-1.885831333	-1.948519333	-3.835303667	-3.295838	-3.1139385
YER007C-A	-1.711112333	-1.388209333	0	-3.054641333	-2.263408667	-0.489010333	-0.308829667	-1.088774667	-3.181022	-1.104064333	0.168384176	-1.096385	-1.671461667	-1.383049	-3.0839255
YFR032C-A	-2.771417333	-1.239766	-3.076191667	-4.812251333	-4.859348	-1.897782667	-2.284975	-2.214668333	-1.525200667	-2.354638	-3.452050667	-4.368757	-3.007611	-2.422247	-2.9936395
YGR192C	-1.374916667	-1.340996	-3.802139	-3.779702667	-5.704834333	-0.58284	-1.128724333	-0.619742	-3.089996	-3.23501	-2.231662667	-1.010208333	-3.470609	-2.566716333	-2.908677
YLR175W	-1.125210333	-0.736210667	-2.982551667	-4.511152667	-3.337209333	-0.603677	-1.43652	-0.910368333	-3.221482333	-5.401218	-2.963996	-0.621645	-4.438007	-2.372177	-2.786121
YGR090W	-1.039368667	-0.911828333	-1.870429667	-4.754267333	-4.427618	-1.404615333	-1.791174333	-1.380932	-1.841587333	-2.484226	-0.448667667	-1.108526333	-1.717475667	-1.393541667	-2.77716
YDR033W	-1.178256333	-0.640344333	-4.209546667	-3.337867	-2.627643667	-1.716729333	-0.762407	-0.787709667	-3.466083333	-3.049539667	-0.443678667	-1.768862333	N/A	-3.19064	-2.747713
YPL203W	-3.931691	-4.044928	-5.779346667	-6.515326	-7.393957333	-2.889953	-3.545025333	-2.803435667	-6.048808333	-5.105945667	-2.957109333	-2.763213333	-5.976352	-4.285788333	-2.7401595
YDL137W	-1.488724	-1.827816667	-3.917921	-5.833751667	-4.381698667	-1.014416667	-1.684346	-0.412514333	-2.859180667	-3.270265333	-2.100439667	-0.957444	-3.467699667	-2.215309667	-2.736353
YKL182W	-1.50677	-1.451578	-4.692772333	0	-5.955722667	-0.489564333	-1.412201	-1.814549	-1.929915333	-3.631386667	-0.23372	-0.975311667	-4.270536667	N/A	-2.736353
YBR080C	-0.332884333	-0.698007	-1.998489667	-3.851554333	-3.074569	-0.262522667	-0.359605333	-0.452284	-0.899218333	-2.380823	0.112909832	-0.344061	-0.720237667	-0.759710333	-2.695122
YGR221C	-0.378301667	-0.541085	-0.824233333	-1.405305333	-3.756731667	-0.705062333	-0.863603667	-0.619648333	-1.350096667	-1.752943	-0.655625	-0.532595333	-2.060970667	-2.361214	-2.670458
YLR248W	0.121844664	-0.318183333	-0.960879333	-1.367972333	-3.865272333	-0.272794667	-1.161137333	-0.285958	-1.171978	-2.005511667	-0.429359667	-2.282613	-3.144128	-0.751203	-2.6556715
YHL007C	-0.434018	-0.663927667	-1.181679333	-2.936122333	-2.002519	-0.75959	0.112549846	-0.441356667	-4.146379667	-2.477894667	0.128868005	-0.623946	-3.118706	-4.414235333	-2.638393
YDR382W	-1.109311667	-0.740463	-0.984059333	-1.422256	-3.901323667	-0.406581667	-1.063860667	-0.569901667	-0.884803667	-1.641984	-0.151951667	-0.425391333	-3.076518	-2.367216	-2.638393
YPR165W	-0.525051333	0.055424677	-1.859711667	-1.996447333	-2.204189	-0.837736667	0.005696148	-0.732723667	-2.953625333	-1.903828333	-0.707029	-0.559965333	-2.653086333	-1.812475667	-2.638393
YNL255C	-0.346295	-0.730971667	-2.322559667	-4.108401	-2.479926	0.086178361	-0.235249333	-0.185926667	-2.740109667	-2.322557667	-0.062779	-0.927971333	-1.336735667	-2.171301667	-2.601393
YDR096W	-1.385553333	-0.311492	-1.800102	-1.379663	-3.134008333	-2.087458333	-0.910236667	-1.110167	-1.007004667	-5.718448333	-0.747518333	-0.933504667	-3.604023	-1.125347333	-2.569641
YGL115W	-0.765398	-0.821576667	-1.364816333	-4.159576667	-1.416730333	0.02444214	-1.255764667	-0.218544	-0.985419333	-1.805666667	-1.320091667	-1.254929333	-5.506559333	-0.964465	-2.555068
YBR179C	-1.501040667	-0.844687	N/A	-2.711568333	-4.817717333	-1.329407	-0.63314	-1.333625667	-4.820688667	-3.222112667	-1.399434333	-1.487806	-3.845518667	-2.119531667	-2.5401945
YJL005W	-1.145078333	-1.198567	-0.982593333	-2.645652667	-2.427531	-1.917809667	-3.371821	-2.027240667	-1.779534333	-2.463155667	-1.386650333	-1.402208333	-2.477707667	-1.628619	-2.540194
YNL162W	-1.056496667	-0.677372667	-2.533132333	-3.248724667	-5.183732667	-0.912715667	-1.165382667	-0.530890667	-2.435584667	-2.860797333	-1.316707333	-0.559570667	-2.644182	-2.096542	-2.5268465
YGR118W	-0.321533667	-0.377321667	N/A	-2.477319333	-3.550705	-0.042702383	-0.267091	-0.088345667	-2.583096333	-1.872579333	-0.805573667	-0.494144	-3.149035667	-4.033939333	-2.519873
YMR235C	-0.223618333	-0.032853614	-1.315789667	-1.438581667	-2.552796333	0.227023246	-0.229955667	-0.292057	-0.814282	-0.60486	-0.838791667	-0.451890667	-1.378426	-0.55556	-2.498963
YER008C	-2.835810667	-1.172396667	N/A	-2.70539	-6.236256	-1.966048667	-2.157044	-1.607809333	-4.174357333	-3.857138	-2.791569667	-1.535631667	-5.156966	-2.213759333	-2.4904265
YER095W	-2.126158667	-2.129868333	-2.929589667	-1.345156667	-3.470581333	-1.532719	-1.306059667	-2.137196	-1.716491	-2.279297	-2.235920667	-1.556365667	-4.040494667	-2.452072667	-2.477429
YBL032W	-0.716114333	-0.618905333	-0.21363	0.045552279	-2.304647667	-1.491436667	0.046622368	-0.797238333	-3.072858333	-3.305625	0.384652418	-1.197876667	-6.040538	-3.378401	-2.466416
YER074W	-0.605740667	-0.323770333	-2.87873	-2.589937333	-3.405882	-0.283061667	-0.905619	-0.425163667	-1.185428333	-2.333407667	-0.609254667	-0.408497667	-2.043292667	-1.829139	-2.459726
YFR031C-A	-0.735469333	-0.703003333	-1.565302333	-2.021850333	-3.242304	-0.129646667	-1.141504333	-0.540947	-1.874545667	-1.528072	-0.271862	-0.528972333	-4.077068333	-2.050618	-2.4476785
YHL033C	-0.407484667	-0.690899667	-1.223281333	-2.128386333	-1.831876	-0.334150667	-0.228754	-0.034539	-4.09719	-1.194678667	-0.737772667	0.286320789	-0.791486667	-2.648023667	-2.408677
YJL124C	-0.564661333	-0.044178	-2.013499333	-2.502944667	-2.759328333	-1.761514333	-1.729794333	-1.720458333	-5.176558	-2.542761333	-0.481718	-0.674735	-4.127157	-2.634620667	-2.408677
YJL128C	-0.275327	-1.298645	-1.268321	-2.406968667	-3.691661	1.074314986	-2.047550333	-0.617683667	-4.981631667	N/A	-0.817668333	-0.347305103	-2.118974667	-1.600659333	-2.408677
YLL026W	-0.611489	-0.556268667	N/A	-2.564014	-1.723374667	-0.634945	-2.383327333	-1.117683333	-2.291578	-1.476292333	-0.879194667	-1.215950667	0.104795895	-1.716052667	-2.406871
YJL080C	0.103438334	-0.750228667	N/A	-2.694566667	-3.671276667	0.267081326	-0.031654333	-0.961354333	-0.495856333	-1.233368667	-0.382050667	-0.94906	-1.296229	-0.561432	-2.4026405
YML073C	-0.507848	-0.233591	-2.183903	-2.883615	-4.945340667	-0.476250667	-0.829825667	-0.277758	-2.182175	-1.499867667	-0.625295667	-0.744099667	-1.723598	-1.928144	-2.3956795
YJR093C	-1.154016	-0.430725	-0.979307	-2.490312667	-2.766121	-0.730749667	-1.310865667	-0.860208	-2.363778333	-1.497907	-1.166944	-0.122856	-3.933154667	-1.469578	-2.3842225
YBR189W	-1.827430667	-1.575321667	-3.026694	-4.148369667	-4.429511333	-1.211332	-1.261355333	-1.080046667	-2.097869667	-2.535934333	-1.080162333	-1.092432333	-3.375831333	-2.880940667	-2.3459115
YOL001W	-0.913459667	-0.762800333	-5.312007	-1.945518333	-3.589283667	-0.454532667	-1.065000667	-0.599851333	-2.273109	-1.869267667	-2.097691667	-0.857591333	-2.809648333	-2.685354	-2.335176
YMR054W	-0.983879333	-0.702116	N/A	-2.087443	-1.119726667	0.058974673	-1.327887667	-1.075744667	0.223756188	-0.829254	-0.553034667	-2.846618	0	-0.540974333	-2.3326755
YGL071W	-1.202804667	-1.330873667	-2.682122333	-0.903957333	-3.873288	-1.650097	-1.092703333	-1.067017	-3.499056333	-2.132938333	-0.825864333	-1.717045667	-2.391213333	-3.501382333	-2.332675
YLR125W	-0.957201333	-0.133160333	-3.100109333	-0.455651	-0.841390333	-1.509453	0.149014991	-1.230675	-2.237692667	-0.267728	-2.218060333	-3.416537667	-1.678268333	N/A	-2.3237145
YMR307W	-1.17486	-0.294324667	N/A	-3.214182667	-3.045966667	-0.190242	-1.064437667	-0.457421667	-2.229167	-1.737287333	-0.90381	-0.289696	-3.226734	-1.138986333	-2.316465
YGL030W	-1.260249	-0.718753333	-2.569542	-3.126454	-5.299633	-1.293649333	-1.526762	-0.826730333	-1.412459667	-0.819314	-1.113432	-1.039944	-2.983112667	-2.117662667	-2.3164645
YER133W	-2.153218667	-0.981458667	N/A	-7.329319333	-3.207043667	-1.795202	-2.056750333	-1.191656667	-3.402097	-3.159631667	-2.691325	-1.801079333	-2.550530333	-1.995513333	-2.316092
YLR357W	-0.933384667	-0.495839	-1.444661667	-2.085510333	-1.960378	-0.296965333	-0.782514667	-0.551534667	N/A	-0.825670333	-1.765497	-0.052400857	-0.600997632	-2.836748667	-2.312354
YHR006W	-0.09064	-0.301477667	-1.084593	-0.902358333	-2.130377667	0.176061583	-0.397473333	-0.042670333	-0.744020667	-1.613354667	0.018352538	0.220480165	-1.143407667	-0.396915333	-2.2974805
YDL130W	-0.755783667	-0.812907667	-3.233305333	-4.051293	-4.645045667	-0.681739667	-0.827941667	-0.256716667	-2.776582667	-3.005818667	-1.713788	-0.390816333	-3.750974333	-3.046214333	-2.295223
YPL128C	-0.322356333	-0.162081667	-2.526547	-4.506944333	-2.620483667	-0.667907333	-1.075837	-0.763768	-2.280846333	-3.270396333	0.25384055	-1.135767	-2.140267667	-2.293149333	-2.283688
YHR023W	-3.352423	-3.362157	-2.813003667	-3.952825333	-5.444769333	-2.362656333	-3.155002333	-2.229819333	-2.747091333	-3.124299667	-2.814909667	-1.871637333	-1.766208333	-2.055782333	-2.2829075
YLR305C	-1.907664333	-0.728612	N/A	-2.625668333	-2.834957333	-1.447717667	-2.051037333	-1.690110667	-0.608729667	-1.988977667	-0.422545	-2.919375333	-0.463407667	0.086725771	-2.2771595
YKR100C	-1.440839333	-0.485212	-2.409219667	-3.114218	-2.789168667	-0.578136	-0.457183333	-0.244388333	-2.076766	-2.418647667	-0.875666	-0.174529333	-2.650103	-1.440188	-2.236353
YOR217W	-1.505812	-0.355818	-0.884313333	-3.363269667	-2.802693333	-0.600836333	-0.621165667	-0.453456333	-1.359383	-1.368864667	-2.945189333	-0.975440667	-2.06746	-0.935952	-2.209129
YBR196C	-0.472542333	-0.040253197	N/A	-3.454452333	-1.450173333	0.159269676	0.290640512	-0.481058	-0.448894667	-1.351231	-0.785579	-0.963141667	-0.901506	-0.725036	-2.2011585
YJL138C	-1.140747333	-0.047809667	N/A	-2.740698667	-2.643209333	-0.266368333	-0.448641	-0.767847667	-2.107764333	-2.154511667	-0.899344	-0.86383	-3.641064333	-4.203736667	-2.201158
YKL060C	-0.556031333	-0.763545	-2.176511333	-3.069750667	-3.552442667	-0.190079	-1.146789667	-0.457141667	-1.992741667	-1.957016667	-0.981724333	-0.515676333	-1.970512667	-1.628794667	-2.1849475
YMR081C	-0.514607667	0.479488324	-1.475232333	-0.910667333	-1.28792	-2.151093667	0.550070416	-0.403824667	-1.546757667	-0.858178333	-0.941598	-1.309631667	-0.892240333	-1.657482333	-2.1759925
YPR043W	-1.375865	-0.771245667	-2.304297333	-3.533589	-3.986273333	-1.129645667	-1.174794667	-0.993675333	-2.202511	-1.719968	-2.704075333	-0.472729333	-3.463312667	-1.279038	-2.159927
YLL045C	-1.967050667	-1.629407	N/A	-2.701361	-5.181590333	-2.107349	-2.004247	-2.090438	-2.824266667	-3.386188333	-1.246031	-1.794016667	-2.321187667	-2.339439	-2.1513905
YCR012W	0.032092688	-0.398623667	-1.400624	-2.01129	-2.03214	-0.462968667	-0.816941333	-0.112572	-1.953096	-1.338982667	-0.341405667	-0.505723667	-1.682724333	-1.477074	-2.1513905
YJL026W	-5.435428	-1.405646667	-5.597625	-4.911533	-5.780982667	-1.458562	-0.932811	-2.523829667	N/A	-2.096145	0	0	-5.766632	-3.645410667	-2.1161955
YER131W	-0.311314667	0.076301693	-1.368807	-2.060801667	-2.528696667	-0.252797667	-0.325898333	-0.131857333	-1.492113	-1.130431333	-0.783188333	-0.251451667	-2.088413	-1.532038	-2.019873
YML063W	-0.745719333	-0.683806	-2.348765	-2.460060667	-3.923487	-0.648684333	-0.832617	-0.916122	-1.739758667	-1.84619	-0.632167667	-0.765850667	-3.656155	-1.909602667	-2.0016105
YDR099W	-0.124058667	-0.285016667	-0.493683	-0.651434667	-1.112751333	-0.126472	0.523688656	-0.779807	-1.80603	0.001090681	-0.827324	-0.773234	-1.344122333	-0.466584667	-1.998963
YPL106C	-1.899817333	-1.698154667	-2.705637	-5.158746667	-6.596409319	-1.162271667	-2.048563333	-0.986174333	-4.066913333	-2.626961333	-2.974556667	-1.909213667	-5.725268333	-2.323208667	-1.977429
YIL149C	-2.055089667	-1.287069667	-2.766811333	-5.366455	-8.016922977	-2.069669667	-1.572924667	-2.581609667	-1.996244333	-3.519583	-2.730216667	-1.43256	-3.072005	-1.244933	-1.9774285
YGR170W	-0.940539	-0.418109667	-1.747588667	-0.254603	-1.261220333	-0.433936	-0.502918667	-0.976721667	-1.019735667	-0.966551333	-0.834121333	-0.282199667	-0.049827	-0.809221667	-1.9774285
YML056C	-0.582431333	-0.192145667	-1.373363	-2.753725	-1.133132	0.00964908	0.200287477	-0.351812333	-1.500328333	-0.811026667	-0.086645667	-1.053654667	-2.032782667	-0.81967	-1.9695165
YPL116W	-0.359975333	0.057251064	-1.193900667	-0.855045	-1.973229333	-0.714634667	-0.270398	-0.043535	-0.961078667	-0.421836667	-1.322309	-0.377996333	-0.549208333	-1.019702667	-1.9641925
YBL051C	-0.463364	-0.416240333	-2.725743	-2.484445333	-2.055652	-0.426658667	-0.401081667	-0.728806333	-2.548979	-2.098998667	0.068273027	-1.756409667	-1.772707667	-0.983735333	-1.928998
YOR098C	-0.855951667	-1.557736667	-1.019549333	-2.164558	-2.852286	-1.123838333	-0.548494333	-0.910008333	-1.774218667	-2.243654	-3.870767333	-0.610015333	-1.971662	-2.306875	-1.9014275
YOL127W	-0.12892	-0.574204	-2.938496667	-3.325720333	-4.904491	-0.251757333	-0.257512667	0.23779804	-1.477960333	-2.307745	-0.641527333	-0.1446445	-5.33939	-1.301249333	-1.8662325
YLR336C	-0.845855333	-0.541165333	-0.402648333	-2.657251	-1.189111667	-0.414544	-0.936206667	-0.574403667	-0.121289333	-1.13298	-0.524850333	-0.580549333	-0.544001667	-1.346011	-1.858909
YGL198W	-0.499606333	-0.29398	-1.721946333	-2.768906667	-3.962141	-0.645345667	-0.826614333	-0.62412	-1.91808	-2.487952667	-0.622911333	-0.629858667	-2.608313667	-1.514403667	-1.829755
YLR197W	-1.245761667	-1.201507	-2.969330333	-4.342517	-4.210005667	-1.505989667	-1.257932667	-1.051502667	-2.669134333	-3.391755667	-1.334166667	-0.878158333	-5.74653	-4.606928	-1.827649
YNL025C	-0.863592667	-0.168699	-1.924046333	-2.743437333	-1.868761667	-0.586167667	0.245984438	-0.345594333	-2.160537667	-0.895794667	-0.710097333	-0.658963667	-1.42611	-5.090020667	-1.816465
YER068W	-0.503732667	-0.440213	-1.233828667	-1.756192	-2.447651	-0.278618333	-0.630950667	-0.159433333	-1.737462667	-1.01464	-1.503336333	0.167045355	-2.495313	-0.828291	-1.8019755
YIL148W	-1.851337	-0.562107667	N/A	-3.940826	-3.771305667	-1.15956	-1.062169333	-0.939836333	-2.166434333	-2.307091	-1.894130667	-0.783419667	-1.960188	-1.517041333	-1.7868835
YER132C	-1.448736333	-0.441325333	N/A	-3.981893	-2.799704333	-1.082415333	-1.999252667	-2.321584	-1.124222333	-2.347421333	-0.646310667	-0.509547	-0.838461333	-1.463437	-1.7829075
YGL084C	-0.617787	0.08041464	-1.207894	-1.613735333	-1.16549	-0.301224667	-0.336406333	-0.670607	-0.805942	-0.378388333	-0.472439667	-1.179423667	-1.560706333	-1.209434333	-1.78127
YBR230C	-0.978730667	-1.445586667	-3.118489667	-1.031976333	-2.446223333	-0.478121333	-2.112151	-1.052565	-1.583816	-2.040137	-0.095669667	-0.545243667	-1.677847333	-1.144819667	-1.779218
YKR094C	-0.730039	-0.206218333	-1.954034333	-3.855066	-2.453058	-0.421606667	-0.411413	-0.512442667	-1.271085333	-1.403727	-1.283934667	-0.473246333	-2.716027333	-0.723367	-1.7739465
YLR378C	-0.764985667	-0.492029	-1.77929	-3.620331	-2.450324333	0.185577378	0.028895966	-0.266606	-2.671589	-2.646349333	-0.959047667	-2.334896	-2.255203333	-1.440515333	-1.763812
YAL003W	-1.310958667	-0.925809667	-1.98388	-4.106090333	-6.980952	-1.349388667	-2.534351333	-1.325120333	-2.405570667	-3.130651	-2.524121	-1.013205	-2.90871	-1.642941667	-1.7630075
YBR048W	-0.400838667	-0.095563667	-2.305247667	-2.095269333	-1.270598667	-0.123738	0.174933881	-0.373321333	-1.326137333	-1.486897667	-0.870598333	-0.892855667	-2.367814667	-1.056966333	-1.747713
YDL188C	-2.051949	-0.177464	N/A	-2.190022	-1.914149667	-0.723586667	-0.016351092	-0.421904	-3.376463333	-1.198585333	-1.651582667	-1.853694333	-1.58736	-3.287567	-1.733428
YOL039W	-0.503438	-0.427262667	-1.986941	0	-5.081622	-0.459712333	-1.036555333	-0.776741333	-2.527153667	-2.480572	-1.056883333	-1.366034667	-3.028585333	-5.28935	-1.7294505
YJR094W-A	-0.343791	-0.444784333	-0.756999333	-1.526845333	-3.032331667	-0.426059333	0.281531704	-0.341083	-0.379611	-1.161371	-1.271416	-0.270308667	-1.029979	-1.459653667	-1.709129
YDR060W	-2.548707667	-2.333208667	-2.364193	-3.691866667	-4.216543333	-1.979859667	-4.063103	-2.184291	-2.955063	-2.536883333	-1.185154	-2.200308	-2.682890333	-2.415604667	-1.7011585
YOR183W	-0.604052667	-0.026854905	-0.970502	-1.555342667	-5.769564	-0.480571667	-0.691402333	-0.380582	-0.451590667	-1.101076667	-1.085698667	-0.268909333	-1.70713	-1.593229	-1.701158
YCR030C	-0.720115333	-0.421923667	-0.783777	-0.869537	-2.574999667	-0.652772	-0.1683945	-0.541735667	-1.416294667	-2.992039667	-0.976037333	-1.319685333	-1.131555333	-0.5715	-1.701158
YBL092W	-0.846943667	-0.572468	-1.868757	-3.640738333	-5.121224	-0.354091333	-0.952007	-0.462924	-1.724926333	-2.141507333	-1.724442667	-0.325069667	-1.850575	-1.737457333	-1.6849475
YDL134C	-1.543844333	-0.1608965	-2.375268	-3.452895667	-3.719763667	-0.274409333	-1.192556667	-0.447782333	-2.811634667	-1.423444333	-0.948138333	-1.165827	-3.017408	-1.629182333	-1.6717115
YPR103W	-0.265203667	-0.254323	-1.007635	-1.795244667	-4.628030333	-0.654048667	-0.937155667	-0.573976667	-1.541925	-5.180945	-1.536968667	-0.302084333	-1.977815	-0.987941667	-1.6694815
YNL031C	-2.559948333	-1.39126	-1.435488	-2.281064333	-3.279095333	-1.316509333	-1.614288333	-1.971586333	-2.361334	-0.346008	-0.777368667	-1.372895333	-2.309206333	-2.061655667	-1.660698
YLR167W	-2.428693667	-0.654107667	-3.385809667	-3.913780333	-4.596648333	-1.310991	-1.866555667	-1.438677667	-3.341753333	-3.161739333	-1.367070333	-1.606324	-6.434623	-3.065786	-1.6513905
YIL135C	-0.394573667	0.361986299	-1.381491333	-0.727964	-2.016585	-0.710388667	0.036775277	-0.100540667	-1.513637333	-1.060089667	-0.595946667	-0.464779667	-1.438303	-1.666765667	-1.6491565
YER120W	-1.861085333	-1.179887	N/A	-4.412960667	-0.620881333	-1.440868	-0.668322	-1.948368667	-1.922117667	-1.539387	-3.249087	-1.546981333	-2.250537667	-1.766648333	-1.63048
YKL006W	-1.012514667	-0.215575	-1.669385667	-2.545142333	-3.379167667	-0.139179667	-0.723167333	0.029355395	-1.356231667	-1.419764667	-0.79129	-0.253545667	-1.553298333	-1.297049667	-1.628963
YPL078C	0.040823214	-0.029712085	-0.641173667	-1.979581667	-2.201775667	-0.337355333	-0.696300667	-0.280360667	-1.393649	-2.305844667	0.388595544	-0.895089	-1.734194333	-1.898443667	-1.6161955
YJL042W	-2.898131	-1.099227	N/A	0	-1.975031667	-1.379020333	-1.657611333	-2.608101333	N/A	-2.580565667	0.262269739	-0.905402667	-0.22348	-1.765010333	-1.6161955
YML053C	-0.960357333	0.320323093	-5.567102	-2.097006333	-3.048961667	-0.246296	-0.170581333	-0.047544004	-4.314907667	-1.082223667	-1.048677333	-0.641422	-2.147985333	-1.703575667	-1.6161955
YER026C	0.332801235	-0.542097333	-3.696533	-1.341750667	-2.073397333	-0.171448333	-1.845623667	-0.142668333	-1.367107333	-1.222672667	0.120739579	-0.018905333	-1.686231	-1.409216667	-1.6133725
YFL004W	-0.471146	-0.268557333	N/A	-2.706808	-2.837103	-0.446671333	-0.480892333	-0.52351	-2.699995	-2.761744667	-1.244892333	-0.150411333	-2.611610333	-2.095364667	-1.5986175
YLR310C	-2.297659333	-0.837364667	-1.611779667	-1.146626	-2.179274667	-1.563431333	-0.261004667	-1.153139333	-0.572186	-0.576739667	-0.686532333	-1.318146333	-1.050907333	-1.040949333	-1.589962
YOL086C	-0.842179667	-0.724738333	-3.455440667	-3.032094667	-3.092484	-0.339998	-1.452242	-0.687624	-3.117811667	-2.461504667	-1.085405667	-0.396856333	-2.032551667	-2.059135	-1.5547675
YNL098C	-0.924432667	0.178007223	-1.150917	-1.037133333	-2.099437333	-1.174076	0.038457293	0.030148131	-1.726433333	-0.819547	-0.981370333	-0.483774	-1.120820333	-1.679757	-1.5534005
YGL123W	-0.392867333	-0.833978	-1.650190333	-2.722553667	-2.141845	-0.667950333	-0.746606667	-0.614226667	-2.320867667	-1.588896333	-2.208361333	-1.322838	-2.637994667	N/A	-1.536751
YLR150W	-1.756630333	-2.047173333	-5.594543	-6.787331333	-4.433362667	-1.243541667	-2.035824333	-1.301229	-1.388192	-2.337493667	-2.015034667	-1.745592333	-5.076367333	-1.988404	-1.5325205
YOR096W	-0.259650333	-0.953653333	-5.873411667	-1.224319333	-3.837049667	-0.351039	-1.277462667	-0.455906	-1.472157	-2.054923333	-1.090897	-0.773724333	-2.179129667	-1.460452	-1.5305115
YHR115C	-1.193274667	-0.709168333	-4.404113	-1.763344667	-2.399097	0.414511257	-0.967548333	-0.103343	-1.824480667	-0.783504	-0.819810333	-0.336958	-2.722983	-1.427707667	-1.5239835
YER123W	0.020034071	-1.313831	-2.178762667	-3.693307667	-3.172277	-0.223322	-1.866952667	-0.446178	-1.922303333	-1.748146333	0.035331404	0.016954596	-1.080013667	-1.957887	-1.5157395
YOL040C	-0.676694333	-0.3708785	-2.319309333	-2.612400667	-2.900568333	-0.46523	-0.788120333	-0.264575333	-1.475324333	-1.674993667	-0.807615333	-0.635687667	-1.528428	-1.419302333	-1.510986
YEL015W	-0.662973	-0.494236667	-2.007829333	-4.36643	-3.57972	-1.136017667	-1.127213333	-0.966802333	-1.447181667	-1.706324	-0.814917667	-0.428554	-1.618418333	-1.239582	-1.477429
YHL034C	-0.741895667	-0.932434333	-1.305444	-1.559766	-2.565333667	-0.504873667	-1.814936667	-0.447947333	-0.951005	-2.100802667	-0.95431	-0.728546667	-2.118679667	-1.253549667	-1.475221
YDR194C	-1.26208	-1.22471	-3.512992	-1.869334	-3.742996	-1.394649667	-0.612999	-2.591153667	-0.546950333	-1.689528	0.271171994	-0.515883333	0	N/A	-1.4727295
YML061C	-1.507274	-1.059893333	N/A	-2.707512333	-1.990337	-1.364402	-0.641755	-1.570646	-1.376307	-2.294586667	-0.1473115	-1.864026333	-2.257268333	-1.452854	-1.4552315
YER176W	-1.746652333	-0.714179333	-1.418501	-1.707588	-0.884962333	-0.853623	-0.118398667	-2.011182667	-1.09508	-0.848100333	-0.635121667	-1.539979	0	-1.064813	-1.4438715
YFL008W	-0.687802333	-0.373458	-0.612994667	-0.767813667	-1.516608667	-0.912355667	-1.379916	-0.837880667	-0.433141	-0.790785333	-0.167161667	-1.07848	-0.731937667	0.301046299	-1.442234
YML024W	-0.482192	0.084541017	-1.316935	-1.589546333	-1.989640667	0.32471977	0.481436336	-0.565309	-1.154976333	-0.246926	-0.471786667	-1.109987	-0.837728667	-1.428886333	-1.4419955
YDL117W	-0.430872	-0.060752	-0.573412333	-3.461563667	-1.890881333	-0.828647667	-0.541049333	-0.587749667	-1.351300333	-2.527188667	-0.687570333	-0.600572667	-0.806443333	-2.081912333	-1.439021
YLR185W	-1.285561667	-0.515195333	-3.358152667	-3.482446667	-5.550802	-0.708164667	-1.374018	-0.432960333	-2.868766333	-2.613160667	-1.478950667	-0.746506333	-3.721014	-1.515582667	-1.43399
YJL081C	-0.331777667	-0.276081	-0.816953667	-0.452505333	-2.300559333	-0.05201888	-0.200773333	-0.262811667	-0.717809	-0.948364	-0.510038	0.028159753	-1.866003333	-1.688727333	-1.412787
YHR170W	-0.848146	-0.562934667	-1.350679667	-2.359909	-3.571796667	-0.429455667	-0.94001	-0.541374333	-1.131330667	-2.017269	-2.499197333	-0.168006333	-1.633904333	-0.951017	-1.410678
YMR179W	-1.047677667	-0.906947333	-1.508758333	-1.887689667	-1.454508333	-0.088282972	-0.715659	-0.446675333	-1.133318333	-1.513369667	-0.667247333	-0.606717333	-0.991620333	-0.507833333	-1.408677
YLR166C	-1.417694	-0.174315333	-2.164196667	-3.653002	-4.811347333	-1.057520333	-1.486091667	-1.005953667	-1.474691667	-1.407155333	-1.071211	-2.135824667	-1.913106667	-1.114605	-1.4016295
YJL148W	-1.057722667	-0.136416333	-2.564321667	-3.359524	-5.427411333	-0.746574333	-0.954282667	-0.883641667	-3.142524	-1.348286667	-1.649095	-0.589984333	-1.938943333	-1.557037	-1.3904145
YGL173C	-0.700793333	-1.266424333	-1.535127333	-3.610692333	-4.398567667	-1.177539667	-1.179865	-1.113283	-4.355440667	-2.419660667	-0.472167333	-1.307842333	-2.246657	-1.400299667	-1.387767
YMR124W	-0.113781667	-0.164342333	-2.626567667	-0.883764667	-2.332613	-0.942163667	-0.700519	-0.721071	-1.684103	-1.238782	-0.03063394	-0.628571333	-3.109113667	-1.466285667	-1.381106
YGL178W	-1.118273	-0.769714667	-2.475428667	0	-3.475091	-0.245979	-0.531911667	-0.568093	-4.499505667	-2.755529333	-0.743642333	-0.892923	-5.516915333	-3.956788333	-1.37923
YHR203C	-0.730037	-0.29112	-1.355832333	-2.873212	-3.064664333	-0.201070333	-0.783556667	-0.538132667	-1.09671	-2.073819667	-0.717819333	-0.477769333	-1.418810667	-1.187718667	-1.3659595
YJL039C	-2.293906667	-1.856692667	N/A	-4.287545667	-2.757492333	-0.807028667	-0.711722667	-1.792837333	-2.496000333	-4.328997667	-1.183168	-2.529689	0	N/A	-1.358909
YBR010W	-1.841938667	-0.678939333	-1.481111333	-1.976631667	-1.562699	-1.19576	-1.357685667	-1.156688	-1.446346667	-0.595358667	-0.13739551	-0.736824667	-2.63491	-1.083188333	-1.354694
YMR290C	-0.10956	-0.154573333	-0.878991333	-1.461830667	-2.144134667	-0.027194217	-0.272546	-0.217554667	-1.985247667	-1.651766333	-0.83871	-0.118077	-0.634493	-0.387199667	-1.346683
YML026C	-0.317594	-0.312602333	N/A	-1.880344667	-2.460396333	-0.347403	-0.587348333	-0.403423333	-2.890856333	-1.753825333	-1.591681	-0.383273667	-1.881128667	-1.69982	-1.3279455
YDR524C	-0.699898667	-1.528181667	N/A	-3.946288333	-1.287550333	-0.973078	-1.257952	-0.59891	-3.766042667	-3.687438667	-0.282289667	-0.736954667	-3.115187333	-1.563229	-1.3250015
YNL076W	-2.780660333	-1.947741	-3.131181	-3.783516	-4.511139	-2.076025333	-1.751847667	-1.638035	-4.692428	-4.002636	-2.387612667	-1.435114667	-2.445369667	-1.426395667	-1.317678
YMR287C	-0.355937333	-0.321604333	N/A	-1.026796	-2.226958	-0.52713	-0.188112667	-0.408765667	-2.223162333	-0.628914333	-0.367625333	-0.536567667	-1.408797667	-0.594743667	-1.3123545
YMR143W	-0.681152333	-0.273042333	-1.765943	-2.957918667	-3.174027	-0.293365667	-0.388227	-0.480874667	-2.019265333	-2.330207333	-0.855231	-0.553653333	-2.893274	-2.700652333	-1.3032285
YOR361C	-2.018119667	-1.886757333	N/A	-6.937639333	-5.371360333	-1.461622	-2.555606	-1.436954667	-1.309757	-4.722868	-1.709091667	-0.789929667	-1.504153	-0.473012667	-1.301975
YJL092W	-2.736218	-2.352891	N/A	-2.730627333	-2.428938	-2.245993333	-2.597259	-1.992002	-1.710908333	-1.414006667	-1.086521	-1.713350333	-1.212893333	-0.763031	-1.3017115
YNL088W	-1.003605	-1.054412333	-0.757498	-5.221260333	-0.769136333	-0.614506333	-1.669834333	-1.133404	-3.057635	-1.201463	-0.235089667	-0.719999	-1.685182333	-1.287808333	-1.2829075
YOR337W	-0.318337	-0.674543333	-0.923848	-1.815230333	-3.085172333	-0.663931	-0.339414	-0.518443	-1.856475333	-0.750929667	-1.279152667	-0.667422333	-1.031751667	-0.725874333	-1.278228
YLR187W	-0.706282333	-0.146338	N/A	-3.0866	-1.827653333	-0.478763333	-0.693365	-0.574656667	-0.476704	-0.632655667	-0.174758428	-0.991307667	-1.899012	-1.095839	-1.259073
YER165W	-0.854089667	0.384274743	N/A	-4.158805667	-5.016758	-0.892544	-1.061265333	-0.204299	-1.279490333	-1.208036	-1.968515667	-1.005372333	-0.789223333	-1.644493333	-1.256674
YGL137W	-1.063844333	-0.333489333	-4.876986333	-1.998681667	-2.509373333	-0.641138333	-0.172486333	-0.213707	-0.938305	-1.552297	-0.856671667	-0.723806	-1.102382	-0.655746333	-1.247713
YHR038W	-0.584403	-1.124234667	-0.912610667	-0.101480333	-3.609199667	-0.867373333	-1.195472333	-1.478874667	-0.643965333	-1.527231667	-0.833301667	-0.080699667	-5.856284	N/A	-1.233706
YLR220W	-0.136457	-0.722680667	-0.998655333	-1.230524667	-1.476249667	-0.395173333	-0.584261	-0.117725667	-1.012551333	-0.785386333	-0.049800667	0.060091645	-1.447112	-1.194636667	-1.225169
YPL075W	-1.762841	-0.933792	-0.758514667	-2.993348333	-2.242421333	-1.69671	-1.354025	-1.721603667	-2.145883	-1.993140333	-0.673118667	-1.604939667	-2.491241667	-1.024348333	-1.2239155
YOR042W	-0.11583428	-0.285144333	-2.322719667	-1.542233	-1.324565667	-0.037852333	-0.606799333	-0.558121667	-6.702381333	-1.230118333	-1.049399333	-1.201837333	-0.714911333	N/A	-1.223702
YER117W	-0.244134333	-0.401021333	-1.383842667	-2.771280333	-2.641096667	-0.352938667	-0.653447	-0.170698	-1.622090667	-1.650892333	-0.626736333	-0.038107909	-2.029750667	-0.993079667	-1.212518
YKL135C	-0.855247333	-0.811822667	-1.439034	-4.185182333	-2.040826333	-0.227984667	-1.151419	-0.806908667	0.094165994	-1.745046667	-1.528796333	-0.026606765	-1.016809667	-0.570877333	-1.206482
YBR172C	-0.947031333	-0.928362667	-1.409293333	-3.327668667	-2.140817	-0.557833	-1.497996667	-0.399446333	-1.970775667	-2.774461	-2.286436667	-0.414667667	-2.818013	-1.585887	-1.1903915
YPR052C	-0.028371667	-0.721012333	-2.202927667	-3.705580667	-1.239736333	-0.662150667	-1.352766333	0.050437704	-1.682956667	-0.707236667	0.0600989	-0.572567	-0.890785333	-1.094535667	-1.189492
YDR309C	-0.800736	-0.423729333	N/A	-0.274590667	-1.609450333	-0.6388	-0.651918	-0.171940667	-0.534484	-2.303999	-0.383866333	-0.505487	-2.749543333	0.006469461	-1.1849475
YBL063W	-4.340479667	-3.639247333	-2.587334667	-3.768674333	-4.783363667	-2.873895	-3.263881667	-3.917027333	-3.712022	-2.519686	-4.790955	-3.414250333	-1.930575667	-1.692907667	-1.178961
YDR028C	-1.658748667	-1.039057333	N/A	-1.830275667	-2.385546667	-1.512472	-0.767238333	-0.902910667	-2.273273667	-1.687504	-0.558747	-2.055843333	-2.247899	-0.957996333	-1.1572555
YMR199W	-1.584192667	-0.583918333	N/A	-0.609111	-1.444045333	-3.435452333	-0.592772333	-0.876835667	-1.783919	-2.019458667	-1.033159	-2.269976333	-1.841915667	-1.678658333	-1.1507875
YPL249C-A	-0.467189667	-0.016105	-1.668234667	-2.802939	-5.112443333	-0.880692	-1.776692	-0.340013	-1.266274333	-1.120445333	-0.179496	-0.446903333	-2.300068333	-1.469472333	-1.1251565
YMR128W	-0.662883	-0.687247	-0.442910333	-0.470392333	-1.661947667	-1.117043	-0.892845667	-1.095290667	-1.667393667	-1.548415	-0.422114333	-1.535637333	-0.079132667	-0.433010333	-1.116196
YER164W	-1.583530667	-2.190145333	-0.746980333	-2.434941	-2.629748333	-1.460300667	-2.142986333	-2.228842333	-1.611292667	-4.588493333	-2.104443	-0.805533667	-1.709221	-1.847174333	-1.113787
YDR176W	0.026951399	-1.030247	-1.684202333	-2.329583	-2.292769667	0.082644334	-0.517109667	-0.311351333	-1.012456667	-1.657814333	-1.157142	0.011949486	-2.813972333	-0.99502	-1.108225
YKL180W	-0.806168333	-0.277988333	-1.783373667	-3.686231333	-4.442414	-0.153919	-0.563214333	-0.157068333	-2.034109333	-1.908189667	-1.191394333	-0.539241333	-2.760649667	-1.553873667	-1.106888
YMR013C	-0.949902	-0.592107	-1.281055333	-3.364262667	-5.171147667	-0.716391	-0.834033	-0.631321667	-1.399227333	-1.56544	-1.073744333	-0.700276667	-2.535427	-0.896583667	-1.101322
YLR027C	-0.83448	0.105062314	-1.939676667	-2.219680333	-3.63629	-1.135569667	-0.678228667	-0.52462	-2.260620667	-1.16744	-1.347320667	-0.333050333	-0.984354667	-0.806743333	-1.0972115
YLR293C	-1.081912667	-1.199578333	-0.371422	-0.931498	-1.001466667	-0.869400667	-0.537795333	-0.825287333	-0.804124667	-0.969487333	-5.412289667	-0.690571333	-0.929768	-0.738187	-1.089962
YPL160W	-0.661914333	-0.502578667	-0.694381	-1.502242	-2.202861667	-0.240298	-0.694243	-0.439732	-0.355941	-1.607130667	-0.764823333	-0.386899	-0.932597667	-1.338403	-1.086749
YJL051W	-0.153969	-0.515023333	-3.068578333	-2.388302333	-1.996783	-0.402534333	0.302939725	-0.262172667	-1.295828	-1.394398333	-0.826274333	-0.638825667	-1.788861333	-0.828228	-1.0771945
YGR222W	-0.254948	-0.292628667	-0.267584667	-1.539642	-3.485221667	-0.219422	-0.673829667	-0.238439	-0.786609333	-0.919410333	-0.357041	-0.996869667	-0.560643	-1.633796	-1.077023
YPR055W	-2.257083	-0.435251333	-0.702926	-2.007461	-1.791445	-0.559123333	-0.631088	-0.752470667	0.070844643	-0.990978	-0.171861333	-1.373463	-1.821818667	-1.663171667	-1.0757355
YER172C	-2.027606667	-1.621766	0	0	-3.154046	-2.370612333	-2.349936667	-2.447559333	-1.642299	-2.501247667	-1.256637667	-2.872997333	0	-0.17283	-1.0737515
YHR117W	-0.673796	0.164323347	-1.408175	-1.711236333	-2.213820667	0.156806167	-0.019661667	-0.249364333	-0.993114667	-0.992969667	-1.990446	-0.647257	-0.771397333	-0.281688667	-1.0696415
YML081W	-0.188699667	-0.725618	N/A	-3.36702	-3.120124333	-0.494575667	-0.889995	-0.951225667	-1.159598	-1.239778333	-0.427817667	-1.274598667	-1.132897667	-1.029699333	-1.0547675
YPL016W	-4.557806667	-0.946027333	0	-0.435629667	-1.212368333	-1.991764	-2.077918	-2.953518	N/A	-0.466208667	-1.470244	-1.801558333	0	-1.593786667	-1.049502
YDR306C	-0.724468333	-0.122293667	-0.578372667	-1.499934667	-2.083937333	-0.108864	-1.168323333	-0.675003333	-0.677445333	-2.122519	0.221754728	-0.775880333	-1.807528	-0.576585	-1.0461805
YGR060W	-1.360029667	-0.682557	-3.359193	-2.996042333	-2.576200667	0.060258884	-0.217601	0.070379564	-1.099706	-1.843955667	-1.452587667	-0.273241333	-2.240713667	-1.142046	-1.0401945
YLR223C	-0.818776667	-1.003776333	-1.112282667	-1.095451333	-1.948924667	-0.483382333	-1.302668667	-0.599580333	-0.460064667	-1.339820333	-0.696980667	-0.659751	-1.137230333	-0.821484667	-1.0401945
YGL120C	-1.415486667	-0.089149667	N/A	-1.137207667	-1.578226667	-0.978291333	0.243895237	-0.689626667	-1.957787667	-0.947163667	-1.619035	-0.926678	-1.905642667	N/A	-1.0401945
YLR259C	-1.531160667	-2.014089	N/A	-4.001933333	-3.487884	-0.341899	-1.080686	-1.285749333	-2.364213667	-3.894136667	-1.680698333	-1.213574	0	-1.357926	-1.040194
YPR016C	-0.796630333	-0.341871667	-2.104106333	-1.915251	-0.619741	-0.421578667	-0.754939	-0.593196667	-0.701372333	-1.351226667	-1.478969667	-2.222962	-1.657395	-1.269518667	-1.040194
YDR159W	-0.459538667	-0.037697838	N/A	-1.625963	-1.602811	-0.269564333	-0.599946667	-1.212969667	-7.045755	-1.119716333	-0.619721333	-0.777595667	-0.471922333	-0.007616	-1.0129705
YGR260W	-0.437528	-2.462433	0	-1.776843333	-1.909669667	-0.136325	-0.838751	-0.443418	-1.027454333	-0.864369667	-0.393479667	-1.199224	0	-3.474706333	-0.9904265
YLL002W	-0.547686333	-0.579624	-0.850958667	-1.041032333	-2.451511	-0.177536667	-0.717491333	-0.40473	-1.902080333	-0.709960667	-0.270515667	-0.858855333	-1.972634667	-0.499701667	-0.9872965
YIL036W	-0.740004333	-0.632185	-1.942241667	-2.727591667	-3.389739	-1.139086667	-0.534547667	-0.438800333	-0.900943	-1.850856667	-0.390792	-0.489461333	-2.341948	-0.519297	-0.9846785
YER025W	-0.579703	-0.562790333	-1.829227	-2.102182333	-2.837780333	-0.505765667	-1.686701333	-0.924669	-0.484469667	-1.095802333	0.06578712	-0.183649333	-1.843966333	-0.666437667	-0.9680605
YPL032C	-2.617362333	-1.483675667	N/A	-3.375326333	-3.015318667	-2.888385667	-1.299537667	-1.795368667	-1.164746667	-3.11144	-1.682748667	-1.571357333	-1.436973	N/A	-0.9662785
YOR247W	-1.706378333	-0.625691333	0.184632027	-2.462743	-2.320622	-0.668975	-0.861786333	-0.971930667	-1.829978333	-3.054702	-1.548953	-0.202950333	-1.217008	-1.411702	-0.965406
YJR076C	-1.458012667	-0.654628667	-0.599541667	-1.151371	-2.489107333	-0.211377	-1.104594	-0.303906	-1.259332667	-2.106516667	-0.732061667	-1.730534	-0.680038333	-2.204018	-0.963889
YKL119C	-0.040335	0.036868743	-0.202825	-0.900304333	-1.88692	-0.564104	-0.530457	0.223376755	-0.491845667	-0.905531	-1.290592333	-0.087998	-0.733265	-0.7585	-0.959674
YDL220C	-0.416373667	-0.142581667	-0.623971	-0.501874	-1.967554	-0.38048	-0.321267333	-0.477018667	-0.552649333	-0.642107333	-0.347314333	-0.463483333	-2.985768	-0.806889667	-0.937849
YGL031C	-0.661714667	-0.989821333	-0.807691667	-1.995386	-4.894712	-0.237287667	0.13355008	-0.124937333	-0.624451667	-0.970123	-0.232760333	-0.974921333	-2.432177667	-3.399109333	-0.936969
YOR071C	-1.034788	-1.578940333	-3.177783333	-2.528609333	-1.668670667	-1.663336333	-0.613141333	-0.305382	-1.528171	-1.072961667	-0.210851755	-2.08979	-0.936634667	-1.037591667	-0.936969
YHR172W	-1.509469333	-1.282342667	-1.650624	-0.652832667	-1.766895333	-1.074102667	-1.460339333	-1.427668667	-0.967397	-0.194240667	-0.918548333	-0.843108333	-1.083485667	-0.444504667	-0.9314985
YPR149W	-1.134645333	-1.027112	-0.216139333	-2.550772333	-2.092291667	-0.524154333	-0.517103	-0.411363	-2.173717333	-1.946796	-0.480836333	-0.260152	-1.192329333	-1.959001333	-0.926374
YKR090W	-0.657565	-0.852441	-0.602215333	-1.541097	-1.360740333	-0.458284	-0.269351667	-0.422731333	-0.578152667	-1.064641667	-0.69189	-0.197672	-0.763856	-0.308281	-0.8928225
YGL014W	-1.193423333	-0.631825	-0.883701333	-2.114534	-2.740781667	-0.955235333	-0.552878333	-0.364613667	-0.205740333	-0.833036333	-0.059650717	-0.559599333	-1.706038333	-0.618575	-0.8888615
YER114C	-2.271465667	-0.404452333	-0.876186333	-1.916081667	-2.171761667	-1.29534	-1.572496667	-1.706376667	-2.29714	-0.814403667	-0.418676	-2.814558667	0.161936396	N/A	-0.886133
YLR312W-A	-1.411613	-2.460155667	N/A	0	-4.569806	-1.292581667	-0.745950333	-2.635630333	-1.286608333	-1.953124667	-2.219212	-1.102522333	-4.169256	-2.847964	-0.8850245
YOR293W	-0.564876667	-0.12505454	N/A	-1.034892667	-3.122833333	0.111036805	-0.738732333	-0.048453	-2.910983333	-1.295831333	-0.739060333	-1.066973667	-0.297681	-1.024312667	-0.880385
YML052W	-0.356972333	-0.669971667	-3.028695333	-3.200925333	-2.034876333	0.180662318	-0.741015	-0.265151	-1.61525	-2.054285333	-0.706234333	-0.462839333	-0.647283667	-1.174131667	-0.87923
YNL037C	-0.556067333	-0.387880333	N/A	-2.337866333	-3.684565667	-0.171838333	0.561377545	-0.606278333	-0.140720667	-1.414089667	-0.605801	-1.443433	-0.442993	-0.613391333	-0.87923
YHR015W	-1.291863	-0.379501667	N/A	-1.97471	-2.765560333	-0.399806333	-0.388530333	-0.619258333	-1.841482667	-1.883164667	-0.013917952	-0.438430667	-0.821938333	-1.551275	-0.875959
YBR025C	-0.275285	-0.372650333	-2.210709	-1.530378667	-2.373488333	-0.3684	-0.643752	-0.116187667	-0.597815667	-2.712393	-0.416554333	-0.236769667	-1.210699333	-0.251668667	-0.866755
YPL020C	-0.788277	-0.057172	-1.321158	-1.690099333	-2.269341333	-0.290546333	-0.483459667	-0.140041333	-1.222746	-1.926897667	-0.779813333	-0.237422333	-1.646037333	-0.738486333	-0.861139
YKR099W	-0.706797	-0.710760667	-0.907271333	-3.574163333	-1.317947	-0.677858	-1.031614333	-0.762926667	-1.332820667	-2.237792	-0.732396667	-0.48124	-5.505906667	-0.945155	-0.8552195
YKL056C	-0.548577667	-0.509284333	-0.719388333	-2.014099	-1.737846	0.157073321	-0.401933333	-0.97506	-1.146277667	-3.304453667	-0.380026333	-0.53987	-1.269127	-0.872239333	-0.8525725
YMR116C	-0.688766	-0.084141333	-2.489805	-2.843591667	-3.077052	-0.674919333	0.022918136	-0.384621	-2.200636667	-1.796121333	-1.108849333	-3.266979333	-1.255263333	-1.374034	-0.8494795
YEL061C	-1.855979667	-0.810977333	N/A	-2.795639	-3.795996667	-1.642070667	-1.978483	-1.753548667	-1.390762333	-2.120506333	-1.745255667	-1.868871667	-4.181976333	-0.94234	-0.8494795
YMR086W	-0.160376333	-0.398798667	-1.282280333	-1.008224	-2.145956	-0.327516667	-1.267521667	-0.658851333	-1.825501667	-1.099827667	-0.188654667	-0.533362667	-1.482656333	-0.894490667	-0.8494795
YDL019C	-1.032638333	-0.438690667	-0.784866333	-1.440614333	-2.701036	-1.415957	-0.822725333	-1.087799333	-2.572416	-2.229852333	-0.77941	-0.759296333	-1.054451667	-0.486689333	-0.847549
YMR001C	-1.567720667	-1.092966667	-1.027203	-1.833497333	-3.208464333	-0.840606667	-1.716560667	-1.270433667	-1.548691333	-2.264351	-0.831239333	-0.887779333	-1.176042	-0.932183333	-0.8406465
YBR283C	-0.144746333	-0.555864	-1.062552	-1.744261667	-2.186532	-0.072693	-0.035307333	0.164478937	-1.623373667	-1.61392	-0.908073667	-1.531046333	-1.496998333	-1.201942	-0.8326755
YHR082C	-0.807625	-0.803688	-1.450209	-2.762104333	-2.625900667	-0.570159667	-0.959249333	-0.230019667	-0.425706667	-1.544171333	-0.070283667	-1.409668333	-0.947935333	-0.80771	-0.831038
YMR309C	-1.298712	-0.659431333	-1.08129	-0.696142	-3.192647	-1.534792667	-1.547603333	-0.786004333	-1.400198667	-2.653532	-1.945783667	-0.814591	-1.890013667	-0.688079333	-0.826208
YPL249C	-0.308784667	-0.141867	-0.987369333	-2.038349	-1.882701333	-0.598041667	-0.229039333	-0.796865667	-0.239557333	-1.328954667	-0.440484333	-0.978532333	-1.273256667	-0.810831667	-0.8216625
YGL163C	-0.892504	-0.657523667	-0.167104333	-2.539079333	-1.116736667	-0.593745667	-1.000986333	-0.998587	-1.031551667	-1.210331333	-0.405415333	-1.347490667	-2.054016333	-0.551205333	-0.8054515
YKL081W	-1.049521	-0.889292667	-1.052510667	-1.820421333	-3.051241667	-0.74762	-0.863362333	-0.790156333	-1.063392667	-0.945795667	-1.074211333	-0.561759667	-0.912408667	-0.178756667	-0.8032285
YOR359W	-0.848773333	-0.890625333	-1.032447333	-3.112421	-1.079464333	-0.300470333	-0.457230667	-0.076310667	-0.712329667	0.324749477	-1.52402	-0.946692667	-1.615453667	-0.635306	-0.786645
YMR225C	-0.660192667	-0.366003333	-3.680558	-1.824701	-0.593206333	-1.333091667	0.544483185	-1.26881	-5.72674	0.234304153	-1.021147667	-2.627640667	-1.147225667	N/A	-0.782908
YHR084W	-0.998664333	-1.328207667	-0.409004	-0.684006667	-2.320057667	-0.839355	-1.742733667	-0.665757667	-1.084653	-1.418015667	-0.276206	-0.929079333	-3.201606333	-0.912663667	-0.7625865
YKR021W	-0.770158333	-0.221497667	N/A	-0.652284667	-1.394981333	-0.454208	-0.720710333	-0.632829	-1.706079667	-0.884751667	-0.785548333	-0.909136333	-0.709758333	-0.744185667	-0.760586
YDR050C	-0.289796	-0.292921667	-0.912183	-1.550292	-2.836028	-0.091198333	0.233134187	-0.266004333	-1.168831667	-2.042453667	-0.673697667	-0.875125667	-4.8091	-0.795012333	-0.755684
YGR086C	-0.548396333	-0.559742667	-1.758946667	-0.559171333	-3.764517333	-1.080619667	-0.409973	-0.568319	-4.408714667	-4.42529	-0.48725	-0.717039333	-4.163301667	-2.051217667	-0.747713
YOL124C	-0.872693667	-0.436899667	-1.642530333	-1.470424333	-1.862777	-0.621176667	-1.336878667	-0.306758333	-0.142564	-0.455280667	-0.154553333	-0.120746	-1.470623333	N/A	-0.73001
YOR058C	-1.900588667	-1.454544	N/A	-2.850736333	-3.189503	-1.027287667	-1.821289	-1.540184	-1.993255667	-2.433166333	-3.146131667	-1.337800333	-2.393531	-1.589220333	-0.728729
YKL157W	-0.261875333	-0.317921667	-3.400191	-2.671831333	-2.767465	-0.417192667	-0.241713667	-0.601412667	-2.260745667	-1.061554667	-0.601168	-1.257572	-1.301083333	-0.572760333	-0.724811
YKL082C	-0.124405667	0.134391136	-1.940697667	-0.974304	-3.257283	-0.566005333	-0.695291667	-0.216924667	-1.790298	-2.107087667	-0.720219667	-0.741604333	-0.895600667	-2.381731333	-0.7209225
YOR275C	-0.174796333	-0.529616667	-2.724642	-3.391307667	-6.937035667	-0.412278333	-0.765826333	-0.429796667	-1.446583333	-1.885168	-0.224055	-0.276610667	-1.208383	-0.894120333	-0.7107125
YER136W	-0.451479333	-0.464403	-1.738466667	-2.108437667	-1.721617667	0.172701431	-0.814943667	-0.356899333	-1.641235667	-2.981641	-0.567426667	0.077277242	-2.200316333	-1.516176667	-0.7071945
YNR067C	-0.875391	-1.157225667	N/A	-1.063655667	-1.951797333	-1.253854667	-0.845661667	-0.987304	-0.177575667	-1.991938333	-0.050632667	-1.110476667	-0.68399	-0.522604	-0.7011585
YGL141W	-0.953580333	-0.29543	-0.338532333	-1.389264	-2.116562	-0.497979667	-0.413312333	-0.502958667	-0.437570667	-1.209390667	-0.251791	-0.616264	-1.037810333	-0.229154333	-0.7011585
YOL019W	-0.902840333	-0.516870667	-2.588555667	-2.354868	-1.752877667	-0.554631	-0.165957	-0.448416667	-0.559086333	-1.264499333	-0.006228333	-0.911557667	-0.316081333	-0.424366333	-0.693811
YDR283C	-1.414038333	-1.210705333	N/A	-1.189783667	-2.365909333	-1.607477667	-1.631878667	-1.910134667	-0.5038105	-3.110217667	-0.642136	-1.351232333	0	-0.695845333	-0.6444875
YGL122C	-1.073241333	-1.065269667	-0.234226	-0.344867333	-0.792697	-1.383671	-1.040709667	-0.992062	-0.869189	-2.502341333	-1.298351	-1.732703	-0.189000333	-1.26906	-0.641011
YDR166C	-1.005933667	-0.265972	-0.575513667	-1.66651	-2.059886	-0.509160667	-0.360565333	-0.515556333	-0.414890667	-1.025027	-0.711076	-0.313628667	-1.050995667	-0.489279667	-0.637855
YBR069C	-0.515165333	0.145909831	-0.720212333	-2.303124	-1.583533333	-0.177178333	-0.312677	-0.123479	-0.710965667	-1.239504333	-0.512702333	-0.587137667	-1.879716667	-0.397209333	-0.621671
YGR116W	-0.202606667	-0.890987333	-1.034591	-0.939459667	-2.239803333	-0.975765667	-1.698354	-0.838924	-0.549833	-3.958039	-0.818840333	-0.027580309	-0.914589333	-1.803956667	-0.6161955
YOL034W	-1.928254667	-0.55524	-0.862631	-1.606352667	-2.406074667	-1.03243	-0.596319333	-0.98712	-1.261584667	-1.791897	-0.845716667	-0.658163333	-1.529905333	-1.396834	-0.6123895
YLR410W	-1.011321	-0.933548667	-0.426387333	-2.053601	-0.729595	-0.392733333	-1.129655667	-0.803282	N/A	-0.993506	-0.526414	-1.334151333	-1.165597333	-0.050984333	-0.597933
YER093C	-1.138399	-0.824141	-1.87102	-0.565459	-1.77969	-0.866575333	-0.849661	-1.474769667	N/A	-1.290631667	-0.374345	-0.602936333	-0.582349	0.198968917	-0.590522
YLR277C	-0.588423667	-0.532881	-3.790026333	-2.263390333	-1.369925667	-0.844325	0.066614893	-0.812203	-0.959857667	-0.790784333	-0.447101	-0.271346333	-0.392033333	-1.798173	-0.558457
YGR229C	0.122870077	-0.004828895	-1.444402	-1.910214333	-3.315780667	-0.367537333	-0.549712333	-0.242412333	-1.467895333	-2.144573667	-0.656414667	-0.385367	-2.090535333	-1.470412667	-0.5539305
YDL060W	-0.567855667	-0.237207333	-2.424810333	-1.944514667	-3.580251667	-0.018032	-1.364930333	-0.186866667	-1.341991333	-1.485145	-0.450530667	-0.215301667	-0.955800667	-0.307199333	-0.547444
YMR203W	-0.482141	-0.958326667	N/A	-1.350122667	-3.088285667	-0.615422667	-0.433414333	-0.511298667	-0.443592333	-1.748833	-0.246352	-0.449525	-1.729752667	-1.074632667	-0.545518
YGR178C	-0.430504	-1.482625	N/A	-0.706503667	-1.450881667	-0.784778333	-0.779567333	-1.525204667	-0.584668667	0.000142257	-0.975377667	-0.030816333	-3.312427333	-1.115548333	-0.531233
YNR053C	-0.110255667	-0.2364795	-1.844993667	-2.176300667	-3.076819333	-0.720571667	-0.536183333	-0.135545667	-1.793124333	-1.701480667	-0.815978333	-0.188594333	-1.712643	-0.573898667	-0.526187
YKL211C	-0.888182667	-0.566006	-0.934803	-1.736044	-1.465979667	-0.080677667	-0.123419333	-0.591259	-2.024284667	-0.523903	-0.82656	-1.761050333	0	-0.710628667	-0.4904265
YKR086W	-0.468921	-0.444510667	-3.850729667	-1.746601667	-1.471627	-0.643010667	-0.511834	-1.073567333	-0.648037667	-1.334776333	-0.756087	-0.379873333	-1.369636333	N/A	-0.4904265
YCL047C	-0.651068667	-0.577455	-1.306990333	-1.090293333	-0.946480333	-0.151098333	-0.625271	-0.174034333	-1.79313	-1.227801667	-0.907022333	-0.187334	-0.162721828	-2.298997333	-0.471096
YPR049C	-1.851012333	-0.347426	-0.685073667	-2.481445	-2.255615	-1.132953333	-0.601306333	-1.299138667	-1.157086	-0.850451333	-0.370676333	-1.529460667	-0.927469	-1.184074667	-0.463476
YER024W	0.056281803	-0.449396667	-1.790247	-1.390977667	-2.801009333	0.409850906	-0.456699667	-0.353323	-1.636153333	-1.510746333	-0.616945667	-0.063581	-0.453153667	-1.782640667	-0.461268
YML123C	-0.442023667	-0.742057667	-0.751843667	0	-1.309996333	-0.593899333	0.386743806	-0.916629667	-1.038813333	-0.901193	-0.234344667	-0.827097667	-1.035321	-0.440139333	-0.4499325
YDR104C	-1.107944333	-0.409159333	N/A	-1.178425333	-1.837987	-1.126087	-1.326198667	-1.130792333	-0.390800333	-1.236398	-0.403475333	-1.945065333	-0.473660667	-0.581462667	-0.4448525
YGR125W	-1.014117667	-0.838584333	0	-2.53717	-1.011233	-1.039114667	-0.211239333	-0.954339333	-1.443207	-1.712979667	-0.717289667	-0.883562333	-2.324531667	0	-0.442234
YPR019W	-0.559551	-0.345312333	-0.885850333	-1.033026333	-2.035296333	0.083502872	-0.515608333	-0.282503	-0.815008667	-0.427493	-0.541075	-0.107030667	-1.056891333	0.143279742	-0.4216745
YNL067W	-1.175831667	-1.278613	-1.931107	0	-0.950815	-0.608833	-0.192541667	-1.105775667	-1.073227	-0.624143667	-0.954200333	-0.378631	-1.182104	-1.207282667	-0.418062
YLR425W	-1.077412	-0.259947667	-5.505797333	-1.470926667	-1.440483667	-0.759281	-0.946624	-1.615879	-0.818482667	-1.572718333	-0.386234667	-1.109454333	-0.572323333	-0.014493333	-0.4159265
YPL127C	-1.139773	-0.032034333	-0.000409	-0.143488333	-1.428645333	-0.759711667	-0.963900667	-0.314216333	-0.785544	-1.166989333	-1.186332667	-0.419193333	-0.567716667	-0.443592667	-0.410735
YDL051W	-0.961168333	-0.014857628	-1.089614667	-1.594846	-3.40322	0.092229737	-1.273233667	0.013148668	-0.627482333	-0.434718667	-0.682168333	0.372372739	-1.289535	-0.629161333	-0.384222
YDR299W	-0.180967333	-0.034724333	-0.450320333	-1.537841333	-2.622485	-0.332606333	-0.470826667	-0.211769	-0.647221	-0.965823333	-0.628866	0.250138669	-1.099450333	-0.250161333	-0.3827575
YLR229C	-0.737109333	-0.450875667	-1.313994	-1.265627	-1.671145333	-0.561481333	-0.075723333	-0.522336	-0.164981	-1.297803333	-0.536648	0.050884943	-0.826125667	-0.602930333	-0.356328
YGL130W	-0.296235	-0.624638667	-1.082336333	-1.912863	-1.085978667	-0.106926	-0.357550667	-0.302601333	-0.733699	-1.796029667	-1.257387667	-0.413633667	-1.151788	-1.071649667	-0.336152
YNL229C	-0.399051667	-0.247804	-0.787930333	-0.708162667	-1.672304	-0.554340667	-0.842998667	-0.663960667	-0.376008333	-1.160338333	-1.187626	-1.079759	-0.544921667	-0.279955	-0.322081
YGL110C	-0.635248333	-0.78092	-0.499661667	-0.297385333	-2.710134333	-0.926964	-0.735694	-1.068116667	-1.135804667	-0.941490333	-0.330943	-0.600767	-1.003554333	-1.042701333	-0.3180345
YFR052W	-1.098300333	-0.059940667	N/A	-1.971449	-1.075484667	0.140892075	N/A	-0.403319333	-0.542894	-1.061268	-0.303285333	-1.116025333	-0.566967	-0.414545	-0.3091415
YLR086W	-1.580880667	-0.580265	-3.98935	-0.991864667	-0.940876667	-1.181334	-0.633357667	-1.123472	-0.3188	-0.793278333	-0.359462333	-0.738617333	-0.150019	-0.065992333	-0.3073625
YHR007C	-0.551029	-0.382726	-0.933394667	-1.503475333	-3.224595333	0.301508101	-0.503927333	-0.178406667	-1.286054667	-2.150745	-1.051160667	0.053152659	-0.788389333	-0.35511	-0.29064
YOR208W	-0.819758667	-0.037634667	-0.412416333	0.097750373	-1.60141	-0.870818	-0.865839333	-0.225881667	-0.740167333	-0.154693683	-0.984674667	-0.631502333	-0.819853667	-0.605401333	-0.2861205
YDR186C	-0.381565333	-0.60023	-0.667863	-2.776691	-3.534771	-0.723949333	-1.974302333	-0.350399667	-1.480736333	-2.478069333	-1.205087667	-1.084654667	0	-0.190779667	-0.274937
YDL031W	-0.372608	-0.384409667	N/A	-1.265369667	-2.064183333	-0.612206667	-0.675655333	-0.443078333	0.003364573	-1.41802	-0.272622333	-0.022996667	-0.435366333	-1.006678333	-0.273026
YOL087C	-0.255767333	-0.224006	-0.905521	-1.318158667	-1.928010333	-0.782300667	-0.918903	-0.695593	-0.837166	-1.505945	-0.113918667	-0.300134333	-0.450743333	-0.678609667	-0.268357
YKL209C	-1.103584333	-0.487159667	-0.512662333	-1.997286667	-1.534684333	-1.298208	-0.950819667	-1.073844333	-0.065086	-0.993249	-0.536118667	-1.270632333	-1.187217667	-0.136724333	-0.2604805
YNL183C	-1.121217333	-0.339771667	-0.208981333	-0.296314	-0.819849667	-0.660665667	-0.240286667	-0.288876667	-0.596506667	-0.806487	-0.724519	-0.780713667	-0.454279333	-1.305208333	-0.247713
YGR256W	0.01338882	-0.214885	N/A	-2.065194333	-1.312957667	-0.385388	-0.075958	-0.354507333	-0.465395667	-1.72546	-0.266823333	-0.502768667	-1.134395333	-0.559436	-0.2445835
YBL079W	-1.070351667	-0.550147333	-5.168314333	-0.777002667	-1.548389667	-0.869707667	-0.630333333	-1.114468	-0.781866	-0.930144	-1.316588667	-0.474337333	-1.105511667	-0.072027333	-0.23102
YNL160W	-0.156699333	-0.199680333	-2.973315667	-0.960752333	-1.216418333	-0.433318667	-0.44523	-0.088827667	-0.734666667	-0.675060333	0.351495433	-0.409673667	0.228108325	-0.309814	-0.2194215
YGR070W	-1.702717667	-0.382614667	-2.246838	-1.253453667	-1.026350667	-0.819231333	-1.294948667	-1.299102333	-1.374745667	-1.076398	-0.254696667	-1.306229	-3.323524333	-2.035794667	-0.2011585
YLR422W	-2.235733333	-1.934422	N/A	-1.530682667	-2.498774	-1.604531333	-2.070812	-1.887945	-0.829264	-1.812974	-0.813706	-1.435037333	-0.947078333	-0.178217	-0.1903915
YDR027C	-0.509983	-0.500223333	N/A	-2.697239667	-2.311316667	-0.177656667	-0.734061	-0.592271	N/A	-0.62131	-0.671008667	-0.335008	-0.395915333	-1.207491333	-0.1899745
YIL031W	-0.741732667	-0.325495	-2.731463333	-1.03269	-1.995664333	-0.664343333	-0.942797667	-0.710841667	-0.715415333	-1.281527333	-0.314958	-0.618049667	-0.409824333	-0.139839	-0.1899745
YOR144C	-0.648064333	-0.346732333	N/A	-1.811503	-0.71825	-0.333046	-0.911019333	-0.603902667	-0.381571333	-0.421520667	-1.048851667	-0.927646667	-3.686037	N/A	-0.1115645
YLR071C	-0.558709333	-0.072008	-0.603780333	-1.822453	-2.340293	-0.693095	-1.004631667	-0.618727333	-0.762849667	-0.944153667	-0.608819667	-0.557223	-2.90E-05	N/A	-0.0847645
YJL084C	-0.550123667	-0.139737667	N/A	-3.92247	-0.764251333	-0.441102667	-0.487015333	-0.889299667	-2.053601333	-0.657816	-0.524713667	-1.630739333	-1.016570333	-0.857571667	-0.084168
YIL026C	-1.309425667	-0.707336667	N/A	-1.034211	-1.275082333	-0.852047667	-1.912029	-1.214000667	-0.150256	-1.137374333	-0.458584667	-0.614929667	0.066591636	-0.750155333	-0.070831
YOR113W	-1.245655667	-0.162795	-0.586822667	-2.391419	-2.582080667	-0.234339421	-0.76201	-0.424873	-1.338299	-0.756815667	-0.433780667	-2.734018333	-1.159046333	-0.380480667	-0.070292
YGL140C	-0.479395	-0.593249333	-1.076085667	-2.922041333	-1.913784	-0.547415667	-0.253370333	-0.571254	-1.835939667	-0.511316333	-0.076529667	-0.766464333	-1.874138667	-0.09767	-0.040194
YDL240W	-2.227257667	0.213051795	0	-1.473718	-2.530951333	-1.958546333	-1.583937	-1.586833667	-0.874467333	-1.605073333	-0.945288333	-0.772217333	0	-0.454974667	-0.0049995
YKL042W	-2.394542	-2.146104	N/A	-7.128890667	-7.060646333	-2.005175667	-3.825961333	-3.254385667	-6.642073667	-6.207069333	-3.368461333	-3.781242333	-4.948415	-6.197724333	N/A
YAL029C	-5.824093667	-7.007636333	N/A	N/A	N/A	-3.634890333	-6.353481	-5.293692333	-5.304732667	-6.08772	0	-3.928400667	0	-5.949804333	0
YDR432W	-3.319396333	-2.488683333	-5.57043	-7.780437318	-7.87756628	-3.318628333	-3.464796	-2.347860667	-6.555524	N/A	N/A	-2.259811667	N/A	-5.931754	N/A
YLR074C	-1.998315667	-0.810364667	N/A	N/A	0	-1.643834333	-3.181720667	-1.511588	-5.435622667	-3.607497333	-2.934880667	-1.282838333	-6.459404667	-5.924379667	0
YLR030W	-2.349175333	-3.819776333	N/A	-7.340759	N/A	-2.503589333	-4.638495333	-2.838208333	-5.096281	-6.520394	-3.610027667	-2.198945667	N/A	-5.742526	0
YPR010C	-3.084592333	-3.290519667	N/A	-3.464103333	-5.894578333	-0.895122667	-2.139492	-1.698559	-3.314953	-2.108696667	-1.289490667	-1.173105	-2.741055667	-5.679153667	0
YDR002W	-2.916779	-3.775452333	-5.458391667	-6.587344	-7.146651	-2.774645333	-3.342516	-3.359319667	-4.798563667	-4.779168667	-2.410772667	-2.106418	-5.341352	-5.474430333	N/A
YOL047C	-1.222427333	-0.171738333	N/A	-1.114181333	-0.369168667	-0.759290667	-0.267954667	-1.153708667	-0.516804	-0.424490667	-1.917326	-1.034194667	-0.260786333	-5.470266333	0
YBR127C	-2.828603333	-3.033293	-3.074552333	-4.812999667	0	-2.134730333	-2.791220667	-1.641435667	-5.846810333	-4.471227333	-2.609173333	-1.850573333	-5.678008333	-5.391440333	0
YLR110C	-4.269794667	-2.400308	N/A	N/A	-7.225582667	-2.47258	-3.230665667	-3.123693333	N/A	-5.605704333	-3.705159	-2.951629333	N/A	-5.334103667	N/A
YKL068W	-2.336300333	-1.497784	-3.969339	-3.158145667	-6.689536786	-1.502842	-2.186293	-1.491207667	-3.36276	-3.257731333	0	-2.191719333	-4.854480667	-5.162707667	0
YJL190C	-3.784340667	-3.782792333	N/A	N/A	N/A	-3.602372	-5.130948667	-4.639468	N/A	-4.819274333	0	-5.903243333	0	-4.987842667	0
YJL201W	-1.065773333	0.314834405	-1.478537333	-1.875131667	-1.184827	0.102770922	0.201832219	-0.457180667	-0.944528333	-0.790592	-0.561560667	-1.309639	-2.261153333	-4.84493	0
YLR002C	-2.076014	-1.06245	-1.666572667	-2.783278	-1.622526	-1.006349333	-1.321971333	-2.729473	N/A	-0.989955333	-0.667951667	-2.998767	-5.820023	-4.745935667	N/A
YAL038W	-1.374268	-1.654046	-4.939527667	-3.659093333	-2.949114333	-0.331003667	-1.681194	-1.157231333	-1.236777	-1.610899	-1.587860667	-1.803728333	-1.987681667	-4.295270333	-2.110296841
YLR029C	-1.922245667	-1.569003667	-3.789593	-5.729779	0	-1.014057333	-1.814511	-2.975908	-3.407255	-4.178425	-1.760036	-0.767473	0	-3.896902667	0
YJL192C	-1.517386	-0.303456333	N/A	-1.475619667	-1.166007333	-0.526271667	-0.327592	-1.296201333	N/A	-0.813514667	-1.522024	-2.624687	N/A	-3.782692	0
YLR340W	-4.195090333	-3.347711333	-5.944901667	-7.230031333	-5.324386333	-1.879207667	-3.962172667	-3.366369667	-4.001906667	-5.00026	-2.452235667	-2.992586	0	-3.596185333	0
YJR053W	-3.004367333	-2.245028667	-4.298946	0	0	-2.136154667	-1.884195	-2.140942667	N/A	-3.721847667	0	-3.317095	0	-3.574155333	0
YOR204W	-2.050196	-1.212638	-2.141982667	-3.612542667	-6.958369	-1.947221333	-2.620953333	-2.522199	-3.906361667	-3.157563667	-2.906497667	-2.252737	-4.250371333	-3.377118667	0
YOR341W	-2.366313333	-2.576609667	0	-2.997866667	0	-1.804360667	-3.092866	-1.988674333	N/A	-5.460874667	-1.208535	-1.338521	0	-3.331844	0
YNL055C	-1.781873333	-4.494434333	N/A	N/A	-5.60943	-1.489844333	-2.277504333	-1.310055	N/A	-6.218855	-1.084354667	-1.473144667	N/A	-3.290083667	0
YBL023C	-2.814272	-1.797925667	N/A	-2.669132	-7.243190667	-1.5433455	-2.840732667	-2.362166333	-2.723433667	-5.476035333	-1.970215667	-1.004125	-4.891653	-3.282294667	0
YER110C	-2.526933	-2.395200333	-2.668791	-5.177756333	-1.827011	-1.044076333	-2.885859	-2.004358667	-3.691003333	-3.530416	-3.749905	-2.528729333	N/A	-3.278799667	-4.974039927
YAL005C	-3.437650333	-2.518794333	-4.361792667	-2.911943	-7.068858667	-2.922419	-4.299339333	-2.629770333	N/A	-4.088525333	-5.294214	-1.785529333	-4.545910333	-3.172214	N/A
YDR025W	-1.184727333	-0.470291333	-3.384501333	-3.475066	-5.414845	-0.849799333	-1.200375	-1.084464667	-1.924832667	-2.665635333	-1.448539	-0.913516667	-4.188308333	-3.080185	0
YGL147C	-1.563273333	-1.609900667	-3.180744	-4.461013333	-4.033541	-1.498878667	-2.323692667	-1.464987	-1.892845	-2.283790667	-1.844788667	-1.267050667	-3.093190333	-2.922971333	N/A
YER126C	-3.286526	-2.630492	-4.137	-5.444210333	-3.992955	-3.14331	-4.707773333	-4.339515	-2.966956	-2.779743667	-2.437453667	-3.111685333	-4.314204	-2.820828667	N/A
YCR088W	-2.713502333	-3.981696333	-3.287546	0	-5.481554333	-1.675339333	-2.574889667	-1.600484667	-5.072531333	-6.220103	-1.538710333	-0.66073	-4.871028	-2.803641333	0
YGL104C	-1.279015667	0.07435125	N/A	-4.011699	-3.784587333	-0.900658333	-0.641385	-0.486313667	-1.941255	-2.944927333	-1.451926667	-1.797979	-1.540196	-2.605092333	0
YIL073C	-1.071817	-0.439382	-0.193501	-0.617276667	-1.075152333	-1.262893667	-0.725242333	-0.743427	0.404689147	-0.270527667	-0.436409667	-0.799662667	-0.990027333	-2.592181	0.415693867
YGL076C	-1.275721333	-1.153412333	0	-1.853108333	-2.577009667	-1.345375	-1.360684667	-1.222973333	-3.080239667	-1.523840333	-1.465738667	-2.026735333	0	-2.586940333	0
YDR356W	-1.412438333	-0.487596	-0.468295333	-1.148514	-1.932421	-1.368421667	-0.663512667	-1.033939333	-0.315523333	-0.506923333	-0.030434667	-0.919307	-0.700279333	-2.407389	-0.429447057
YNL233W	-1.103671667	-1.055455667	-0.37787	-2.571593667	-5.096131	-2.314840333	-2.541295333	-1.404115333	-4.43797	-4.349132333	-2.513534	-1.916621667	N/A	-2.365712	N/A
YCR031C	-2.456474333	-0.623010667	0	-3.799194333	-2.311555333	-1.273734333	-1.540573667	-0.845415667	N/A	-2.387724667	-1.20919	-1.320208667	0	-2.362756	0
YPR132W	-1.817232	-0.286187	-3.120647667	-2.344049	-4.155948333	-0.200644046	-1.736452	-0.169084	-2.744788667	-1.727497	-1.463191667	0	0	-2.280598333	0
YNL175C	-2.012819333	-0.330292667	-0.864905	0	-3.241931	-0.424252	-1.922093333	-0.743247	-1.851284	-1.074493333	0.150907045	-0.844978	-1.641069667	-1.886221667	0
YPL143W	-2.950352667	-0.587555333	N/A	-3.154661667	-5.702259333	-1.505928	-1.452936	-1.727672667	-5.390987	-1.768905333	-1.751723333	-1.856372	-3.947208333	-1.880116333	0
YGL094C	-1.485779	-0.997382333	-1.440440667	-1.309930667	-0.909003667	-0.957874667	-1.290505	-1.526454	-0.527978333	-0.413113	-0.208788333	-1.455448	-0.210395667	-1.865146333	0
YFL021W	-0.652129667	-0.752834	-0.928400667	-1.961636333	0	-1.635524333	-2.359639333	0.050428861	-1.163951	-1.295119	-1.143156667	-1.102571333	0	-1.700937	0
YDL133C-A	-0.945497	-0.354601	-2.516186	-4.043758	-5.834194	-1.024508	-2.813963	-1.135359333	-2.876229	-1.997493667	-2.077572333	-0.684618333	-4.4205	-1.691632333	0
YHR010W	-0.599748333	-0.365390667	-2.272747667	-1.416218667	-2.087236333	0.158758504	-0.627846667	-0.526997	-1.65008	-2.03689	-1.151295667	-3.134763667	-2.455213667	-1.626547667	N/A
YGR270W	-1.486745333	-2.051126333	-0.514663	-3.863753333	-4.069980333	-1.995760333	-1.306731	-1.687261	-1.764781	-4.033301333	-1.678392333	-2.839402	-1.682255667	-1.499147333	0
YNL099C	-1.983761667	-0.995988	0	-1.495835333	-2.668198	-0.928020333	-1.484394333	-1.295097	-4.066966333	-1.911118	-2.131347667	0	0	-1.408973	0
YBR143C	-2.160088667	-1.426618	0	0	-2.580125667	-0.992022667	-1.548339333	-1.692667667	-3.332343	-4.243890667	-1.364658667	-1.621231667	0	-1.373434333	0
YNL132W	-0.670953333	-0.390665667	-0.808816333	-0.618540667	-3.654191	-0.216785	-1.027305	-0.820629667	-1.528320667	-1.251546667	-1.109931	-0.124269667	0	-1.341028	-3.229668154
YLR448W	-0.820330667	-0.453230333	-0.859324333	-1.749933667	-3.708620667	-0.821382333	-1.224198667	-0.339904333	N/A	-2.076363	-0.801925	-0.591650333	-1.771514	-1.328915667	0
YBL005W	-1.486425333	-0.707638333	N/A	-4.473933667	-1.681439667	-0.951173667	-0.092226	-0.726941	-2.620846	-2.283357	0.256619159	-0.465230333	-0.795126667	-1.239910333	0
YPL242C	-0.669116333	-0.864878	N/A	-0.268335333	-3.077463667	-1.014564667	-0.719400333	-0.986596333	-1.472551333	-0.903240333	-1.689789333	-2.492892667	0	-1.188546	0
YOL120C	-1.051352	-0.547953	-2.761800667	-3.241825667	-4.834549333	-0.484635333	-2.246315333	-0.499197	N/A	-2.604181333	-2.056219333	-0.553076333	0	-1.175715	0
YDR495C	-1.491699667	-1.209593333	-0.971665333	-3.191329	-3.964474333	-0.476774333	-2.004712	-1.655347	-2.472965333	-3.555408	-1.115540333	-1.979750667	-0.646476	-1.164772	0
YJL109C	-1.273625	-1.193543	0	-2.669971333	-2.807982	-0.228793	-1.386970667	-1.147249	-2.461594	-3.133015667	-0.994314667	-0.931018333	0	-1.090915	0
YIL126W	-1.086092667	-1.457492667	-1.803441333	-4.362877	-4.180498667	-1.444344333	-1.983372333	-1.641978667	-2.261163667	-6.450721333	-2.367671	-2.032615333	-5.059659333	-1.079387333	0
YOR329C	-1.159408333	-0.870294	-0.332536	-2.508632333	-2.776363	-1.0890965	-1.112089667	-0.811873667	-2.162284667	-1.907341	-0.500917	-1.938405	-3.233096333	-1.009685	N/A
YGR097W	-0.404462	-0.3064145	-0.293984333	1.665613407	-1.625908	-0.842963333	-0.550806333	-0.471205667	-0.572619	-1.504898	-0.792079	-0.008340605	-1.697431333	-0.961034667	-4.092009529
YDR520C	-0.490174333	-1.652258333	-0.090868333	-1.183780667	-4.206036667	-0.87511	-0.182802333	-0.910389667	N/A	-3.875236333	-1.075898333	-1.322398	-0.650759667	-0.900302	0
YMR196W	-0.827676	-0.37275	-1.530528	-2.089978	-1.289226	0.12458158	-1.080774	-0.509969	-1.350082	-1.291662333	0.331927298	-0.085811333	-0.349545	-0.798117	-0.246805441
YMR019W	-0.888077667	-0.329629667	-2.182509	-1.373166333	-1.488991333	-0.319087	0.052518513	-0.855687	-0.038083256	-1.045410667	0.168685077	-0.743405333	-3.188615	-0.794714333	-6.246343003
YGR121C	-0.122375667	-0.642896333	N/A	-2.140303	-3.047241667	-0.607134333	0.477367312	-0.776908333	-4.6484	-2.161922667	-1.309726	-1.629127667	-1.958769667	-0.759786333	0
YDR146C	-0.393554	-0.167880667	-0.586176333	-1.063926333	-1.342101333	-0.289085	-0.530501	-0.014797767	-1.510183667	-2.442896667	-0.436036333	-0.703239	-4.403136333	-0.739855667	-3.946850218
YDR195W	-0.467384667	-0.861882	-0.418612667	-5.065234333	-1.675716333	-0.483396667	-0.455891333	-0.379884	-0.15214	-0.258787333	-0.51108	-0.601733667	-0.889678667	-0.71238	-0.254996392
YOR233W	-1.593685333	-0.378647	0.843487874	1.210386524	-1.265923333	-1.050512333	-0.693497	-0.643231333	-1.080088667	-0.456185333	-1.517506	-0.12586607	-1.703480667	-0.659433	N/A
YDR325W	-1.647627	-0.351082667	0.033163713	-1.80628	-1.69142	-0.723253667	-0.585394333	-0.518	-0.608688667	-0.619756	-0.318609667	-2.904627667	-0.47572	-0.610054	-0.46323466
YOR198C	-0.101255667	-0.256964	-2.043087	-1.782250667	-1.248494333	-0.392862	0.325102378	-0.480781667	-0.954238	-1.359448333	-0.694586	-0.769389667	-0.859545	-0.604940667	N/A
YER125W	-2.112159333	-0.437715333	-0.645442333	-3.477224667	-1.841013333	-0.969638667	-0.741640667	-1.093149	-0.927712667	-0.935737	-1.200476667	-0.564112667	-0.311811	-0.578775333	-0.337453078
YJR007W	-1.011634	-0.426095	-2.27733	-1.713842667	-2.032646333	-0.536011667	-0.386731333	-0.746586333	-1.977255	-0.662057333	-1.932779	-2.496801667	-2.383490667	-0.534709667	N/A
YOL006C	-0.903231	-1.352964667	N/A	0	-3.981104667	-1.03935	-0.416819667	-1.075555	N/A	-3.290556667	-0.221532	0	N/A	-0.533993333	0
YPL141C	-1.474559333	-1.136044	N/A	-0.205501	-0.780771333	-1.666898667	-0.838685	-1.129768	-0.623912	-0.611104	-1.161135667	-0.948986333	-0.135608333	-0.485113333	0.559577833
YAL051W	-0.670026333	-0.229374333	N/A	-1.958006333	-1.638858333	-0.410857333	-0.038765041	-0.362976333	-0.541466333	-1.547263	1.02306339	-0.467452	-1.899327	-0.465024667	-3.431020953
YER088C	-0.547485667	-0.318985333	-3.270162667	-1.6512	-2.176495333	-0.852800667	-1.859833667	-0.312715	-1.035259333	-3.564265333	-0.03912614	-0.663227	-2.131189	-0.458945	0
YOR118W	-0.112405	-0.726113333	N/A	-2.639596	-1.106788	-0.232006333	-0.971244667	-0.452356333	-0.952216667	-1.990541333	-0.980161667	-0.230401333	-0.7378	-0.444472667	0
YDR141C	-1.849371333	-0.829704333	-0.581439	-1.910956	-2.350808	-0.466645	-1.451773333	-1.449154667	-0.423073667	-2.768307	-0.739887333	-1.074557333	0	-0.443962333	0
YDL057W	-0.600912	-0.850216667	N/A	-0.926156667	-2.29656	-0.351668333	-1.432567333	-0.584571	-0.495729	-0.728497667	0.043658024	-0.617684	-2.221006667	-0.434066	N/A
YHR073W	-1.258853	-0.327866667	-1.204680333	-1.917592667	-2.030717333	-0.586245	-0.744751333	-0.515789	-0.807976667	-1.552217333	0.08678977	-0.941663	-1.137632333	-0.384289333	0
YPL012W	-0.774582333	-0.633477	-1.275371333	-2.671283667	-3.723117333	-0.831952333	-1.108546	-1.151990667	-1.802321	-1.518373	-0.321553	-0.739928667	-2.177695667	-0.367397667	-1.241691146
YGR103W	-0.327890667	-0.159026333	N/A	-0.848214333	-1.335721667	-0.25507	-0.201781333	-0.333580667	-0.394778667	-0.716434667	-0.694839333	0.041816176	-0.683664333	-0.360367333	-0.352882887
YNL216W	-0.487252333	0.11180272	-0.467543333	-1.955672	-1.493490333	-0.358734	-0.885837	-0.260851667	-0.770549333	-0.795384333	-0.509978	-0.549331	-1.233442667	-0.023774333	-0.37097938
YFR028C	-5.884414	-4.342287333	N/A	N/A	N/A	-3.405453333	-3.335391	-4.045372	N/A	-7.441258667	-5.822280333	-4.952627667	-6.342101	N/A	N/A
YDR233C	-1.731779667	-0.703371	N/A	N/A	-6.127504	-0.307907057	-0.625541333	-0.217984	N/A	N/A	-6.098972	-0.471968	-6.270617	N/A	N/A
YBL072C	-1.146799	-0.733460333	-2.852441	-3.796499	0	-0.531015	-0.358211333	-0.43258	-4.824298333	-3.598023667	-1.289658333	-0.888858667	-3.240271333	N/A	0
YDR074W	-0.802143333	-0.183804667	-0.799293	-2.238557667	-2.259978333	-0.669137667	-0.646660333	-0.652652	-0.884324	-1.199223333	-0.028684667	-0.162534333	-2.691253	N/A	0
YDR018C	N/A	-2.323984667	N/A	0	0	0	N/A	-5.140498667	N/A	N/A	-2.872747667	0	-1.9541	N/A	N/A
YPL070W	-0.737138667	-0.317666667	-4.441034	-1.098975667	-1.137445	-0.376834667	0.265622589	-0.555602667	N/A	-0.857631333	-0.12429	-0.779769333	-1.705732667	N/A	-0.19858734
YNL192W	-2.047389	-1.570032	-1.522814333	0	-1.418248333	-1.118638333	-1.466621	-1.064607	-0.22499	-2.735427333	0.219744313	-0.589045667	-1.084111333	0.083590885	-0.03676344
YMR247C	-1.494053	-0.685419667	-0.262260667	-1.653798667	-2.020716	-1.669329667	-1.587801333	-1.633047333	-0.488790667	-1.466264	-0.074492149	-0.900986	-0.864185	-0.035426613	0
YJR123W	-5.167246	-3.991900667	-3.332096667	-7.137194	-7.844659471	-5.383873667	-3.876037333	-5.565322333	-6.760248	N/A	-5.554667667	-5.692158333	N/A	N/A	N/A
YLL024C	-6.207271667	-6.586625	N/A	N/A	N/A	-4.74779	-5.187025667	-4.719356	-6.163251333	-6.284135667	0	-5.607125	N/A	N/A	0
YBR118W	-3.960606667	-3.487310667	0	-6.580821	0	-2.839024	-4.374746333	-3.281353	N/A	N/A	0	-3.269333	0	N/A	0
YGR271W	-2.025605	-1.562241	0	0	-3.334864667	-2.604508333	-1.116627333	-2.287465333	-2.680492333	-2.725271333	-1.202443333	-2.723308333	0	0	0
YAR042W	-4.634112333	-2.255258667	0	-5.912534618	0	-2.469295333	-4.351127667	-2.732857	N/A	-5.891747	0	-2.553238667	0	N/A	0
YLR451W	-0.803609333	-0.989430333	N/A	-4.524075333	-1.644730667	-0.12691	-1.441176333	-0.681426	0	-0.987915333	-1.183803333	-2.424671	-0.090611574	0	0
YJR127C	-4.125112667	-4.916676333	N/A	-6.431396667	N/A	-1.972899667	-4.453181333	-2.77261	N/A	-5.985548667	-2.409131	-2.355027667	N/A	N/A	N/A
YPL231W	-2.721076667	-3.746771667	-4.144202333	0	0	-1.828475333	-3.410035333	-2.225697333	-4.818057	-2.843913667	-2.414920333	-2.276997	0	0	0
YGL008C	-2.864434667	-3.614230333	N/A	N/A	-6.521308	-2.813455	-3.241531	-3.169419333	N/A	-1.945507	-4.716574	-2.271174333	N/A	N/A	0
YMR129W	-2.998895	0	-2.065524667	0	-6.493837	-1.531781667	-4.712143333	-1.672393667	N/A	-3.667136333	-3.37857	-2.267420667	0	0	0
YLR095C	-0.956367333	-0.330541	0	-0.989604	-2.610374333	-1.246915	-0.388566667	-1.257153	-4.900110333	-0.667713	-1.532512	-1.166682	0	N/A	0
YKR096W	-4.056980667	-1.250903	0	-2.276093333	0	-1.454848	-0.910370667	-1.849667333	N/A	-2.177914	-1.310964333	-1.073890333	0	0	-1.339421082
YHR137W	-0.572188333	-0.327685667	-1.266804333	-1.223455333	-0.388107	-0.274853667	0.356106953	-0.650498	-1.589220667	-1.450801	-1.545144333	-1.031292667	0.349656822	N/A	0
YKR092C	-1.122778	-0.485968	N/A	-1.483295	-1.705159333	-1.086209667	-2.226468667	-0.340534	-1.791451	-2.836574	-0.496231667	-0.988902333	0.018474739	0	0
YPL115C	-2.031829333	-0.895199333	-3.992188	-5.515133977	-4.667133667	-1.154230333	-1.737130667	-2.203105333	-3.963223333	-3.656633333	-3.000741333	-0.868814333	0	N/A	0
YMR229C	-1.127547667	-1.306055333	0	-2.120675333	-3.43189	-1.361194333	-1.521815	-1.460433667	-1.432131	-2.244766667	-0.759267667	-0.778663667	0	N/A	0
YDL185W	-3.157109333	-2.280711667	0	-3.763861667	-5.643236333	-2.526228667	-0.673205	-2.909669667	-4.472793333	-5.071224667	-4.226768333	0	0	0	0
YFL037W	N/A	N/A	-6.213160667	-8.201370453	-7.904910961	N/A	N/A	N/A	N/A	N/A	N/A	N/A	N/A	N/A	N/A
