# Supplementary material for: Natural variation in the consequences of gene overexpression and its implications for evolutionary trajectories
Source: eLife. 2021 Aug 2;10:e70564. doi: 10.7554/eLife.70564 (PMC8352584; doi:10.7554/eLife.70564)
Supplement: Figure 4—figure supplement 1—source data 4. [file elife-70564-fig4-figsupp1-data4.tiff.zip]

Archive with 1 entries (1 files):
- Figure 4 figure supplement 1 source data 4.tiff
